# Supplementary material for: Lung Cancer Gene Regulatory Network of Transcription Factors Related to the Hallmarks of Cancer
Source: Curr Issues Mol Biol. 2023 Jan 5;45(1):434–64. doi: 10.3390/cimb45010029 (PMC9857713; doi:10.3390/cimb45010029)
Supplement: Supplementary file 1 [file cimb-45-00029-s001.zip]

Archive with 7 entries (7 files):
- Table S1.xlsx
- Table S2.pdf
- Table S3.pdf
- Table S4.xlsx
- Table S5.xlsx
- Table S6.xlsx
- Table S7.pdf
