# Supplementary material for: Lung Cancer Gene Regulatory Network of Transcription Factors Related to the Hallmarks of Cancer
Source: Curr Issues Mol Biol. 2023 Jan 5;45(1):434–64. doi: 10.3390/cimb45010029 (PMC9857713; doi:10.3390/cimb45010029)
Supplement: Supplementary file 1 [file cimb-45-00029-s001.zip › Table S1.xlsx]

## Sheet: ALLLCDEGS
	E-MTAB-3950		E-MTAB-5231		GSE10072		GSE108055		GSE19804		GSE3268		GSE52248		GSE70089		GSE81089		GSE84776		Totales
GENE	DO	UP	DO	UP	DO	UP	DO	UP	DO	UP	DO	UP	LO	UP	LO	UP	LO	UP	LO	UP	Sólo Cáncer
FAM107A	1		1		1		1		1		1		1		1		1		1		10
ABCA8	1		1		1		1		1		1		1		1		1		1		10
ACACB	1		1		1		1		1		1		1		1		1		1		10
CNN1	1		1		1		1		1		1		1		1		1		1		10
ASPA	1		1		1		1		1		1		1		1		1		1		10
BIRC5		1		1		1		1		1		1		1		1		1		1	10
FHL5	1		1		1		1		1		1		1		1		1		1		10
LAD1		1		1		1	1			1		1		1		1		1		1	10
CAB39L	1		1		1		1		1		1		1		1		1		1		10
DEPDC1		1		1		1		1		1		1		1		1		1		1	10
FABP4	1		1		1		1		1		1		1		1		1		1		10
WFDC1	1		1		1		1		1		1		1		1		1		1		10
ADAMTS8	1		1		1		1		1		1		1		1		1		1		10
PDK4	1		1		1		1		1		1		1		1		1		1		10
PIP5K1B	1		1		1		1		1		1		1		1		1		1		10
SOX4		1		1		1		1		1		1		1		1		1		1	10
UBE2C		1		1		1		1		1		1		1		1		1		1	10
ACADL	1		1		1		1		1		1		1		1		1		1		10
FHL1	1		1		1		1		1		1		1		1		1		1		10
SOX17	1		1		1		1		1		1		1		1		1		1		10
EXO1		1		1		1		1		1		1		1		1		1		1	10
AGTR1			1		1		1		1		1		1		1		1		1		9
ITIH5	1		1		1				1		1		1		1		1		1		9
ACTG2	1		1		1		1		1		1				1		1		1		9
GPX3	1		1		1		1		1		1				1		1		1		9
MMRN1	1		1		1		1		1		1				1		1		1		9
SDC1		1		1		1	1			1		1		1				1		1	9
SLIT3			1		1		1		1		1		1		1		1		1		9
ZBTB16	1		1		1		1		1		1				1		1		1		9
CCNA2		1		1		1		1		1		1				1		1		1	9
CCT3		1		1		1		1		1		1		1				1		1	9
DES	1		1		1		1		1		1				1		1		1		9
FOXM1		1		1		1		1		1		1				1		1		1	9
MAD2L1		1		1		1		1		1		1				1		1		1	9
SLC7A5		1		1		1		1		1		1				1		1		1	9
TOP2A		1		1		1		1		1		1		1		1		1			9
TPX2		1		1		1		1		1		1				1		1		1	9
DBN1		1		1		1		1		1		1				1		1		1	9
STXBP6	1		1		1		1		1		1		1				1		1		9
EMCN	1		1		1		1		1		1		1				1		1		9
F8	1		1		1		1		1		1		1		1		1				9
FBLN5	1		1		1		1		1		1				1		1		1		9
HBB	1		1		1		1		1		1		1		1		1				9
ITM2A	1		1		1		1		1		1		1				1		1		9
LYVE1	1		1		1		1		1		1				1		1		1		9
MFAP4	1		1		1		1		1		1		1		1		1				9
TCEAL2	1		1		1			1	1		1		1				1		1		9
CAV2		1	1		1		1		1		1		1		1		1				9
CCNB2		1		1		1		1		1		1				1		1		1	9
CORO2B	1		1		1				1		1		1		1		1		1		9
GPD1L	1		1		1		1		1		1				1		1		1		9
HMMR		1		1		1		1		1		1		1				1		1	9
JAM2	1		1		1		1		1		1		1				1		1		9
KLF4	1		1		1		1		1		1		1		1		1				9
MCM4		1		1		1		1		1		1		1				1		1	9
PDE5A	1		1		1		1		1		1		1		1		1				9
ZWINT		1		1		1		1		1		1				1		1		1	9
ADAMTSL3	1		1		1		1		1		1		1		1		1				9
BUB1B		1		1		1		1		1		1				1		1		1	9
BZW2		1		1		1		1		1		1		1				1		1	9
CDCA3		1		1		1		1		1		1				1		1		1	9
CEP55		1		1		1		1		1		1				1		1		1	9
FZD4	1		1		1		1		1		1		1				1		1		9
ITGA8	1		1		1		1		1				1		1		1		1		9
KIF11		1		1		1		1		1		1				1		1		1	9
KIF14		1		1		1		1		1		1				1		1		1	9
KIF20A		1		1		1		1		1		1				1		1		1	9
MMP1		1		1		1		1		1		1				1		1		1	9
NCAPG		1		1		1		1		1		1				1		1		1	9
PAICS		1		1		1		1		1		1		1		1		1			9
PLK1		1		1		1		1		1		1				1		1		1	9
RRM2		1		1		1		1		1		1				1		1		1	9
SEMA5A	1		1		1		1		1		1		1				1		1		9
TROAP		1		1		1		1		1		1				1		1		1	9
ANGPT1	1		1		1		1		1		1		1		1		1				9
CHEK1		1		1		1		1		1		1				1		1		1	9
CLDN18	1		1		1		1		1		1		1		1		1				9
COL10A1		1		1		1		1		1		1		1		1		1			9
DSG2		1		1		1		1		1		1		1		1		1			9
IFT57	1		1		1		1		1		1				1		1		1		9
PLCE1	1		1		1		1		1		1		1				1		1		9
RAD54L		1		1		1		1		1		1				1		1		1	9
TAL1			1		1		1		1		1		1		1		1		1		9
CLIC5	1		1		1		1		1		1		1		1		1				9
CYP4B1	1		1		1		1		1		1				1		1		1		9
LRRC36	1		1		1		1		1		1				1		1		1		9
ADH1B	1		1		1		1		1		1		1		1		1				9
DUSP1	1		1		1		1		1		1		1				1		1		9
LDB2	1		1		1		1		1		1		1				1		1		9
NEK2		1		1		1		1		1		1				1		1		1	9
PBK		1		1		1		1		1		1				1		1		1	9
SLC1A1	1		1		1		1		1		1				1		1		1		9
TMEM47	1		1		1		1		1		1		1				1		1		9
CCNB1		1		1		1		1		1		1				1		1		1	9
CCNE1		1		1		1		1		1		1				1		1		1	9
CDC20		1		1		1		1		1		1				1		1		1	9
CDCA8		1		1		1		1		1		1				1		1		1	9
KIF4A		1		1		1		1		1		1				1		1		1	9
MELK		1		1		1		1		1		1				1		1		1	9
MMP11		1		1		1		1		1		1		1				1		1	9
PPAT		1		1		1		1		1		1				1		1		1	9
PSAT1		1		1		1		1		1		1		1				1		1	9
SCGB1A1	1		1		1		1		1		1		1				1		1		9
SPP1		1		1		1				1		1		1		1		1			8
CFD	1		1		1		1		1		1						1		1		8
ID4			1		1			1	1		1		1				1		1		8
MYH10			1		1		1		1		1		1		1		1				8
SYNM			1		1				1		1		1		1		1		1		8
AOX1	1		1		1		1		1		1						1		1		8
CDH5	1		1		1		1		1		1		1				1				8
CDO1			1		1		1		1		1		1				1		1		8
CHRDL1	1		1		1				1		1				1		1		1		8
CLEC1A			1		1		1		1		1		1		1		1				8
COX6B1		1		1		1	1			1		1						1		1	8
GNG11	1		1		1		1		1		1		1				1				8
GORASP2		1		1		1		1		1		1		1				1			8
HSPB6	1		1		1		1		1		1				1		1				8
KLF2	1		1		1		1		1		1						1		1		8
LIMS2			1		1		1		1		1		1		1		1				8
MDH2		1		1		1		1		1		1						1		1	8
MGP	1		1		1		1		1		1				1		1				8
NR2F1	1		1		1		1		1		1				1		1				8
PALMD	1		1		1				1		1		1				1		1		8
PDE2A	1		1		1				1		1				1		1		1		8
S1PR1	1		1		1				1		1		1		1		1				8
SPARCL1	1		1		1		1		1		1				1		1				8
SRPK1		1		1		1		1		1		1				1		1			8
STARD13	1		1		1		1		1		1		1				1				8
UCK2		1		1		1		1		1		1						1		1	8
VWF			1		1		1		1		1		1		1		1				8
AURKB				1		1		1		1		1				1		1		1	8
C1QTNF7	1		1				1		1				1		1		1		1		8
CD36			1		1		1		1		1		1		1		1				8
CDCA4		1		1		1		1		1		1						1		1	8
CDCP1		1		1		1	1			1		1						1		1	8
CENPE		1		1		1		1		1		1						1		1	8
CENPM		1		1		1		1		1		1						1		1	8
COBL	1		1		1			1	1		1						1		1		8
COL11A1		1		1		1		1		1		1				1		1			8
COL5A2		1		1		1		1		1		1				1		1			8
CPA3	1		1		1		1		1		1				1		1				8
FEN1		1		1		1		1		1		1						1		1	8
GIPC2	1		1		1		1		1		1						1		1		8
GPM6A			1		1		1		1		1		1		1		1				8
ITGB4		1		1		1	1			1		1						1		1	8
KIF23		1		1		1		1		1		1						1		1	8
LRRC15		1		1		1	1			1						1		1		1	8
LSR		1		1		1		1		1		1						1		1	8
MCM7		1		1		1		1		1		1						1		1	8
MKI67		1		1		1		1		1		1				1		1			8
MMRN2			1		1		1		1		1		1		1		1				8
PCNA		1		1		1		1		1		1						1		1	8
PDIA6		1		1		1		1		1		1						1		1	8
PLOD2		1		1		1		1		1		1				1		1			8
PODXL	1		1		1		1		1		1		1				1				8
PSMD2		1		1		1		1		1		1						1		1	8
PTGER4	1		1		1		1		1		1				1		1				8
RAMP3	1		1		1		1		1		1		1				1				8
RANGAP1		1		1		1		1		1		1						1		1	8
RFC2		1		1		1		1		1		1						1		1	8
ROBO4			1		1		1		1		1		1		1		1				8
RSRC1		1		1		1		1		1		1						1		1	8
RTN1			1		1			1	1		1				1		1		1		8
SELP	1		1		1		1		1		1				1		1				8
SRM		1		1		1		1		1		1						1		1	8
SULF1		1		1		1		1		1		1				1		1			8
SYT1		1		1		1		1		1		1						1		1	8
TCF21	1		1		1		1		1		1				1		1				8
TK1		1		1		1		1		1		1						1		1	8
TMC5	1		1			1	1			1	1			1					1		8
TMEM106C		1		1		1		1		1		1						1		1	8
TUBG1		1		1		1		1		1		1						1		1	8
TYMS		1		1		1		1		1		1						1		1	8
UNG		1		1		1		1		1		1						1		1	8
B4GALT2		1		1		1		1		1		1						1		1	8
CHEK2		1		1		1				1		1		1				1		1	8
DPEP2			1		1		1		1		1		1		1		1				8
ENO1		1		1		1	1			1		1						1		1	8
ENO2		1		1		1		1		1		1						1		1	8
ENPP4	1		1		1			1	1		1						1		1		8
FERMT1		1		1		1				1		1		1				1		1	8
FGR			1		1		1		1		1		1		1		1				8
FUT3				1		1	1			1				1		1		1	1		8
GREM1		1		1		1		1		1		1				1		1			8
MNDA	1		1		1		1		1		1				1		1				8
MTHFD2		1		1		1		1		1		1						1		1	8
NIPSNAP1		1		1		1		1		1		1						1		1	8
PDZD2	1		1		1		1		1		1				1		1				8
PIK3R1	1		1		1		1		1				1		1		1				8
RFWD3		1		1		1		1		1		1						1		1	8
SGCG			1		1		1		1		1		1		1		1				8
SMARCB1		1		1		1		1		1		1						1		1	8
STMN1		1		1		1		1		1		1						1		1	8
TPPP3	1				1		1		1		1				1		1		1		8
TRHDE	1		1		1				1		1		1		1		1				8
WISP2			1		1		1		1		1		1		1				1		8
AARS		1		1		1		1		1		1						1		1	8
GPX2		1		1		1		1		1		1						1		1	8
HIGD1B			1		1		1		1		1		1		1		1				8
SHC1		1		1		1	1			1		1						1		1	8
SPRR1A		1		1		1		1		1		1						1		1	8
FGL2	1		1		1		1		1		1						1		1		8
LMOD1	1		1		1		1		1		1				1		1				8
MYCT1	1		1		1		1		1				1				1		1		8
RGN	1		1		1		1		1		1						1		1		8
SELENBP1	1		1		1		1		1		1				1		1				8
TTLL7	1		1		1			1	1				1				1		1		8
ADRB2	1		1		1		1		1		1		1				1				8
AOC3			1		1		1		1		1		1		1		1				8
ASPM		1		1		1		1		1		1				1		1			8
AURKA		1		1		1		1		1		1						1		1	8
CAV1			1		1		1		1		1		1		1		1				8
CENPF		1		1		1		1		1		1				1		1			8
CHAF1A		1		1		1		1		1		1						1		1	8
CXCL12	1		1		1		1		1		1						1		1		8
DENND2A			1		1		1		1		1		1		1		1				8
E2F8	1			1		1		1		1						1		1	1		8
FEZ1		1	1		1		1		1		1		1				1				8
FKBP4		1		1		1		1		1		1						1		1	8
GINS1		1		1		1				1		1				1		1		1	8
GPRASP1	1		1		1			1	1		1						1		1		8
GYPC			1		1		1		1		1		1		1		1				8
HLF	1		1		1				1		1				1		1		1		8
IGSF10	1		1				1		1				1		1		1		1		8
KIF15		1		1		1		1		1		1						1		1	8
LEPR	1		1		1		1		1		1						1		1		8
LRRC32			1		1		1		1		1		1		1		1				8
MEIS1	1		1		1		1		1		1		1				1				8
MYL9			1		1		1		1		1		1		1		1				8
PRC1		1		1		1		1		1		1						1		1	8
RAI2	1		1		1				1		1				1		1		1		8
SRPX			1		1		1		1		1		1		1		1				8
TFAP2C		1		1		1				1		1		1				1		1	8
TMEM100	1		1		1		1		1		1		1				1				8
TMPRSS4				1		1		1		1		1		1		1		1			8
ACTL6A		1		1		1		1		1		1						1		1	8
ALDH18A1		1		1		1				1		1		1		1		1			8
ASF1B		1		1		1		1		1		1						1		1	8
BMP5			1		1		1		1		1				1		1		1		8
BUB1		1		1		1		1		1						1		1		1	8
C1orf115		1	1		1		1		1		1		1				1				8
CASQ2			1		1				1		1		1		1		1		1		8
CDC6		1		1		1				1		1				1		1		1	8
CDKN3		1		1		1		1		1		1						1		1	8
CENPA				1		1		1		1		1				1		1		1	8
CIT		1		1		1		1		1				1				1		1	8
DLGAP5		1		1		1				1		1				1		1		1	8
DTL		1		1		1		1		1		1						1		1	8
EIF2AK1		1		1		1		1		1		1		1				1			8
EIF4EBP1		1		1		1		1		1		1						1		1	8
ESPL1		1		1		1		1		1		1						1		1	8
FMO2			1		1		1		1		1		1		1		1				8
FOXF1			1		1		1		1		1		1		1		1				8
GIMAP6	1		1		1		1		1		1		1				1				8
HJURP		1		1		1				1		1				1		1		1	8
HOXC6		1		1		1		1		1		1						1		1	8
HPRT1		1		1		1		1		1		1						1		1	8
KIF2C		1		1		1		1		1		1						1		1	8
KIFC1				1		1		1		1		1				1		1		1	8
LMNB1		1		1		1		1		1		1						1		1	8
LMNB2		1		1		1		1		1		1						1		1	8
LMO2	1		1		1				1		1		1				1		1		8
MCM2		1		1		1		1		1		1						1		1	8
NETO2		1		1		1		1		1		1						1		1	8
NME4		1		1		1		1		1		1						1		1	8
NPR3			1		1		1		1		1		1				1			1	8
NR4A3	1		1		1				1		1				1		1		1		8
NUF2		1		1				1		1				1		1		1		1	8
NUSAP1		1		1		1		1		1		1						1		1	8
PLLP	1		1		1		1		1		1				1		1				8
PRAME		1		1		1				1		1				1		1		1	8
PTTG1		1		1		1		1		1		1						1		1	8
RAB11FIP1	1		1		1		1		1		1				1		1				8
RACGAP1		1		1		1		1		1		1						1		1	8
RAD51AP1		1		1		1		1		1		1						1		1	8
RASIP1			1		1		1		1		1		1		1		1				8
RFC4		1		1		1		1		1		1						1		1	8
RNASEH2A		1		1		1		1		1		1						1		1	8
SAMHD1	1		1		1		1		1		1				1		1				8
SKP2		1		1		1		1		1		1						1		1	8
SLC12A8		1		1		1				1		1				1		1		1	8
SLPI	1		1		1		1		1		1				1		1				8
SPINT2		1		1		1		1		1		1		1				1			8
TIMELESS		1		1		1		1		1		1						1		1	8
TMEM132A		1		1		1				1		1				1		1		1	8
TMEM158				1		1		1		1		1				1		1		1	8
UCHL1		1		1		1		1		1		1						1		1	8
WDR12		1		1		1		1		1		1						1		1	8
ZWILCH		1		1		1		1		1		1						1		1	8
ACTN2	1		1		1				1				1		1		1		1		8
ACVRL1	1		1		1		1		1		1		1				1				8
ADRB1			1		1		1		1		1		1				1		1		8
APEX1		1		1		1		1		1		1						1		1	8
CA4			1		1		1		1		1		1		1		1				8
CCNF		1		1		1		1		1				1				1		1	8
CKAP4		1		1		1		1		1		1						1		1	8
EFCAB1	1		1		1		1		1				1				1		1		8
EPAS1	1		1		1		1		1		1		1				1				8
FAM184A	1		1		1				1		1				1		1		1		8
FOLR1	1		1		1		1		1		1				1		1				8
GINS2		1		1		1		1		1		1						1		1	8
GMNN		1		1		1		1		1		1						1		1	8
KCNA5	1		1		1				1				1		1		1		1		8
LAMP3		1	1		1		1		1		1				1		1				8
LAPTM4B		1		1		1		1		1		1		1				1			8
LDB3	1		1		1					1			1		1		1		1		8
MCM6		1		1		1		1		1		1						1		1	8
MMP14		1		1		1				1		1				1		1		1	8
NDC80		1		1		1		1		1		1						1		1	8
PLAU		1		1		1	1			1						1		1		1	8
PRPF19		1		1		1		1		1		1						1		1	8
RRM1		1		1		1		1		1		1						1		1	8
RSPO1	1		1				1		1				1		1		1		1		8
SERPINH1		1		1		1	1			1		1				1		1			8
SGCA	1		1		1		1		1		1				1		1				8
SHMT2		1		1		1		1		1		1						1		1	8
SLC19A3			1		1		1		1		1		1		1		1				8
STARD8			1		1		1		1		1		1		1		1				8
THY1		1		1		1		1		1						1		1		1	8
TRPC6	1		1		1		1		1		1				1		1				8
TSPAN12	1		1		1		1		1		1						1		1		8
CD33	1		1		1		1		1		1				1		1				8
CENPO		1		1		1		1		1		1						1		1	8
DUOX1	1		1		1		1		1		1				1		1				8
PAK6				1		1		1		1		1		1				1		1	8
RFX2	1		1		1			1	1						1		1		1		8
SEC14L3	1		1		1			1	1						1		1		1		8
SLC14A1			1		1		1		1		1		1				1		1		8
SLC15A2	1		1		1		1		1		1						1		1		8
SPTBN2				1		1		1		1		1		1		1		1			8
SSR4		1		1		1		1		1		1		1				1			8
TBX4	1		1		1				1		1		1		1		1				8
ARHGAP6	1		1		1				1		1		1				1		1		8
IL33			1		1		1		1		1		1				1		1		8
SPAG5		1				1		1		1		1				1		1		1	8
CYC1		1		1		1		1		1		1						1		1	8
MAMDC2	1		1				1		1				1		1		1		1		8
MCM10		1		1		1		1		1		1						1		1	8
RBMS3	1		1		1		1		1		1				1		1				8
TNXB	1				1				1		1		1		1		1		1		8
CA2			1		1		1		1		1		1		1		1				8
CA9				1		1		1		1		1				1		1		1	8
CBLC				1		1		1		1		1		1				1		1	8
CYB5A	1		1		1		1		1		1				1		1				8
DLX5		1		1		1		1		1		1						1		1	8
ENG			1		1		1		1		1		1		1		1				8
ERCC6L		1		1		1		1		1						1		1		1	8
FANCI		1		1		1		1		1		1						1		1	8
GINS3		1		1		1		1		1		1						1		1	8
GPI		1		1		1		1		1		1						1		1	8
LRP8		1		1		1		1		1		1						1		1	8
LTBP4	1		1		1		1		1		1				1		1				8
MCM3		1		1		1		1		1		1						1		1	8
MYBL2		1		1		1				1		1				1		1		1	8
OIP5		1		1		1		1		1		1						1		1	8
PCOLCE2			1		1		1		1		1				1		1		1		8
PLAC8	1		1		1		1		1				1				1		1		8
RCC1		1		1		1				1		1				1		1		1	8
SLC6A8		1		1		1		1		1		1						1		1	8
TTK		1		1		1		1		1		1						1		1	8
VIPR1	1		1		1		1		1		1		1				1				8
AQP4	1		1		1		1		1		1				1		1				8
CAD		1		1		1		1		1		1						1		1	8
GPD1			1		1		1		1		1				1		1		1		8
IL18RAP	1		1		1		1		1		1						1		1		8
MARCKSL1		1		1		1		1		1		1				1		1			8
PDE8B	1		1		1				1		1				1		1		1		8
PKNOX2			1		1		1		1		1		1		1		1				8
PRX	1		1		1		1		1		1		1				1				8
ABCA12		1		1		1		1		1		1						1		1	8
DNAI1	1		1		1		1		1				1				1		1		8
FCN3	1		1		1		1		1		1		1				1				8
PZP	1		1		1		1		1		1						1		1		8
RAB38				1		1	1			1		1		1				1		1	8
RGL1	1		1		1		1		1		1						1				7
C7			1		1		1		1		1				1		1				7
THBS2		1		1		1				1		1				1		1			7
CYR61	1		1		1		1		1		1						1				7
ELMO1			1		1			1	1		1		1				1				7
ITPR1	1		1		1		1		1		1						1				7
LIFR	1		1		1		1		1		1						1				7
PPP1R15A	1		1		1		1		1		1						1				7
SOD3	1		1		1				1		1				1		1				7
SYNE1	1		1		1				1		1				1		1				7
TNFRSF21				1		1		1		1		1				1		1			7
TNS1	1		1		1		1		1		1						1				7
ADAMTS1			1		1		1		1		1				1		1				7
ADCY9	1		1		1		1		1		1						1				7
ATF3	1		1		1		1		1		1								1		7
ATP1A2			1		1				1				1		1		1		1		7
C16orf45	1		1		1			1	1		1								1		7
C1orf21			1		1		1		1		1				1		1				7
CCDC69	1		1		1		1		1		1						1				7
CD93			1		1		1		1		1		1				1				7
CNIH4		1		1		1	1			1		1								1	7
COL7A1				1		1		1		1		1						1		1	7
COX7A1	1		1		1		1		1		1						1				7
DIXDC1	1		1		1				1		1						1		1		7
DOCK4	1		1		1				1		1		1				1				7
ECT2		1		1		1		1		1		1						1			7
EML1	1		1		1		1		1		1						1				7
GFPT1				1		1		1		1		1		1				1			7
HSPB8			1		1		1		1		1				1		1				7
ICAM2	1		1		1		1		1		1						1				7
IQSEC1	1		1		1		1		1		1						1				7
JUP		1		1		1				1		1						1		1	7
MAFF	1		1		1		1		1		1						1				7
MITF	1		1		1		1		1		1						1				7
MSRA	1		1		1		1		1		1						1				7
NDUFS6		1		1		1				1		1						1		1	7
NR3C2	1		1		1				1		1						1		1		7
PAPSS2			1		1		1		1		1		1				1				7
PDK1		1		1		1				1		1				1		1			7
PROS1	1		1		1		1		1		1						1				7
RASL12			1		1		1		1		1				1		1				7
RHOJ	1		1				1		1				1				1		1		7
SASH1			1		1		1		1		1		1				1				7
SLCO2A1			1		1		1		1		1		1				1				7
SLIT2			1		1		1		1		1		1				1				7
SOBP			1		1			1	1		1						1		1		7
TTF2		1		1		1		1		1		1						1			7
ZFP36	1		1		1		1		1		1						1				7
ZNF423	1		1		1				1		1		1				1				7
ABCA6	1		1		1		1		1		1						1				7
ABCA9	1		1				1		1				1				1		1		7
ACSS3	1		1		1				1				1				1		1		7
ADARB1			1		1		1		1		1		1				1				7
AHCY		1				1		1		1		1						1		1	7
ALDOA		1		1		1				1		1						1		1	7
ALG3		1		1		1				1		1						1		1	7
ANG	1		1		1		1		1		1								1		7
AP1S1		1		1		1		1		1								1		1	7
APBB2			1		1			1	1		1		1				1				7
ARHGEF5		1		1		1	1					1						1		1	7
C1orf112		1		1		1		1		1		1						1			7
C1QBP				1		1		1		1		1						1		1	7
CALML3		1		1				1		1		1						1		1	7
CAND1		1		1		1		1		1		1						1			7
CD69			1		1		1		1		1						1		1		7
CDC7		1		1		1		1		1								1		1	7
CDH3				1		1				1		1		1				1		1	7
CDK4		1				1		1		1		1						1		1	7
CENPN				1		1		1		1		1						1		1	7
CKAP5		1		1		1		1		1		1						1			7
COL17A1		1		1		1				1		1						1		1	7
COL1A1		1		1		1		1		1		1						1			7
COL5A1				1		1				1		1				1		1		1	7
CTSO	1		1		1		1		1		1						1				7
DNMT1		1		1		1		1		1		1								1	7
DSC2		1		1		1	1			1		1						1			7
EPRS		1		1		1		1		1				1				1			7
ERBB4	1		1		1				1		1				1				1		7
FARSA		1		1		1		1		1		1								1	7
FLAD1		1		1		1				1		1						1		1	7
FRMD4A			1		1		1		1				1		1		1				7
GART		1		1		1		1		1		1						1			7
H2AFZ		1		1		1		1		1		1						1			7
HBEGF			1		1		1		1		1				1		1				7
HIST1H2BD				1		1		1		1		1				1		1			7
HNRNPAB		1		1		1				1		1						1		1	7
IRAK3	1		1		1		1		1		1						1				7
ITPKA				1		1		1		1		1				1		1			7
KDELR1		1		1		1		1		1		1						1			7
KIF22		1		1		1				1		1						1		1	7
KIF3C				1		1		1		1		1						1		1	7
KLF6			1		1		1		1		1		1				1				7
KNTC1		1		1		1		1		1		1						1			7
LIMCH1	1		1		1		1		1		1						1				7
MED20				1		1		1		1		1		1				1			7
METTL7A	1		1		1				1		1						1		1		7
MGLL	1		1		1		1		1		1						1				7
MSH2		1		1		1		1		1		1						1			7
MSH6		1		1		1		1		1		1						1			7
MYO5C	1		1		1		1		1		1						1				7
NCAPD2		1		1		1				1		1						1		1	7
NCAPD3		1		1		1		1		1		1						1			7
NCAPG2		1		1		1				1		1						1		1	7
NME1		1				1		1		1		1						1		1	7
NUDT1		1		1		1				1		1						1		1	7
NUP155		1		1		1		1		1		1						1			7
PABPC3	1			1		1		1		1		1						1			7
PAFAH1B3				1		1		1		1		1						1		1	7
PARP1		1		1		1		1		1		1						1			7
PKMYT1				1		1		1		1		1						1		1	7
PLA1A			1		1		1		1		1						1		1		7
PLCB4	1		1		1			1	1				1		1						7
POLR2D		1		1		1		1		1		1						1			7
PPP1R14B						1		1		1		1				1		1		1	7
PPP1R3C	1		1		1		1				1						1		1		7
PRDX2				1		1		1		1		1						1		1	7
PSMC4		1		1		1				1		1						1		1	7
PSMD8		1		1		1		1		1		1								1	7
PTPRB			1		1		1		1		1		1				1				7
PTPRM	1				1		1		1		1		1				1				7
PUS7		1		1		1		1		1								1		1	7
PYCR1				1		1		1		1		1		1				1			7
RAMP2			1		1		1		1		1		1				1				7
RRAD	1		1		1		1		1		1						1				7
SLC16A5	1		1		1		1		1		1						1				7
SLC27A3			1		1		1		1		1				1		1				7
SLC35B1		1		1		1		1		1				1				1			7
SNRPD1		1		1		1		1		1		1						1			7
STIP1		1		1		1				1		1						1		1	7
TBX2			1		1		1		1		1		1				1				7
TCF3		1		1		1		1		1		1						1			7
TGM2			1		1		1		1		1		1				1				7
THBD			1		1		1		1		1				1		1				7
TOPBP1		1		1		1		1		1		1						1			7
WASF1		1		1		1				1		1						1		1	7
YKT6		1		1		1				1		1						1		1	7
ACSL1		1	1		1				1		1				1		1				7
AGRP			1		1		1		1		1				1		1				7
ALDOC		1		1		1		1		1		1						1			7
APOL3			1		1		1		1		1		1				1				7
BMP2			1		1		1		1		1				1		1				7
C11orf80		1		1		1		1		1		1						1			7
CAPN9	1		1		1		1		1								1		1		7
CCT4		1		1		1		1		1		1						1			7
CCT7		1		1		1		1		1		1						1			7
CD83			1		1		1		1		1				1		1				7
CHPF				1		1		1		1		1						1		1	7
CPEB3	1		1		1			1		1	1								1		7
CTSS	1		1		1		1		1		1						1				7
E2F3		1		1		1		1		1								1		1	7
EEF1A2				1		1		1		1		1		1				1			7
EIF4G1		1		1		1				1		1						1		1	7
EMP2		1	1		1				1		1				1		1				7
EPN3				1		1		1		1		1				1		1			7
ETV4				1		1		1		1		1						1		1	7
FAM162A		1		1		1				1		1						1		1	7
FAR2	1		1		1				1		1				1		1				7
FLRT3	1		1		1		1		1		1						1				7
FRMD4B			1		1		1		1		1				1		1				7
GATA6	1		1		1				1		1				1		1				7
HDAC1		1		1		1		1		1		1						1			7
KIF1C	1		1		1		1		1		1						1				7
LDLR			1		1		1		1		1				1		1				7
LTA4H		1	1		1		1		1		1						1				7
MAPK6		1		1		1		1		1		1						1			7
MLF2		1		1		1		1		1		1								1	7
MLPH	1		1		1		1				1			1					1		7
NDRG2			1		1		1		1				1				1		1		7
NOC2L		1		1		1		1		1		1						1			7
PLA2G1B			1		1		1		1		1				1		1				7
PLCL1	1		1		1			1	1								1		1		7
POLD2		1		1		1				1		1						1		1	7
PPP2R3A		1		1		1				1		1		1				1			7
PTH1R			1		1				1		1		1		1		1				7
RFC3		1		1		1		1		1		1						1			7
RPL39L		1		1		1				1		1						1		1	7
SECISBP2L	1		1		1				1		1				1		1				7
SERPINE2		1		1		1		1		1		1						1			7
SF3B3		1		1		1		1		1		1						1			7
SGMS2	1		1				1		1						1		1		1		7
SH3GL3			1		1		1		1				1		1		1				7
SLC6A16	1		1		1		1		1		1								1		7
SPATS2		1		1		1		1		1		1						1			7
SSRP1		1		1		1		1		1		1						1			7
STX11			1		1		1		1		1				1		1				7
TARS		1		1		1		1		1								1		1	7
TNNC1			1		1		1		1		1				1		1				7
TPBG				1		1		1		1		1				1		1			7
TRAF4				1		1		1		1		1				1		1			7
TUBA1C		1		1		1	1					1						1		1	7
TYROBP			1		1		1		1		1				1		1				7
VSIG2	1		1				1		1						1		1		1		7
ALDH3B1	1		1		1		1		1		1						1				7
ANGPTL7			1		1				1		1				1		1		1		7
ARHGEF15			1		1		1		1		1		1				1				7
BIK				1		1		1		1		1				1		1			7
CHIA			1		1				1		1			1	1		1				7
DAPK2			1		1		1		1		1				1		1				7
DTX2	1			1		1	1			1		1						1			7
FGFR4			1		1		1		1		1				1		1				7
GADD45B	1		1		1		1		1		1						1				7
HYAL1			1		1		1		1		1				1		1				7
ID2			1		1		1		1		1						1		1		7
KLRF1			1		1		1		1		1						1		1		7
LGI4	1		1						1				1		1		1		1		7
MARCO			1		1		1		1		1				1		1				7
PPFIA4						1		1		1		1				1		1		1	7
RIT1		1		1		1	1			1		1						1			7
RRP1		1		1		1				1		1						1		1	7
SFTPD			1		1		1		1		1				1		1				7
VCAN		1		1		1				1		1				1		1			7
WWC2			1		1		1		1		1		1				1				7
ZMYND10	1		1		1		1		1								1		1		7
ABI3BP	1		1		1		1		1				1				1				7
ALDH2	1		1		1		1		1		1						1				7
CAMK2N1			1		1		1		1		1		1				1				7
CLDN5			1		1		1		1		1				1		1				7
EGR1	1		1		1		1		1		1						1				7
FOSB	1		1		1		1		1		1						1				7
FXYD6		1	1		1			1	1		1						1				7
GGCT		1		1		1				1				1				1		1	7
GIMAP5	1		1		1		1		1		1						1				7
MAPK13		1		1		1		1		1		1								1	7
MLLT11		1		1		1		1				1						1		1	7
PTPRF		1		1		1		1		1		1						1			7
RGCC			1		1				1		1		1		1		1				7
ADCY4	1		1				1		1				1		1		1				7
ARHGAP18	1		1				1		1				1		1		1				7
ARHGEF6			1		1		1		1		1		1				1				7
ATAD2		1		1		1		1		1		1						1			7
C2orf40	1		1				1		1						1		1		1		7
CASK		1		1		1		1		1		1						1			7
CBX7			1		1				1		1				1		1		1		7
CDCA7		1		1				1		1						1		1		1	7
CKS2		1		1		1				1		1						1		1	7
CLEC3B	1				1		1		1		1		1				1				7
COLEC12			1		1		1		1		1				1		1				7
DLC1			1		1		1		1		1				1		1				7
DNAJA3		1		1		1		1		1		1						1			7
ESRP1		1		1		1				1		1		1				1			7
FAM189A2			1		1				1		1				1		1		1		7
FUT2	1					1				1		1		1				1	1		7
FYCO1	1		1		1		1		1		1						1				7
GAS7	1		1		1		1		1		1						1				7
GRK5			1		1		1		1		1		1				1				7
HDGF		1		1		1				1		1						1		1	7
HEG1			1		1		1		1		1		1				1				7
IL20RA			1		1			1	1		1		1						1		7
LAMA4			1		1		1		1		1		1				1				7
NES			1		1		1		1		1		1				1				7
NOP2		1		1		1				1		1						1		1	7
NR4A1	1		1		1				1		1						1		1		7
PERP		1		1		1		1		1		1						1			7
PTGDS	1				1		1		1		1				1		1				7
PTHLH		1		1		1				1		1						1		1	7
RAE1		1		1		1		1		1		1						1			7
SFXN1		1		1		1		1		1		1						1			7
SMARCA2	1		1		1		1		1		1						1				7
STIL		1		1		1		1		1		1						1			7
STOM			1		1		1		1		1				1		1				7
SVEP1			1		1				1		1		1				1		1		7
TACC1			1		1		1		1		1				1		1				7
TGFBR2			1		1		1		1		1				1		1				7
TUBB6		1			1		1		1				1				1			1	7
ZFP64		1		1		1		1		1		1						1			7
ALDH1A2			1		1		1		1						1		1		1		7
ALOX5			1		1		1		1		1				1		1				7
ANXA3			1		1		1		1		1		1				1				7
APBB1	1		1		1				1		1						1		1		7
ARNTL2		1		1		1				1		1						1		1	7
ATIC		1		1		1		1		1				1				1			7
BLM		1		1		1		1		1								1		1	7
BRCA1		1		1		1		1		1								1		1	7
C1orf116			1		1		1		1		1				1		1				7
CALCOCO1	1		1		1		1		1		1						1				7
CAT			1		1		1		1		1				1		1				7
CCT5		1		1		1		1		1		1						1			7
CD55	1		1		1		1		1		1						1				7
CDC25A				1		1		1		1				1				1		1	7
CDH19	1		1		1			1	1								1		1		7
CSE1L		1		1		1		1		1		1						1			7
CTDSPL	1		1		1		1		1		1						1				7
CX3CR1			1		1		1		1		1						1		1		7
CXCL2	1		1		1		1		1		1						1				7
DOPEY1	1		1		1			1		1	1								1		7
EDN1			1		1		1		1		1		1				1				7
EDNRB			1		1		1		1		1		1				1				7
EFNA4				1		1	1			1		1						1		1	7
EZH2		1		1		1		1		1								1		1	7
FANCE				1		1		1		1		1						1		1	7
FANCG				1		1		1		1		1						1		1	7
FCER1A			1		1		1		1		1						1		1		7
FKBP3		1		1		1		1		1		1						1			7
FMO5	1		1				1			1	1				1				1		7
GARS				1		1		1		1		1		1				1			7
GATA2			1		1		1		1				1		1		1				7
GIMAP4			1		1		1		1		1		1				1				7
GLRX	1		1		1		1		1		1						1				7
GPRC5A	1		1		1		1		1		1						1				7
H1F0		1		1		1				1		1						1		1	7
HDAC2		1		1		1		1		1		1						1			7
HNMT	1		1		1		1			1	1						1				7
HOXA10				1		1		1		1		1						1		1	7
KCNT2	1		1						1				1		1		1		1		7
KDM5B		1		1		1				1		1				1		1			7
KDR	1		1		1		1		1		1						1				7
LST1			1		1		1		1		1		1				1				7
MAN1C1	1		1		1				1		1						1		1		7
MMP19			1		1		1		1		1				1		1				7
MMP9				1		1				1		1				1		1		1	7
NCAPH		1		1		1				1		1						1		1	7
NEDD9			1		1		1		1		1				1		1				7
NEGR1	1		1					1	1						1		1		1		7
NOTCH4			1		1		1		1		1		1				1				7
NPR1			1		1				1		1				1		1		1		7
NTRK3	1		1		1				1				1		1				1		7
PDZRN4			1		1			1	1		1		1						1		7
PLK4		1		1		1		1		1								1		1	7
POLA2		1		1		1		1		1		1						1			7
POLB		1		1		1		1		1		1						1			7
POLE2		1		1		1		1		1		1						1			7
PPIF		1		1		1				1		1						1		1	7
PPM1G		1		1		1		1		1								1		1	7
PRDX4		1		1		1				1		1		1				1			7
PRIM2		1		1		1		1		1		1						1			7
PRKDC		1		1		1		1		1		1						1			7
PTPN21			1		1		1		1		1		1				1				7
RAB15				1		1		1		1		1		1				1			7
RAD54B		1				1		1		1		1						1		1	7
REEP1			1		1			1	1		1				1		1				7
SESN1	1		1		1				1		1				1		1				7
SLC2A1		1		1		1		1		1		1						1			7
SORBS3	1		1		1		1		1		1						1				7
SPC25		1		1		1		1		1		1						1			7
SRPRB		1		1		1		1		1		1						1			7
STX2	1		1		1				1		1		1				1				7
TACC3		1		1		1				1		1						1		1	7
TBC1D4		1	1		1		1		1		1						1				7
TEK	1		1		1		1		1				1				1				7
TFAP2A		1		1		1		1		1		1						1			7
TMEM14A		1		1		1		1		1		1						1			7
TOMM40				1		1		1		1		1						1		1	7
TPPP	1		1		1				1						1		1		1		7
UBE2L3		1		1		1		1		1		1								1	7
UBE2T		1		1				1		1						1		1		1	7
VNN2	1		1		1		1		1								1		1		7
WDR19	1		1		1			1	1		1								1		7
WISP1		1		1		1				1						1		1		1	7
ADCYAP1R1			1		1				1				1		1		1		1		7
ADH1A	1		1		1		1		1								1		1		7
ADORA2B	1			1		1	1			1		1						1			7
AGTPBP1			1		1		1		1		1		1				1				7
B3GNT3	1			1		1				1				1				1	1		7
BPHL	1			1		1		1		1		1						1			7
C17orf53				1		1		1		1		1						1		1	7
C5AR1	1		1		1		1		1		1						1				7
C6	1		1		1		1		1				1						1		7
CALCRL			1		1		1		1		1		1				1				7
CBFA2T3			1		1		1		1		1		1				1				7
CCDC68			1		1		1		1		1						1		1		7
CFTR	1		1		1		1		1		1						1				7
CKAP2		1		1		1		1		1								1		1	7
CLIC3			1		1		1		1		1				1		1				7
CPVL			1		1		1		1		1				1		1				7
CRABP2				1		1		1		1				1				1		1	7
CSTA		1			1		1		1			1			1					1	7
CYP27A1			1		1		1		1		1				1		1				7
DDAH1	1		1				1			1	1			1					1		7
DOCK6			1		1		1		1		1		1				1				7
DSP		1		1		1		1		1		1						1			7
E2F1		1		1		1		1		1								1		1	7
FAP		1		1		1				1						1		1		1	7
FCN1			1		1		1		1		1		1				1				7
FXR1		1		1		1		1		1		1						1			7
GAB1		1	1		1		1		1				1				1				7
GNG4				1		1		1		1						1		1		1	7
GOLT1B		1		1		1		1		1		1						1			7
GPA33			1		1		1		1		1				1		1				7
GPR87		1		1		1				1		1						1		1	7
IARS		1		1		1		1		1		1						1			7
ITGA1			1		1		1		1		1		1				1				7
LCP1		1	1		1		1		1		1						1				7
LMCD1	1		1		1		1		1		1						1				7
LONRF3			1		1		1				1				1		1		1		7
LRRC49	1		1		1			1	1		1								1		7
LSM2		1		1		1				1		1						1		1	7
MAGEF1		1		1		1		1		1		1						1			7
MARK1				1		1		1		1		1						1		1	7
MCM5		1		1		1				1		1						1		1	7
MFAP2						1		1		1		1				1		1		1	7
MME			1		1		1		1		1		1		1						7
MND1		1		1				1		1				1				1		1	7
MSR1			1		1		1		1		1				1		1				7
NCF2			1		1		1		1		1				1		1				7
NEIL3		1		1		1		1		1								1		1	7
NPM3		1		1		1				1		1						1		1	7
NTRK2		1			1		1		1			1	1		1						7
NXF3			1		1		1		1				1				1		1		7
PAX9	1					1		1		1				1				1	1		7
PFN2				1		1		1		1		1				1		1			7
PMAIP1				1		1		1		1		1						1		1	7
PRMT1		1		1		1		1				1						1		1	7
PRUNE2	1		1		1				1		1		1						1		7
RETN			1		1		1		1		1				1		1				7
RNF187				1		1		1		1		1						1		1	7
SEC61A1		1		1		1		1		1		1						1			7
SERPINB6	1		1		1		1		1		1						1				7
SLC39A8			1		1		1		1		1				1		1				7
SLC6A4			1		1		1		1		1		1				1				7
STEAP3	1			1		1		1		1		1		1							7
TARBP1		1		1		1		1		1				1				1			7
TLR3	1		1		1		1		1		1						1				7
TSFM		1		1		1		1		1		1						1			7
TTC29	1		1				1		1				1				1		1		7
USP39		1		1		1		1		1		1								1	7
VARS		1		1		1		1		1		1						1			7
VRK1		1		1		1		1		1								1		1	7
WDYHV1		1		1		1				1		1						1		1	7
WNT5A		1		1		1		1		1		1						1			7
ACE			1		1				1		1		1		1		1				7
ACOXL	1		1		1		1		1						1		1				7
ALOX5AP			1		1		1		1		1				1		1				7
ANKRD1			1		1		1		1		1		1				1				7
C1QB		1			1		1		1		1				1		1				7
CACNA2D2			1		1		1		1		1				1		1				7
CCDC102B			1		1		1		1		1		1				1				7
CD52			1		1		1		1		1				1		1				7
CPB2			1		1		1		1		1				1		1				7
CYBB		1	1		1		1		1		1						1				7
DGUOK		1		1		1		1		1		1		1							7
EFCC1			1		1				1		1				1		1		1		7
GAD1	1			1		1		1		1				1				1			7
HK3			1		1		1		1		1				1		1				7
HLA-E			1		1		1		1		1		1				1				7
KCNK3			1		1				1		1		1		1		1				7
KIF17	1		1		1				1		1		1				1				7
KMO		1			1		1		1		1				1		1				7
LOXL2		1		1		1				1		1				1		1			7
MAP1LC3C			1		1		1		1		1				1		1				7
MB	1					1		1		1				1				1	1		7
MGAT3			1		1				1		1		1		1		1				7
NXPH4				1		1		1		1		1						1		1	7
PHACTR2			1		1		1		1		1		1				1				7
PLOD1		1		1		1				1		1						1		1	7
PLP2		1		1		1				1		1						1		1	7
PPME1		1		1		1		1		1		1						1			7
PRKCE	1		1		1		1		1				1				1				7
PTGER2			1		1		1		1		1						1		1		7
RAPGEF4			1		1			1	1		1		1				1				7
RPGR	1		1		1		1		1		1						1				7
SFN		1		1		1				1		1						1		1	7
SLC1A4		1		1		1		1		1		1						1			7
SLC31A2		1	1		1		1		1		1				1						7
SLC7A1		1		1		1		1		1		1						1			7
SLC9A3R2	1		1		1		1		1		1						1				7
SMAD6			1		1		1		1		1		1				1				7
SOX12				1		1		1		1		1						1		1	7
TM6SF1			1		1		1		1		1				1		1				7
TUBA4A		1		1		1				1		1						1		1	7
FOS	1		1		1		1		1		1						1				7
MAOB	1		1		1				1		1						1		1		7
TGFBR3			1		1		1		1				1				1		1		7
A2M	1		1		1		1		1		1						1				7
C14orf132			1		1				1		1		1		1		1				7
CIRBP	1		1		1			1	1		1						1				7
CTHRC1		1		1				1		1				1		1		1			7
DIRAS3	1		1		1			1	1		1								1		7
DPYSL2			1		1		1		1		1				1		1				7
GGH		1		1		1		1				1						1		1	7
GPM6B	1		1		1				1		1						1		1		7
HMGB3				1		1		1		1		1		1				1			7
HSD17B6			1		1		1		1		1				1		1				7
LAMB3				1		1	1			1		1						1		1	7
MARS		1		1		1		1		1		1						1			7
MT1M	1		1		1		1		1		1						1				7
PPARG			1		1		1		1		1				1		1				7
RBPMS	1		1		1		1		1		1						1				7
RGS5	1		1		1				1		1		1				1				7
SEMA3G			1		1		1		1		1		1				1				7
STAT5A	1		1		1		1		1		1						1				7
TFF3	1		1			1		1		1	1								1		7
TSC22D3	1		1		1		1		1		1				1						7
TTLL12		1		1		1				1		1						1		1	7
VAT1		1	1		1		1		1		1						1				7
ABLIM3			1		1				1		1		1		1		1				7
CCNE2		1		1		1		1		1				1				1			7
CDCA5		1		1				1		1						1		1		1	7
CENPI		1		1		1		1		1								1		1	7
CHRNA5				1		1		1		1				1				1		1	7
CRBN	1		1		1		1		1		1						1				7
DSCC1		1		1		1				1		1						1		1	7
FZD3	1					1		1		1				1				1	1		7
GNA14	1		1		1		1		1		1								1		7
HMGA1				1		1				1		1				1		1		1	7
IL16	1		1		1		1		1								1		1		7
ILF2		1		1		1		1		1		1						1			7
IRAK1		1		1		1				1		1						1		1	7
KIF18B				1		1				1		1				1		1		1	7
LYPD3				1		1		1		1		1						1		1	7
MRPL3		1		1		1		1		1		1						1			7
NOSTRIN	1		1				1		1				1				1		1		7
NQO1				1		1	1			1		1		1				1			7
PGD		1		1		1	1			1		1								1	7
PI15		1		1				1		1						1		1		1	7
PIMREG				1		1				1		1				1		1		1	7
PLAGL1		1	1		1		1		1		1						1				7
PLSCR4	1		1		1		1		1		1						1				7
PLXNA1		1		1	1		1		1			1								1	7
POLQ		1		1		1		1		1								1		1	7
PTDSS1		1		1		1	1			1		1								1	7
S100A4			1		1		1		1		1		1				1				7
SKA1				1		1				1		1				1		1		1	7
SRD5A1		1		1		1		1		1		1						1			7
TIE1			1		1		1		1		1		1				1				7
TOX3						1		1		1	1			1				1	1		7
TPD52		1		1		1		1		1		1						1			7
VSIG4			1		1		1		1		1				1		1				7
VWA3A	1		1						1				1		1		1		1		7
ABCA3			1		1		1		1		1				1		1				7
ALPL	1		1		1		1		1		1						1				7
BIN2			1		1		1		1		1		1				1				7
BTK			1		1		1		1		1				1		1				7
CHAF1B				1		1		1		1		1						1		1	7
CRYM	1		1					1		1	1			1					1		7
DENND3			1		1		1		1		1				1		1				7
EFNB1		1			1		1		1			1	1							1	7
EGLN3				1		1				1		1	1			1		1			7
FAM83A		1		1						1				1		1		1		1	7
FLI1			1		1		1		1				1		1		1				7
FOXE1		1		1		1				1		1						1		1	7
GINS4				1		1		1		1		1						1		1	7
GRASP			1				1		1				1		1		1		1		7
KRT16		1		1		1				1		1						1		1	7
LHX6	1		1		1		1		1				1						1		7
MYOC	1		1		1				1		1						1		1		7
OLA1		1		1		1		1		1		1						1			7
OLR1			1		1		1		1		1				1		1				7
PGBD5				1		1		1		1		1						1		1	7
POLE		1		1		1				1		1						1		1	7
RARA	1		1		1		1		1		1						1				7
SPOCK2			1		1		1		1		1		1				1				7
SPRR1B		1		1		1				1		1						1		1	7
SPRR3		1		1		1				1		1						1		1	7
TIMM8A				1		1		1		1		1						1		1	7
TRPV2			1		1		1		1		1				1		1				7
CNTNAP2				1		1		1		1		1						1		1	7
CXCL13		1		1		1		1		1		1				1					7
KLK8		1		1		1				1		1						1		1	7
MAGED1				1		1		1		1		1		1				1			7
NCALD	1		1		1			1	1						1				1		7
RPL8		1				1	1			1		1						1		1	7
SLC22A3			1		1		1			1	1						1		1		7
SLC3A2		1		1		1	1			1								1		1	7
SMPDL3B				1		1	1			1				1		1		1			7
TEKT1	1		1				1		1				1				1		1		7
KRT19				1		1	1			1		1						1			6
SLC34A2	1		1		1		1				1						1				6
SELENOP			1		1				1		1				1		1				6

## Sheet: ALLLDDEGS
	GSE2052		GSE21369		GSE113439		GSE1650
GENE	DOWN	UP	DOWN	UP	DOWN	UP	UP	LD
ZFP36			1		1			2
CDH5	1					1		2
MGP					1		1	2
TMEM100	1				1			2
CCNA2		1				1		2
CDKN3		1			1			2
KIF2C		1				1		2
PLK3	1					1		2
RRM2		1				1		2
SRM		1			1			2
SRPRB		1				1		2
STEAP3		1				1		2
SULF1		1					1	2
ACVRL1	1				1			2
B4GALT2		1			1			2
CHEK1		1				1		2
SHMT2		1				1		2
ALDH3B1	1				1			2
SLC1A4		1			1			2
RGL1					1			1
CYR61					1			1
EGR1					1			1
HBB					1			1
ITPR1						1		1
MAPK13						1		1
ALDH2					1			1
ATF3					1			1
CFD						1		1
CPSF6					1			1
CTGF						1		1
DUSP6					1			1
ECT2					1			1
EMCN						1		1
FAM107A						1		1
FBLN5					1			1
FXYD6					1			1
GIMAP5	1							1
IQSEC1					1			1
LAD1					1			1
LIFR					1			1
MEIS2					1			1
MFAP4							1	1
MITF					1			1
PPP1R15A						1		1
PTPRF						1		1
TNS1					1			1
UCK2					1			1
ABCA8						1		1
ACACB					1			1
ACTG2					1			1
ADCY9					1			1
ADRB2					1			1
AOX1						1		1
ASPM					1			1
ATP5G3					1			1
AURKA					1			1
C16orf45					1			1
CAND1					1			1
CAV2					1			1
CCDC69						1		1
CCNB2						1		1
CD55						1		1
CENPM						1		1
CHAF1A						1		1
CNIH4					1			1
CNN1					1			1
COBL						1		1
COX6B1					1			1
COX7A1					1			1
CTSO						1		1
DEPDC1						1		1
DNAJA3						1		1
EML1					1			1
FEZ1						1		1
FKBP4						1		1
GAS7		1						1
GNG11						1		1
GORASP2						1		1
GPD1L						1		1
GPX3					1			1
GRSF1					1			1
HMMR						1		1
HSPB6					1			1
ICAM2					1			1
IGFBP6					1			1
IQGAP1						1		1
KIF15						1		1
KLF2						1		1
LEPR					1			1
LIMCH1					1			1
MAFF					1			1
MCM4		1						1
MDH2					1			1
MEIS1					1			1
MMRN1					1			1
MSH2						1		1
MSRA					1			1
NCAPD3						1		1
NDUFA9					1			1
NR2F1					1			1
NUP155						1		1
PDE5A					1			1
PER1			1					1
PRC1					1			1
PROS1						1		1
SDC1					1			1
SPARCL1						1		1
SRPK1						1		1
STARD13					1			1
STIL					1			1
TCF3						1		1
TOPBP1						1		1
TTF2						1		1
ZBTB16					1			1
ZFP64						1		1
ZSCAN18					1			1
ZWINT					1			1
ABCA6					1			1
ACTL6A					1			1
ADAMTS8						1		1
ADAMTSL3					1			1
ADRM1						1		1
ANG					1			1
ASF1B					1			1
ASPA					1			1
BIRC5						1		1
BUB1B						1		1
BZW2					1			1
C1orf112					1			1
C1orf115					1			1
CALCOCO1						1		1
CCNB1		1						1
CCT3						1		1
CCT5						1		1
CDCA4						1		1
CDCP1					1			1
CENPE						1		1
CEP55						1		1
CKAP5					1			1
COL11A1					1			1
COL1A1							1	1
COL5A2					1			1
CPA3						1		1
CRIP2					1			1
CRYZL1						1		1
CSE1L					1			1
CTDSPL						1		1
DES					1			1
DNMT1					1			1
DSC2						1		1
DTL						1		1
EIF2AK1						1		1
EPAS1						1		1
ESPL1					1			1
ETF1						1		1
FARSA						1		1
FEN1						1		1
FHL5					1			1
FOXM1					1			1
GART					1			1
GIPC2					1			1
GOLT1B						1		1
H2AFZ					1			1
HDAC2					1			1
HIST1H2BG					1			1
HNMT					1			1
HOMER3						1		1
HOXC6					1			1
IRAK3						1		1
ITGB4					1			1
KDELR1					1			1
KIF11						1		1
KIF14						1		1
KIF20A						1		1
KIF23					1			1
KNTC1						1		1
LSR					1			1
MAD2L1					1			1
MCM2						1		1
MCM7						1		1
MELK		1						1
MGLL						1		1
MKI67						1		1
MPPE1					1			1
MRPS30						1		1
MSH6					1			1
MYO5C						1		1
NCAPG						1		1
NEK3						1		1
NETO2					1			1
NIF3L1						1		1
NUSAP1					1			1
PABPC3						1		1
PAICS						1		1
PARP1						1		1
PCCB					1			1
PCNA						1		1
PDIA6						1		1
PDK4					1			1
PLLP	1							1
PLOD2					1			1
PODXL					1			1
POLA2					1			1
POLE2					1			1
POLR2D					1			1
PPP2R1A						1		1
PRIM2					1			1
PSMD2					1			1
PSMD8					1			1
PTGER4						1		1
RACGAP1						1		1
RAD51AP1						1		1
RAMP3						1		1
RANGAP1					1			1
RFC2						1		1
RFC3						1		1
RNF7						1		1
RRAD						1		1
RSRC1						1		1
SCNN1B					1			1
SELP					1			1
SEMA5A					1			1
SKP2					1			1
SLBP					1			1
SLC16A5						1		1
SLC2A1					1			1
SLC7A5						1		1
SLPI						1		1
SNRPD1					1			1
SOX4						1		1
SPC25					1			1
SYT1					1			1
TBC1D4						1		1
TCF21					1			1
TFAP2A					1			1
TIMELESS					1			1
TIPIN						1		1
TK1					1			1
TLE2					1			1
TMC5					1			1
TMEM106C					1			1
TOP2A						1		1
TPX2						1		1
TROAP						1		1
TSFM						1		1
TUBG1					1			1
TYMS					1			1
UBE2I						1		1
UBE2L3					1			1
UCHL1						1		1
UNG					1			1
USP39						1		1
VCL						1		1
WDR74						1		1
ZNF207						1		1
ZWILCH						1		1
ACADL						1		1
ADORA2B						1		1
ALDOC					1			1
APEX1					1			1
BPHL						1		1
BTBD3					1			1
C11orf80					1			1
CAPN1					1			1
CBR1					1			1
CCT4						1		1
CCT7						1		1
CKAP4						1		1
CLDN18					1			1
CLIC5	1							1
CPEB3						1		1
CTSS					1			1
DBN1					1			1
EIF3I						1		1
ENO1					1			1
ENO2					1			1
ENPP4						1		1
FLRT3						1		1
FXR1					1			1
GINS2						1		1
GMNN					1			1
GREM1					1			1
HDAC1					1			1
HEBP1					1			1
HIST1H2AE					1			1
IFT57						1		1
IMP4					1			1
KIF1C						1		1
LMCD1					1			1
LRRC49					1			1
LTA4H					1			1
MAPK6					1			1
MCM6		1						1
MLF2						1		1
MNDA						1		1
MTHFD2						1		1
NDC80					1			1
NIPSNAP1					1			1
NOC2L						1		1
PDE4A						1		1
PDE4D						1		1
PDZD2					1			1
PRPF19						1		1
PRX	1							1
PSME4					1			1
PTBP1						1		1
RAD54L						1		1
RBM5						1		1
RFWD3					1			1
RRM1						1		1
SAE1						1		1
SAR1A						1		1
SEC61A1					1			1
SERPINE2						1		1
SERPINH1						1		1
SF3B3					1			1
SGCA						1		1
SLC6A16					1			1
SMARCB1						1		1
SPATS2						1		1
SSRP1					1			1
STMN1					1			1
STXBP6						1		1
TRPC6					1			1
TSPAN12					1			1
VARS					1			1
WDR7						1		1
WNT5A					1			1
YEATS4						1		1
AARS					1			1
ADNP						1		1
ATXN10					1			1
BCL11A					1			1
CD33					1			1
CENPO						1		1
COPS6					1			1
DDB1					1			1
DTX2					1			1
DUOX1					1			1
EDC3					1			1
GADD45B					1			1
GPX2					1			1
HAX1						1		1
PPME1					1			1
RBM6						1		1
RIT1					1			1
SHC1					1			1
SLC15A2					1			1
SPRR1A					1			1
TP53BP1						1		1
SPP1		1			1			2
C7					1		1	2
CAV1	1				1			2
CFH		1				1		2
COL7A1				1		1		2
CRY2	1				1			2
CSRP1					1		1	2
CST6	1				1			2
LIMS2	1					1		2
S1PR1	1				1			2
SLIT2	1				1			2
ANXA3	1					1		2
ARHGEF10	1				1			2
ASCC3		1			1			2
ATP2A2		1			1			2
AURKB		1			1			2
CD36	1				1			2
CDK2AP1		1			1			2
EDN1	1				1			2
FARP2	1				1			2
HJURP		1				1		2
NR2F2					1		1	2
NUP37		1				1		2
RAMP2	1				1			2
SCG5		1			1			2
TMEM158		1			1			2
CHI3L2	1				1			2
CSF3R	1					1		2
EMP2	1				1			2
GPR87		1			1			2
IRS2			1		1			2
LDLR	1				1			2
NISCH				1	1			2
RPL39L		1			1			2
SERPINB5		1			1			2
SGCG	1				1			2
SPOCK1		1			1			2
THBS2					1		1	2
TNNC1	1				1			2
TPBG		1			1			2
CRTAC1	1					1		2
LEF1		1			1			2
SMAD6	1				1			2
TSPAN13	1				1			2
MYO10					1			1
SLC34A2						1		1
JUN					1			1
BTG2						1		1
IQGAP2						1		1
ABI3BP						1		1
AGTR1					1			1
AKAP12						1		1
ANK2						1		1
CALCOCO2					1			1
CAMK2N1					1			1
CLDN5	1							1
CX3CL1					1			1
DDR2					1			1
DPT						1		1
DPYSL3					1			1
EFEMP1					1			1
EGR2					1			1
ELMO1						1		1
GFPT1						1		1
HEY2					1			1
ID4						1		1
IL20RA						1		1
ITCH						1		1
ITIH5						1		1
JUNB					1			1
JUP					1			1
LGALS3					1			1
MAP3K3						1		1
MLLT11						1		1
MRPL42					1			1
MYCT1					1			1
MYH10						1		1
NOP2						1		1
PID1					1			1
RABIF					1			1
RFC5						1		1
SOD3					1			1
SSBP2					1			1
SYNE1						1		1
TFPI						1		1
TNFAIP3						1		1
TNFRSF21					1			1
WASF3					1			1
YIF1A					1			1
ABI2					1			1
ADAMTS1					1			1
AHCYL2					1			1
AKAP13						1		1
AOC3						1		1
BACE1					1			1
C1orf21					1			1
CALML3					1			1
CALU					1			1
CAPRIN1						1		1
CAPZA1						1		1
CBX6					1			1
CCL2						1		1
CD34						1		1
CD81					1			1
CD93						1		1
CDK4					1			1
CDO1						1		1
CEBPD			1					1
CEBPG						1		1
CHPT1					1			1
CHRDL1							1	1
CKS2		1						1
CLEC1A						1		1
CLEC3B	1							1
CLSTN3					1			1
COPB2					1			1
CORO2B					1			1
CRTAP					1			1
CTSA						1		1
CX3CR1						1		1
DAB2					1			1
DARS2						1		1
DCN						1		1
DDAH2						1		1
DENND2A						1		1
DIXDC1					1			1
DLAT						1		1
DOCK4					1			1
DR1						1		1
DSTN						1		1
DYNC2H1						1		1
DYRK2						1		1
E2F8					1			1
EDEM1					1			1
EHBP1					1			1
EHD2					1			1
ELOVL6						1		1
F12						1		1
FADD						1		1
FAM129A					1			1
FASTKD3						1		1
FAT4					1			1
FCGRT					1			1
FILIP1L						1		1
FOXRED2					1			1
FXYD1					1			1
GINS1						1		1
GLRX3					1			1
GRK5					1			1
GSTM5					1			1
HBEGF						1		1
HDGF					1			1
HIST1H3H					1			1
HLF						1		1
HSPB8					1			1
HUS1					1			1
ICAM4					1			1
IRF6					1			1
KANK2					1			1
KCTD12					1			1
KDELR3					1			1
KIAA1324						1		1
KLC1					1			1
LAMA4					1			1
LPCAT3					1			1
LRRC32	1							1
LSM4					1			1
MACF1					1			1
MAP3K14					1			1
MED8					1			1
MEOX2					1			1
MRPL12					1			1
MRPL19					1			1
MRPL35					1			1
MRPS11					1			1
MRPS15					1			1
MRPS16					1			1
MRPS7						1		1
MTCH2					1			1
MXRA7					1			1
MYD88						1		1
MYH11					1			1
NDUFA6					1			1
NDUFS6					1			1
NES						1		1
NFE2L2						1		1
NME1					1			1
NR3C2					1			1
NR4A2						1		1
NUCB2						1		1
NUP205					1			1
OLFML3					1			1
PALLD					1			1
PALMD						1		1
PANK3					1			1
PAPSS2						1		1
PDE2A						1		1
PDE4B					1			1
PDK1					1			1
PDZRN3						1		1
PLA1A					1			1
PLCB4					1			1
PMP22						1		1
POP7					1			1
PPP1CA						1		1
PSMA4						1		1
PSMD7					1			1
PTGDS							1	1
PTHLH					1			1
RAB15					1			1
RAB22A						1		1
RAD1						1		1
RAPGEF2					1			1
RASL12					1			1
RCN2		1						1
RNF146						1		1
RORA					1			1
RPS6KA2					1			1
S100A11					1			1
SAMD4A					1			1
SASH1						1		1
SDHC					1			1
SERPING1						1		1
SGPL1					1			1
SH2B3					1			1
SH3BP5					1			1
SIRPA					1			1
SLC25A20						1		1
SLCO2A1					1			1
SLIT3					1			1
SNRK						1		1
SNRPN					1			1
SOBP					1			1
SPRY2					1			1
SPTBN1					1			1
SULT1A2						1		1
TALDO1					1			1
TDP1						1		1
TFAP2C					1			1
TFG						1		1
TGOLN2					1			1
TIMP3						1		1
TMEM177					1			1
TMEM43					1			1
TMPRSS4					1			1
TOMM40						1		1
TPCN1					1			1
TRIM22						1		1
TRMU					1			1
TRPC1					1			1
TUBB						1		1
UBE2Z						1		1
UGT8						1		1
UMPS					1			1
USP5						1		1
VIM						1		1
VPS72						1		1
VWF						1		1
ZBTB20						1		1
ZNF217					1			1
ZNF423					1			1
ZYX						1		1
ABCE1						1		1
ABHD14A					1			1
ABHD5					1			1
ABHD6					1			1
ABLIM1					1			1
ACOX2					1			1
ADARB1					1			1
AGK						1		1
AHCY						1		1
AKAP11						1		1
ALCAM					1			1
ALDOA					1			1
ALG3						1		1
ALG6					1			1
ALOX5					1			1
ANKRD40						1		1
ANKRD6					1			1
AP1S1						1		1
AP3D1						1		1
APBB1	1							1
APBB2					1			1
ARHGAP15					1			1
ARHGAP17						1		1
ARHGEF5						1		1
ATAD3A					1			1
ATIC						1		1
ATP2B4						1		1
ATRN						1		1
ATXN1						1		1
B4GALT3						1		1
BARD1					1			1
BAZ2B					1			1
BLM						1		1
BRCA1						1		1
BUB1						1		1
BYSL					1			1
C1orf116					1			1
C1QBP					1			1
C5orf22						1		1
C6					1			1
CAPN3					1			1
CARHSP1					1			1
CAST					1			1
CAT					1			1
CBX3					1			1
CCT2						1		1
CCT6A						1		1
CD69					1			1
CDC123					1			1
CDC6						1		1
CDC7						1		1
CDH19						1		1
CDT1						1		1
CEBPB					1			1
CELSR2					1			1
CENPA					1			1
CENPN						1		1
CHD4					1			1
CIT					1			1
CKB					1			1
CLTC						1		1
COL17A1					1			1
COL21A1					1			1
COL4A3BP					1			1
COL6A3							1	1
COX5B					1			1
CREBL2						1		1
CRK					1			1
CRY1					1			1
DAAM2					1			1
DAD1					1			1
DAP3					1			1
DAZAP2					1			1
DDX49						1		1
DHRS7B					1			1
DHX8						1		1
DIABLO						1		1
DLGAP5					1			1
DMXL1						1		1
DNM2						1		1
DOCK6						1		1
DOCK9					1			1
DONSON						1		1
DUSP12					1			1
DVL3					1			1
E2F6						1		1
EDNRA					1			1
EDNRB						1		1
EPB41L2						1		1
EPRS						1		1
ERAL1						1		1
ERBB4						1		1
ETFA					1			1
ETS2						1		1
EVI2A						1		1
EXOSC5					1			1
EZH2						1		1
FANCE					1			1
FASTKD1						1		1
FBXO3						1		1
FBXO5					1			1
FBXW4					1			1
FCER1A					1			1
FIBP						1		1
FKBPL					1			1
FLAD1					1			1
FMO2					1			1
FOXF1					1			1
GAL					1			1
GALC					1			1
GARS						1		1
GAS6					1			1
GATA6					1			1
GDI2					1			1
GIMAP4					1			1
GLMN						1		1
GMPS					1			1
GPM6A						1		1
GPN1					1			1
GPR65					1			1
GRAMD1C					1			1
GTF3C2						1		1
GTPBP2					1			1
GTPBP3						1		1
H1F0					1			1
HELLS						1		1
HIST1H2BD					1			1
HIST3H2A					1			1
HNRNPAB						1		1
HOXA10					1			1
HOXA5					1			1
HS2ST1					1			1
HSD17B11						1		1
HSPA4						1		1
IDH2						1		1
IFI30					1			1
IFT88						1		1
IK						1		1
IL1R1						1		1
IL6ST						1		1
IMMT					1			1
INPP5A					1			1
ISCU					1			1
ITPKA					1			1
KCMF1					1			1
KCNJ8					1			1
KDELR2						1		1
KDM6B						1		1
KIAA0232					1			1
KIF22						1		1
KIF3C						1		1
KIFC1					1			1
KLF6						1		1
LARP1						1		1
LAT2						1		1
LMNA						1		1
LMO2						1		1
LRRC15						1		1
LSG1					1			1
LST1					1			1
LTBP2					1			1
LYPD1					1			1
MAN1C1						1		1
MBNL1						1		1
MCL1						1		1
MED20						1		1
METTL7A						1		1
METTL9					1			1
MEX3D						1		1
MFNG						1		1
MGST3					1			1
MIF					1			1
MKL2						1		1
MMP14					1			1
MMRN2					1			1
MORC2					1			1
MRPL24					1			1
MRPL9						1		1
MRPS14					1			1
NARF					1			1
NCAPD2						1		1
NCAPG2						1		1
NCAPH					1			1
NCK1					1			1
NDST1					1			1
NFIX						1		1
NMU					1			1
NOL11					1			1
NOTCH4					1			1
NUDT1						1		1
PAFAH1B3					1			1
PAK1						1		1
PANX1					1			1
PARN						1		1
PARVA					1			1
PCOLCE2	1							1
PCYOX1					1			1
PDCD6IP					1			1
PDGFRA					1			1
PDZRN4					1			1
PEA15						1		1
PEX1					1			1
PHB2					1			1
PHF14						1		1
PIP4K2A					1			1
PKMYT1					1			1
PLA2G16					1			1
PLA2G7						1		1
PLAC8	1							1
PLK4					1			1
PLVAP					1			1
PLXDC2					1			1
PODXL2					1			1
POLI						1		1
POLR2H					1			1
PPIC						1		1
PPIF						1		1
PPM1G					1			1
PPP1R3C					1			1
PPP2R5A					1			1
PPP3CB						1		1
PPP4C						1		1
PRDX2						1		1
PREB					1			1
PRIM1						1		1
PRKCH						1		1
PROM1					1			1
PSMB2					1			1
PSMC4						1		1
PSMD14						1		1
PTPN21						1		1
PTPRB						1		1
PTPRM					1			1
PUS7						1		1
PYCR1					1			1
RAB1A					1			1
RALY					1			1
RASA1						1		1
RASIP1					1			1
RBM47						1		1
RCBTB2						1		1
REV3L					1			1
RNF130						1		1
RNH1						1		1
ROBO4						1		1
RPP40					1			1
RPS6KA5						1		1
RTN1					1			1
RUSC1					1			1
RUVBL1					1			1
SAC3D1						1		1
SCARA3		1						1
SCRN1					1			1
SCYL2						1		1
SEC14L1						1		1
SETD4						1		1
SIDT2					1			1
SIRT1					1			1
SLC12A8					1			1
SLC25A1					1			1
SLC25A10					1			1
SLC27A3					1			1
SLC35B1					1			1
SLC39A1						1		1
SLC39A6						1		1
SLC39A8						1		1
SMC6						1		1
SNRPB					1			1
SNX10					1			1
SOCS3						1		1
SPAST						1		1
SSX2IP						1		1
STIP1					1			1
STX2						1		1
SULT1A1					1			1
SUZ12					1			1
TACC3					1			1
TBX2				1				1
TCF7L2					1			1
TEK	1							1
TFAM					1			1
TFDP1						1		1
TFDP2					1			1
TGM2					1			1
THBD						1		1
TIPARP						1		1
TJP1					1			1
TM7SF3					1			1
TMBIM1					1			1
TMED2					1			1
TMEM39A					1			1
TMEM53					1			1
TMPO					1			1
TNS3					1			1
TOB1					1			1
TPK1						1		1
TPT1					1			1
TRAK2					1			1
TRIOBP					1			1
TSKU					1			1
TSPAN14					1			1
TWISTNB						1		1
UBFD1					1			1
UBL3					1			1
USP21					1			1
USP3					1			1
UTP18						1		1
VNN3					1			1
VRK1						1		1
WASF1					1			1
WDHD1						1		1
YKT6						1		1
ZNF10						1		1
ZNF593						1		1
ZZEF1						1		1
AAAS						1		1
ABCA3	1							1
ABCF1						1		1
ACOT11						1		1
ACP5					1			1
ACSL1						1		1
ADRB1					1			1
AGPAT5						1		1
AGRP					1			1
AKAP1						1		1
AP2S1						1		1
APBA2					1			1
APOL3						1		1
ARHGEF16					1			1
ARL6IP5					1			1
ARMC1		1						1
ARRB1					1			1
AUP1						1		1
AVPI1						1		1
BAK1					1			1
BCL7A					1			1
BMP2						1		1
BOLA1						1		1
C11orf24						1		1
C17orf53					1			1
C7orf49					1			1
CA4	1							1
CADM1					1			1
CALCRL						1		1
CAPN9					1			1
CASC3						1		1
CBFA2T3						1		1
CCDC47						1		1
CCDC68					1			1
CCDC81						1		1
CCNF						1		1
CD37						1		1
CD83						1		1
CHEK2					1			1
CHPF					1			1
CITED2					1			1
CKAP2						1		1
CLASP2					1			1
CLIC3	1							1
CLNS1A						1		1
COG2						1		1
COL13A1					1			1
COQ6					1			1
COX7A2L					1			1
CPOX						1		1
CPVL						1		1
CRIM1					1			1
CRIP1					1			1
CSNK1D					1			1
CST5					1			1
CTDSP1					1			1
CUL7					1			1
DAPK2					1			1
DDAH1					1			1
DDX1						1		1
DENND3	1							1
DENR						1		1
DGKA		1						1
DLG5					1			1
DOCK2						1		1
DPEP2					1			1
DPH2						1		1
DRG1					1			1
DYNC2LI1					1			1
E2F3					1			1
EBNA1BP2					1			1
EEF1A2					1			1
EFNB1	1							1
EIF2S1						1		1
EIF3D						1		1
EIF4G1						1		1
EMG1					1			1
EPHA1					1			1
EPN3					1			1
ETV4					1			1
EVI2B						1		1
EXOSC7						1		1
FADS3					1			1
FAM162A					1			1
FAM20B					1			1
FAM57A					1			1
FAR2					1			1
FCHSD2					1			1
FERMT1						1		1
FGR						1		1
FRMD4B						1		1
FRYL					1			1
GAB1					1			1
GCAT						1		1
GCLC						1		1
GDF10					1			1
GNAI2						1		1
GPA33						1		1
GPC1					1			1
GPX7						1		1
GRN					1			1
GTF2E1						1		1
GTF3C3						1		1
HDAC5					1			1
HDC						1		1
HLTF					1			1
HOXB13					1			1
HPCAL1					1			1
HPS5					1			1
HSPA9					1			1
HSPBP1						1		1
HYOU1						1		1
ID3					1			1
IFNGR1					1			1
IRF8					1			1
ISYNA1						1		1
ITGAM						1		1
JAG1					1			1
KLK11					1			1
KRI1						1		1
KRT6A						1		1
KRT6B					1			1
LCMT1					1			1
LIG3						1		1
LIPA					1			1
LMO7						1		1
LSM2					1			1
LY86					1			1
LZTFL1					1			1
MANBA					1			1
MAPK1						1		1
MAPK3					1			1
MARK1					1			1
MAST2					1			1
MCM5						1		1
ME1						1		1
MEX3C					1			1
MLPH					1			1
MMACHC						1		1
MME					1			1
MPHOSPH9					1			1
MPI					1			1
MPP6						1		1
MTMR14						1		1
MTMR4						1		1
NAP1L4						1		1
NAT9					1			1
NCF2					1			1
NCSTN						1		1
NEIL3						1		1
NFRKB					1			1
NMB					1			1
NR2C2					1			1
NUDT21					1			1
OCEL1						1		1
ODAM						1		1
PARP2					1			1
PDIA4		1						1
PDS5A						1		1
PFDN4					1			1
PFKP					1			1
PFN2					1			1
PHF11					1			1
PIK3R1					1			1
PIK3R3						1		1
PLA2G1B						1		1
PLA2G4C					1			1
PLCL1						1		1
PLS1						1		1
POLD2						1		1
POLDIP2					1			1
POLR2F					1			1
POMGNT1					1			1
PPP1R16B					1			1
PPP2R3A						1		1
PPP2R5D						1		1
PSMD11						1		1
PSMD12					1			1
PSME3						1		1
PSMG1					1			1
PSPH					1			1
PTPN12						1		1
PTPRN2						1		1
PTPRU						1		1
R3HDM1					1			1
RAB5B					1			1
RAP1A						1		1
RAP2B						1		1
RAPGEF5						1		1
RASSF1					1			1
RFTN1						1		1
RHOA					1			1
RIN3					1			1
RNF126					1			1
RNF13					1			1
RNF44					1			1
RPAP3						1		1
RPL37					1			1
RPN1						1		1
RRN3						1		1
RSBN1						1		1
RSL1D1						1		1
SEC24D						1		1
SECISBP2L					1			1
SEMA3B						1		1
SH3BP1					1			1
SLC11A1						1		1
SLC19A3						1		1
SLC22A4					1			1
SLC24A1					1			1
SLC6A4					1			1
SLK						1		1
SMARCA4						1		1
SMG7						1		1
SNAP23						1		1
SNRPA						1		1
SNX24						1		1
SPI1					1			1
SRP72						1		1
SSR2						1		1
STARD8	1							1
STX11						1		1
SUCLG2						1		1
SUMO2					1			1
SUMO3						1		1
SUPT16H						1		1
SUPT7L						1		1
SUSD4					1			1
TAF1A						1		1
TAL1					1			1
TARBP1					1			1
TARS					1			1
TBC1D2B						1		1
TBP						1		1
TBX4					1			1
TCF20					1			1
TGFBI						1		1
THOP1					1			1
THY1						1		1
TIMM8B						1		1
TIPRL					1			1
TMCC1					1			1
TMEM160					1			1
TMEM5					1			1
TNS4					1			1
TP63					1			1
TPPP3						1		1
TRAF4						1		1
TRAP1					1			1
TRHDE					1			1
TSEN34					1			1
TSN						1		1
TTC13						1		1
TUBA1C					1			1
TUBGCP5					1			1
TXLNA						1		1
TYROBP					1			1
UBE2O					1			1
UNC119					1			1
USP25						1		1
VAMP3						1		1
VGLL3					1			1
WIF1					1			1
WISP2						1		1
WNT5B					1			1
XPC						1		1
XPOT						1		1
YARS						1		1
YARS2					1			1
YWHAQ						1		1
ZFPL1					1			1
ZNF146						1		1
ZNF544						1		1
ZNHIT3						1		1
ABCC5					1			1
ACOXL						1		1
ANKRD1						1		1
ARHGEF15					1			1
ARHGEF2					1			1
ATP2C2					1			1
B2M					1			1
BIK					1			1
BMP6					1			1
C1QA					1			1
C4BPA						1		1
CBLB					1			1
CCDC102B					1			1
CCHCR1					1			1
CD52						1		1
CERKL					1			1
CNTN6					1			1
COL3A1						1		1
COL4A3						1		1
CPB2						1		1
CYFIP2					1			1
DDX56						1		1
DLK2					1			1
DRAP1					1			1
EPHB3					1			1
FADS2					1			1
FGFR4					1			1
FHL3						1		1
FIG4					1			1
FN3KRP						1		1
FSTL3					1			1
GAD1					1			1
GGA2					1			1
GMFG					1			1
HAGH					1			1
HIF1A					1			1
HIGD1B					1			1
HIST1H4B					1			1
HLA-E					1			1
HMG20A					1			1
HSP90AB1						1		1
HSP90B1						1		1
HSPB1					1			1
HYAL1					1			1
ID2					1			1
IFNGR2					1			1
KHDRBS1					1			1
KIF17						1		1
KLRF1					1			1
KMO						1		1
LILRA1					1			1
LONP1						1		1
LRP2BP					1			1
LRRC42					1			1
LRRN3					1			1
MAK					1			1
MAN2B1					1			1
MAP1LC3C					1			1
MAP3K12						1		1
MAP3K7					1			1
MARCO						1		1
MCHR1					1			1
NASP						1		1
NAT10					1			1
NDUFS5					1			1
NKIRAS2					1			1
NLRP3					1			1
NRBP1						1		1
NRGN						1		1
NTAN1					1			1
NUP133						1		1
NXPH4					1			1
PAK6					1			1
PCDH12	1							1
PDCD11					1			1
PGC						1		1
PLOD1						1		1
PNPLA6						1		1
PPP1R8						1		1
PRKCZ						1		1
PRKRA					1			1
PRR3					1			1
PRR5					1			1
PTPN1						1		1
PTPRH						1		1
RAD51C					1			1
RAPGEF4						1		1
RASGRF1						1		1
RASSF2					1			1
REM1					1			1
RFX2					1			1
RGS13					1			1
RPA1					1			1
RRP1						1		1
S1PR4					1			1
SEC14L3					1			1
SFN						1		1
SFTPD						1		1
SLC14A1					1			1
SND1						1		1
SNX2					1			1
SOX12					1			1
SOX18					1			1
SPTBN2					1			1
SWAP70					1			1
TAF4						1		1
TAF6L						1		1
TIMM10						1		1
TM6SF1					1			1
TNK1					1			1
TNNI3					1			1
TRRAP						1		1
UBTD1						1		1
VCAN						1		1
VPS41						1		1
VPS52						1		1
WWC2					1			1
XPO1						1		1
ZFAND3						1		1
ZMYND10						1		1
ZNF212					1			1
ZEB1			1			1		2
ADIRF	1					1		2
ANLN		1			1			2
CASP3		1				1		2
F3			1			1		2
FRY	1					1		2
LAMA3	1					1		2
MAN1A1		1				1		2
P4HA1			1		1			2
STT3A		1				1		2
TAGLN					1		1	2
TMEM204	1				1			2
TSC22D4				1	1			2
ACADS	1					1		2
MANF		1			1			2
P4HB					1		1	2
SCEL			1			1		2
SPON1		1			1			2
SSR1		1			1			2
TDO2		1				1		2
TUBB2A		1			1			2
VILL				1		1		2
ADPRHL2	1					1		2
BCAS3	1				1			2
DAP		1				1		2
ELOVL4		1				1		2
FAM174B	1					1		2
GNPDA1		1				1		2
LOXL1					1		1	2
MMP7		1				1		2
NABP2		1				1		2
PIP5K1A			1		1			2
POSTN		1				1		2
PTGFRN		1			1			2
QKI	1					1		2
TARP	1					1		2
TRIM2		1			1			2
AATK	1				1			2
AGER	1					1		2
ATF7IP				1		1		2
C21orf2	1				1			2
CSF3	1				1			2
DKK2	1				1			2
FES	1				1			2
IL17RA	1					1		2
IRF1	1				1			2
KCNK3	1				1			2
NKG7	1					1		2
SENP2			1		1			2
SFI1				1		1		2
PEG3						1		1
ARHGEF17					1			1
ARL4C					1			1
CD44						1		1
CDON					1			1
CDR2					1			1
CYBRD1						1		1
ENTPD1						1		1
FBXO22					1			1
MAP4					1			1
MAPRE2					1			1
MARC2						1		1
MEST						1		1
MRC1					1			1
MRPL48					1			1
MYLK							1	1
NDC1						1		1
NFASC						1		1
PAM						1		1
PCDHGC3						1		1
PRSS2					1			1
PWP1					1			1
RELN					1			1
RGCC						1		1
SLC12A2					1			1
SLC35F2					1			1
SORBS1						1		1
STX3					1			1
SYNM					1			1
UST					1			1
ZNF532					1			1
ABCG2					1			1
ACAT1						1		1
ACKR1					1			1
ADCY4					1			1
ADK					1			1
AGRN					1			1
AHNAK2						1		1
AIMP2					1			1
ALDH6A1						1		1
AP1S2					1			1
ARAP1						1		1
ARHGAP18						1		1
ARL6IP1					1			1
ARPC5					1			1
ATP5C1					1			1
ATP5J2					1			1
BPNT1						1		1
CACHD1					1			1
CASP6						1		1
CBX7					1			1
CCL14					1			1
CDC42SE1						1		1
CDCA7						1		1
CEP68						1		1
CEP76						1		1
CKS1B						1		1
CLIC4					1			1
CNN3					1			1
COASY					1			1
COPA						1		1
COX5A					1			1
CPSF2						1		1
CRTC3					1			1
CSTB						1		1
CUTC					1			1
CYB5R3						1		1
CYYR1					1			1
DCTPP1						1		1
DEPDC1B						1		1
DNASE1L3					1			1
DPP3						1		1
DRAM1						1		1
ELN					1			1
EMC8					1			1
EMP1					1			1
ENTPD6						1		1
EVL					1			1
EZH1						1		1
FAM35A						1		1
FBXL5					1			1
FBXL7					1			1
FERMT2					1			1
FKBP1B					1			1
FOXO3						1		1
FSCN1					1			1
FYN						1		1
GALE					1			1
GALNT1						1		1
GALNT14						1		1
GATA2					1			1
GEMIN6					1			1
GNB5						1		1
HIC2					1			1
HIST1H2BC					1			1
HMGA2						1		1
HSPB2					1			1
IARS2					1			1
IFITM2					1			1
IGSF10					1			1
ILF3					1			1
INMT						1		1
ITM2C					1			1
JADE1					1			1
JAM3						1		1
KANK3					1			1
KLF13					1			1
LGALS9					1			1
LGR4					1			1
LIMK2						1		1
LRP1					1			1
LRRC59					1			1
LRRFIP2						1		1
MAD2L1BP					1			1
MAGI2						1		1
MAP7					1			1
MARCH8					1			1
MEF2C					1			1
MET						1		1
MPZL1						1		1
MRPS33					1			1
MTMR2						1		1
MYADM					1			1
MYOT					1			1
NAV3						1		1
NBEA						1		1
NCOR1						1		1
NDNF					1			1
NEK9					1			1
NIPA2						1		1
NR3C1						1		1
NT5DC2						1		1
NUAK2						1		1
ORC1						1		1
P2RY14					1			1
PDCD10						1		1
PDGFC						1		1
PFDN6						1		1
PIEZO2					1			1
PITX1					1			1
PPP1R12B					1			1
PPP1R14A					1			1
PPP1R14B					1			1
PQLC1					1			1
PRICKLE2					1			1
PRKD1					1			1
PRSS12					1			1
PSMA5						1		1
PSMA6					1			1
PSMB8					1			1
PTK6					1			1
RBP1					1			1
RBPMS2					1			1
RFWD2						1		1
RGS10					1			1
RHOJ						1		1
RTCA						1		1
SEC61G						1		1
SFRP1		1						1
SGCE					1			1
SIK3						1		1
SLC24A3					1			1
SLC25A12						1		1
SLC35A1						1		1
SLC37A4						1		1
SLC38A1					1			1
SLC9A3R1					1			1
SPINT1					1			1
SSPN					1			1
ST6GALNAC5						1		1
STAM2						1		1
STAT5B					1			1
STX8					1			1
SYNE3					1			1
TBL2					1			1
TEAD3					1			1
TFB2M						1		1
TFCP2L1						1		1
TFRC						1		1
TGFB1I1					1			1
TIMP2					1			1
TMEM184B						1		1
TNFSF10					1			1
TOR1AIP2					1			1
TP53INP2					1			1
TPI1					1			1
TPM2							1	1
TRAK1						1		1
TRIM36						1		1
TSPAN5					1			1
TSPYL4					1			1
TTBK2						1		1
TUBB6					1			1
TXNRD1					1			1
UBXN4					1			1
UFSP2						1		1
UVRAG					1			1
VEGFC					1			1
VWA5A					1			1
WDR35						1		1
WWC1						1		1
ZBTB4						1		1
ZCCHC24					1			1
ZNF106						1		1
ZNF184						1		1
ZW10						1		1
ABCA9						1		1
ABCB1					1			1
ACOT13					1			1
ACSS3					1			1
ACTN4						1		1
ACVR1B						1		1
ADAM8						1		1
ADAR					1			1
ADTRP					1			1
AIM2						1		1
AK4		1						1
ALDH3B2					1			1
ALKBH4					1			1
ANKMY2					1			1
ANKRD37					1			1
AP1G2					1			1
AP1M2					1			1
APH1B						1		1
APOBEC3C					1			1
ARAP3						1		1
ARGLU1					1			1
ARHGAP11A						1		1
ARHGAP44						1		1
ARHGDIB					1			1
ARHGEF12					1			1
ARID5A						1		1
ARL2					1			1
ATP13A2						1		1
ATP13A3						1		1
ATP5L					1			1
AUNIP					1			1
AVEN						1		1
AVL9					1			1
AZI2					1			1
BAX						1		1
BCL6					1			1
BMPR2						1		1
BNIP3					1			1
BRCA2					1			1
BRIP1						1		1
C15orf39					1			1
C1QTNF7					1			1
CA11						1		1
CANT1						1		1
CASD1					1			1
CASQ2					1			1
CCDC28A					1			1
CCDC92						1		1
CCNC					1			1
CCR1					1			1
CD164					1			1
CD24							1	1
CDC25A					1			1
CDC27					1			1
CDC45						1		1
CDH3					1			1
CDK1					1			1
CDK5					1			1
CDS1					1			1
CENPK						1		1
CENPQ					1			1
CENPU					1			1
CEP112						1		1
CHAC2					1			1
CHD1L						1		1
CIB1					1			1
CKAP2L					1			1
CKMT1B		1						1
CLEC10A					1			1
CLEC2B						1		1
CLGN						1		1
CLK2					1			1
CMAHP						1		1
CNOT1						1		1
COL4A2					1			1
COL5A1							1	1
COPG1					1			1
COPZ1					1			1
COX6A1					1			1
CPEB1						1		1
CPSF3					1			1
CPT1A					1			1
CTSH						1		1
CYB5D2					1			1
CYFIP1						1		1
DACH1					1			1
DBF4					1			1
DCBLD1						1		1
DCP1A					1			1
DCUN1D5					1			1
DDIT4							1	1
DDR1						1		1
DDX52					1			1
DDX54						1		1
DECR2					1			1
DHRS1					1			1
DHTKD1						1		1
DIP2C					1			1
DLG1						1		1
DLL1					1			1
DNAJC11						1		1
DNAJC12						1		1
DNMT3A					1			1
DOPEY2					1			1
DPP4					1			1
DPYD						1		1
DSN1						1		1
DUS4L					1			1
DUSP22					1			1
DYNLRB2					1			1
DZIP3					1			1
E2F7						1		1
ECE2					1			1
EDEM2						1		1
EFNA3					1			1
EFTUD2						1		1
EGLN1					1			1
EID1					1			1
EIF1B						1		1
EIF4A3						1		1
EIF4EBP2						1		1
ELF1						1		1
EME1					1			1
ENC1						1		1
ENTPD3						1		1
ENTPD7						1		1
EOGT					1			1
EPHX3					1			1
EPM2AIP1					1			1
ERG					1			1
ESD						1		1
FAM111B						1		1
FAM13B						1		1
FAM3D					1			1
FANCF						1		1
FANCL						1		1
FASN					1			1
FAT1		1						1
FBXL14					1			1
FBXL4						1		1
FDXR						1		1
FEZ2					1			1
FJX1					1			1
FNDC4					1			1
FOXA1					1			1
FOXF2					1			1
FRMD4A						1		1
FXYD3					1			1
FZD10					1			1
GABARAPL1					1			1
GABARAPL3					1			1
GAMT						1		1
GGCX					1			1
GJA1						1		1
GLT8D1						1		1
GNA13					1			1
GNLY					1			1
GPRC5B					1			1
GSPT1					1			1
GTPBP4						1		1
H2AFJ						1		1
H2AFX						1		1
HEXB					1			1
HIST1H1C					1			1
HIST1H2AC					1			1
HIST1H2AM					1			1
HIST1H2BF					1			1
HIST1H4K					1			1
HMGB3P1					1			1
HNRNPR						1		1
HOOK2					1			1
HOXB7					1			1
HPGDS					1			1
HSBP1						1		1
HSP90AA1						1		1
HSPA2						1		1
HSPB11					1			1
HSPB7					1			1
HSPD1						1		1
HYAL2					1			1
IDH1					1			1
IFFO1					1			1
IGFBP3					1			1
IL10RA					1			1
IL1R2						1		1
INA						1		1
INPP5D						1		1
IRF7					1			1
ISL1					1			1
ITPA					1			1
JUND					1			1
KAT2B					1			1
KAT5						1		1
KCNE4					1			1
KCTD15					1			1
KCTD20					1			1
KIF20B						1		1
KLC2					1			1
KLF11						1		1
KLHL3					1			1
KPNA2						1		1
KRAS					1			1
KRT17					1			1
KRT7					1			1
L2HGDH					1			1
LAMB1					1			1
LAMC3	1							1
LAPTM5					1			1
LASP1					1			1
LCAT					1			1
LGALS4					1			1
LIMK1					1			1
LIMS1					1			1
LLGL2						1		1
LMBRD1						1		1
LPP					1			1
LRRC4C					1			1
LRTM1					1			1
LSM10					1			1
LSM3					1			1
LSM8						1		1
LSS					1			1
LYRM9					1			1
LZIC						1		1
MAB21L1					1			1
MAGOH						1		1
MAP1A						1		1
MAP2K3						1		1
MAP2K7						1		1
MAP3K6						1		1
MAP4K4						1		1
MAP7D1						1		1
MAP9						1		1
MAPK10					1			1
MBNL2					1			1
MCAM					1			1
ME2					1			1
METTL13						1		1
MFF					1			1
MFN1					1			1
MICB						1		1
MINPP1						1		1
MIS18A						1		1
MMP9						1		1
MOAP1						1		1
MOCOS					1			1
MPHOSPH10						1		1
MPHOSPH8						1		1
MRPL11					1			1
MRPS18A					1			1
MRPS35					1			1
MSL2						1		1
MTIF2						1		1
MTR						1		1
MTX2						1		1
MYLIP						1		1
MYO15B						1		1
N4BP2L1						1		1
N4BP2L2					1			1
NDEL1					1			1
NDUFB3					1			1
NDUFB4						1		1
NDUFB5					1			1
NDUFS1					1			1
NDUFS8					1			1
NEGR1					1			1
NFE2L1						1		1
NFS1					1			1
NHLRC2						1		1
NIT2					1			1
NMT1						1		1
NOP16						1		1
NUF2						1		1
NUP107						1		1
NUP88						1		1
NUP93						1		1
NUPR1					1			1
OSBPL11						1		1
P2RX1					1			1
PALB2					1			1
PARPBP					1			1
PATZ1						1		1
PAX9						1		1
PCDHB4					1			1
PDPK1					1			1
PEX11A					1			1
PFDN5					1			1
PHYHIPL					1			1
PIAS1						1		1
PIAS3					1			1
PIGC						1		1
PIGL					1			1
PIK3IP1						1		1
PITX2					1			1
PLA2G4A					1			1
PLD1					1			1
PLEKHB2					1			1
PLEKHH2					1			1
PLEKHO1					1			1
PLOD3						1		1
PMPCB						1		1
PNN						1		1
POLR1B						1		1
POP4					1			1
POP5					1			1
PPARGC1A					1			1
PPID					1			1
PPP1R13L					1			1
PRDX1					1			1
PRKCSH					1			1
PRRG2					1			1
PSMB1					1			1
PSMB3					1			1
PSMD4						1		1
PTGFR						1		1
PTPRC					1			1
PTPRE					1			1
PTRH2					1			1
PURA						1		1
PUS7L					1			1
QPCT					1			1
RAB25					1			1
RAC3						1		1
RAD23A						1		1
RAD51						1		1
RALA						1		1
RALB						1		1
RANBP1					1			1
RAP1GDS1						1		1
RARRES3						1		1
RASSF6					1			1
RBL1						1		1
RBM24						1		1
RBM28						1		1
RBM8A						1		1
RBMS1						1		1
RER1					1			1
RERE					1			1
RNASE1					1			1
RNF43					1			1
RNGTT					1			1
ROR1						1		1
RPH3AL						1		1
RPP21					1			1
RPS6KB2						1		1
SCAMP2					1			1
SCAMP3					1			1
SCD					1			1
SCGB2A1					1			1
SDK1					1			1
SEC13					1			1
SEC22A					1			1
SEC23A						1		1
SEMA3A					1			1
SEMA3E					1			1
SEMA3F					1			1
SEMA6D					1			1
SEPHS2					1			1
SERINC1					1			1
SERP1					1			1
SETD1A					1			1
SETD3					1			1
SFPQ						1		1
SGSM2					1			1
SHCBP1					1			1
SIX1					1			1
SLC23A1					1			1
SLC25A21					1			1
SLC25A39					1			1
SLC39A11						1		1
SMARCD1					1			1
SMC4						1		1
SMG5					1			1
SMYD3					1			1
SNRPC						1		1
SNX1						1		1
SNX27						1		1
SNX5						1		1
SOSTDC1					1			1
SOWAHC					1			1
SOX15					1			1
SPAG7						1		1
SRCAP					1			1
SSFA2					1			1
ST6GALNAC2						1		1
ST8SIA1					1			1
STAG1					1			1
STAP2					1			1
STEAP1						1		1
STK24					1			1
STK38						1		1
STK4					1			1
STX6						1		1
STYXL1						1		1
SUV39H2						1		1
SYNGR3					1			1
SYNPO						1		1
TAF12						1		1
TAF1C						1		1
TBCE					1			1
TBL1XR1					1			1
TBRG4					1			1
TCN1					1			1
TIAM1					1			1
TIMM17A						1		1
TLR5						1		1
TMBIM4					1			1
TMEM109					1			1
TMEM147					1			1
TMEM248					1			1
TMEM9B						1		1
TMF1					1			1
TMPRSS2					1			1
TMSB10					1			1
TMX1					1			1
TMX4						1		1
TNFRSF1A					1			1
TOMM22						1		1
TOR3A					1			1
TP53RK					1			1
[truncated: 12,178 more rows]

## Sheet: 8DEGs
ALLDEGS8	DOWN	UP	UP&DOWN			ALLDEGS8					DAVID Term	Count	%	P-Value	Benjamin			Cancer	Cell division	Positive regulation of transcription from RNA polymerase II promoter	Cell adhesion	Cell differentiation	Angiogenesis	Positive regulation of cell proliferation	Positive regulation of gene expression	Negative regulation of apoptotic process	Negative regulation of cell proliferation	Cell-cell adhesion	Positive regulation of cell migration	Cell proliferation	Negative regulation of gene expression	Response to hypoxia	Regulation of cell growth	Regulation of cell proliferation	Regulation of cyclin-dependent protein serine/threonine kinase activity	Vasculogenesis	Transforming growth factor beta receptor signaling pathway	Negative regulation of cell growth	Regulation of cell adhesion	BMP signaling pathway	Cell-matrix adhesion	Positive regulation of canonical Wnt signaling pathway	Integrin-mediated signaling pathway	Negative regulation of inflammatory response	Negative regulation of endothelial cell proliferation	Negative regulation of cell adhesion	Cellular response to growth factor stimulus	Insulin receptor signaling pathway	Negative regulation of focal adhesion assembly
AARS	ABCA8	AARS	C1orf115			AARS1					Cancer	130	34.8	5.4e-11	9.8e-10			ABCA12	BUB1B	TOP2A	CXCL12	FGR	MEIS1	MARCKSL1	CD36	LIMS2	ADAMTS8	CD33	CXCL12	BUB1	CD36	CXCL12	WFDC1	TAL1	CDC6	RASIP1	ACVRL1	SOX17	ENG	ACVRL1	FERMT1	RSPO1	FERMT1	KLF4	ACVRL1	ACVRL1	KLF4	SHC1	ARHGAP6
ABCA12	ACACB	ABCA12	CAV2			ABCA12					cell division	38	10.2	1.2e-16	2.9e-13			BUB1B	BUB1	E2F8	CD33	PRAME	RASIP1	MEIS1	KLF4	PRAME	CD33	LIMS2	FGR	E2F8	FERMT1	ACVRL1	AGTR1	AGTR1	CCNA2	SOX17	CDH5	WFDC1	EMCN	BMP5	FBLN5	SOX4	FGR	PBK	CAV1	ANGPT1	LRP8	CAV2	ACVRL1
ABCA8	ACADL	ACTL6A	CDCP1			ABCA8					positive regulation of transcription from RNA polymerase II promoter	35	9.4	0.0087	0.27			BUB1	ERCC6L	HLF	CD36	SOX17	SHC1	PRAME	RBMS3	SHC1	KLF4	SHC1	CDH5	MARCKSL1	KLF4	CA9	FAM107A	CHEK1	CCNB1	CAV1	CAV2	ACVRL1	KIF14	CHRDL1	ITGA8	ASPM	LIMS2	WFDC1	CAV2	DUSP1	SHC1	DNAI1	FAM107A
ACACB	ACTG2	ALDH18A1	COBL			ACACB					signal transduction	33	8.8	0.044	0.73			CXCL12	NDC80	KLF2	FERMT1	SOX4	SOX17	SHC1	SOX17	ANGPT1	SOX4	THY1	CAV1	AURKB	RBMS3	CAV1	FBLN5	ENG	CCNB2	ENG	ENG	ENO1	PLAU	DLX5	ITGB4	CAV1	THY1	CDH5	ENG	PODXL	ACVRL1	PIK3R1	MMP14
ACADL	ACTN2	APEX1	COX6B1			ACADL					cell adhesion	30	8	5.6e-07	9.7e-05			C1QTNF7	NEK2	KLF4	PDZD2	SMARCB1	TBX4	SOX4	ACTG2	AURKA	SMARCB1	AQP4	FAM107A	DLX5	ACACB	ENG	FOXM1	FOXM1	CCNE1	FOXF1	ITGA8	FHL1	S1PR1	ENG	LYVE1	DLX5	ITGA8	FOXF1	SULF1	SEMA5A	FEZ1	PDK4
ACTG2	ACVRL1	ASF1B	CYP4B1			ACTG2					cell differentiation	22	5.9	0.015	0.4			CD33	NUF2	LDB2	THY1	ANGPT1	TAL1	TTK	ANGPT1	BIRC5	ACVRL1	CDH5	FOXF1	IL18RAP	ACVRL1	EPAS1	KIF14	FUT3	CCNF	FZD4	LTBP4	GREM1	TNXB	TMEM100	TNXB	SEMA5A	ITGB4	PTGER4
ACTL6A	ADAMTS8	ASPM	E2F8			ACTL6A					angiogenesis	20	5.3	2.4e-07	4.7e-05			CD36	OIP5	LMO2	ACTN2	ASF1B	THY1	ACTL6A	CDH5	DUSP1	BMP5	DSG2	FZD4	MKI67	AURKA	MMP14	LTBP4	PLAU	CDKN3	TMEM100	LRRC32	SLIT3
ACTN2	ADAMTSL3	AURKA	ENO1			ACTN2					cell cycle	20	5.3	4.2e-05	0.0045			TOP2A	PTTG1	MYBL2	AOC3	CAV1	ACVRL1	BIRC5	CAV1	GREM1	CDH5	EMCN	LRRC15	MELK	CCNB1	PLAU	PLCE1	TFAP2C
ACVRL1	ADH1B	AURKB	ENPP4			ACVRL1					mitotic cell cycle	19	5.1	5.3e-10	2.1e-07			FANCI	TPX2	MEIS1	CCN5	CAV2	ANGPT1	BMP5	DLX5	HSPB6	CDC6	FOXF1	MMP14	MCM10	ENG	KCNA5
ADAMTS8	ADRB1	B4GALT2	FEZ1			ADAMTS8					protein phosphorylation	19	5.1	0.0058	0.22			LMO2	ZWINT	SOX17	CLDN18	CDC20	CAV1	CDC20	ENG	KIF14	CDKN3	ITGA8	PIK3R1	MCM7	SLIT3	PLOD2
ADAMTSL3	ADRB2	BIRC5	FUT3			ADAMTSL3					DNA repair	18	4.8	3.5e-05	0.0041			MYBL2	AURKA	SOX4	DSG2	CENPF	ENG	FOXM1	ID4	MAD2L1	DUSP1	JAM2	PLAU	S1PR1	SLC7A5
ADH1B	AGTR1	BUB1	GPRASP1			ADH1B					DNA replication	17	4.5	7.9e-10	2.6e-07			NDC80	AURKB	SMARCB1	ENG	CHRDL1	EMCN	GREM1	IL33	PIK3R1	EIF2AK1	STXBP6	PODXL	UCHL1
ADRB1	ANGPT1	BUB1B	HSPB6			ADRB1					positive regulation of cell proliferation	17	4.5	0.049	0.78			NEK2	BIRC5	TAL1	FEZ1	DLX5	EPAS1	KIF14	LRRC32	PLAC8	MMRN2	TNXB	SEMA5A	ZBTB16
ADRB2	AOC3	BZW2	ID4			ADRB2					mitotic spindle organization	16	4.3	5.9e-14	6.9e-11			NUF2	CDC20	ACVRL1	FOLR1	FHL1	LEPR	PLAC8	LAMP3	PLK1	SLIT3	TMEM47	S1PR1
AGTR1	AOX1	CA9	ITGB4			AGTR1					positive regulation of gene expression	16	4.3	0.054	0.8			PTTG1	CDC6	ADRB2	ITGA8	GORASP2	MMP14	PRC1	PDE2A	RGN	ZBTB16
ALDH18A1	AQP4	CAD	LAD1			ALDH18A1					negative regulation of apoptotic process	16	4.3	0.064	0.9			RAD54L	CDCA3	APEX1	ITGB4	IGSF10	RAMP3	SHMT2	RAMP3	UNG
ANGPT1	ARHGAP6	CBLC	LAMP3			ANGPT1					mitotic cytokinesis	15	4	1.6e-11	9.5e-09			RBMS3	CDCA4	BMP5	LYVE1	ID4	ROBO4	VIPR1
AOC3	ASPA	CCNA2	LDB3			AOC3					negative regulation of cell proliferation	15	4	0.046	0.76			SKP2	CDCA8	ENG	MFAP4	MGP	S1PR1
AOX1	BMP5	CCNB1	LRRC15			AOX1					chromosome segregation	14	3.7	1.2e-09	3.6e-07			SHC1	CENPE	EPAS1	MMRN1	NR2F1	TSPAN12
APEX1	C1QTNF7	CCNB2	MDH2			APEX1					cell-cell adhesion	14	3.7	5.4e-05	0.0053			SOX17	CENPF	FOXF1	MMRN2	SEMA5A	TMEM100
AQP4	CA2	CCNE1	NPR3			AQP4					positive regulation of cell migration	14	3.7	0.00098	0.062			SMARCB1	CHEK2	FOXM1	MYH10	SYT1
ARHGAP6	CA4	CCNF	PLAU			ARHGAP6					mitotic spindle assembly checkpoint	13	3.5	2.1e-13	1.6e-10			TBX4	CCNA2	FHL5	PODXL	TTLL7
ASF1B	CAB39L	CCT3	RAB38			ASF1B					cell proliferation	13	3.5	0.00018	0.016			TAL1	CCNB1	GREM1	SPP1
ASPA	CASQ2	CDC20	RFX2			ASPA					proteolysis	13	3.5	0.078	0.96			TPX2	CCNB2	ID4	SELP
ASPM	CAV1	CDC6	RGL1			ASPM					mitotic sister chromatid segregation	12	3.2	2e-11	9.5e-09			TTK	CCNE1	ITGA8	SEMA5A
AURKA	CD33	CDCA3	RTN1			AURKA					response to drug	12	3.2	0.02	0.48			ZWINT	CCNF	IL33	S1PR1
AURKB	CD36	CDCA4	SDC1			AURKB					G2/M transition of mitotic cell cycle	11	2.9	1.3e-07	2.8e-05			ADRB2	KIF11	NR2F1	SRPX
B4GALT2	CDH5	CDCA8	SEC14L3			B4GALT2					extracellular matrix organization	11	2.9	0.001	0.062			ADH1B	KIF14	NR4A3	TNXB
BIRC5	CDO1	CDKN3	SERPINH1			BIRC5					response to xenobiotic stimulus	11	2.9	0.014	0.38			ALDH18A1	KIF2C	PIK3R1	TROAP
BMP5	CFD	CENPA	SHC1			BMP5					cellular response to DNA damage stimulus	11	2.9	0.032	0.61			AGTR1	KIFC1	PLAC8	VWF
BUB1	CHRDL1	CENPE	TCEAL2			BUB1					negative regulation of gene expression	11	2.9	0.06	0.86			APEX1	MAD2L1	RFX2
BUB1B	CLDN18	CENPF	TMC5			BUB1B					regulation of cell cycle	11	2.9	0.069	0.91			RSRC1	NCAPG	S1PR1
BZW2	CLEC1A	CENPM	TTLL7			BZW2					microtubule-based movement	10	2.7	3.9e-05	0.0043			ASPM	PRC1	TCF21
C1orf115	CLIC5	CENPO	DPEP2			C1orf115					protein autophosphorylation	10	2.7	0.0065	0.24			AURKA	RCC1	TFAP2C
C1QTNF7	CNN1	CEP55				C1QTNF7					response to hypoxia	10	2.7	0.0067	0.24			AURKB	SPAG5	ZBTB16
CA2	CORO2B	CHAF1A				CA2					heart development	10	2.7	0.02	0.48			BIRC5	TIMELESS
CA4	CPA3	CHEK1				CA4					in utero embryonic development	9	2.4	0.044	0.73			CAB39L	UBE2C
CA9	CXCL12	CHEK2				CA9					DNA unwinding involved in DNA replication	8	2.1	1.3e-07	2.8e-05			CA9	ZWILCH
CAB39L	CYB5A	CIT				CAB39L					DNA replication initiation	8	2.1	5.8e-07	9.7e-05			CAV1
CAD	DENND2A	CKAP4				CAD					regulation of cell growth	8	2.1	0.00063	0.045			CAV2
CASQ2	DES	COL10A1				CASQ2					kidney development	8	2.1	0.0066	0.24			CDC20
CAV1	DNAI1	COL11A1				CAV1					regulation of cell proliferation	8	2.1	0.033	0.61			CDC6
CAV2	DUOX1	COL5A2				CAV2					positive regulation of protein phosphorylation	8	2.1	0.092	1			CENPE
CBLC	DUSP1	CYC1				CBLC					proteasome-mediated ubiquitin-dependent protein catabolic process	8	2.1	0.094	1			CENPF
CCNA2	EFCAB1	DBN1				CCNA2					mitotic spindle midzone assembly	7	1.9	1.6e-08	4.2e-06			CHEK1
CCNB1	EMCN	DEPDC1				CCNB1					mitotic spindle assembly	7	1.9	9.8e-05	0.0093			CHEK2
CCNB2	ENG	DLGAP5				CCNB2					regulation of cyclin-dependent protein serine/threonine kinase activity	7	1.9	0.00042	0.032			CHAF1A
CCNE1	EPAS1	DLX5				CCNE1					vasculogenesis	7	1.9	0.0011	0.064			COL11A1
CCNF	F8	DSG2				CCNF					G1/S transition of mitotic cell cycle	7	1.9	0.0024	0.12			CFD
CCT3	FABP4	DTL				CCT3					ossification	7	1.9	0.0049	0.2			COBL
CD33	FAM107A	EIF2AK1				CD33					transforming growth factor beta receptor signaling pathway	7	1.9	0.011	0.31			CORO2B
CD36	FAM184A	EIF4EBP1				CD36					cellular response to leukemia inhibitory factor	7	1.9	0.012	0.32			CCNA2
CDC20	FBLN5	ENO2				CDC20					negative regulation of cell growth	7	1.9	0.03	0.58			CCNB1
CDC6	FCN3	ERCC6L				CDC6					skeletal system development	7	1.9	0.04	0.68			CCNB2
CDCA3	FGL2	ESPL1				CDCA3					negative regulation of endopeptidase activity	7	1.9	0.054	0.8			CCNE1
CDCA4	FGR	EXO1				CDCA4					double-strand break repair via break-induced replication	6	1.6	1.5e-06	0.00023			CYP4B1
CDCA8	FHL1	FANCI				CDCA8					positive regulation of DNA-directed DNA polymerase activity	6	1.6	2.4e-06	0.00035			CYC1
CDCP1	FHL5	FEN1				CDCP1					regulation of DNA-dependent DNA replication initiation	6	1.6	3.6e-06	0.0005			DTL
CDH5	FMO2	FERMT1				CDH5					spindle organization	6	1.6	1.1e-05	0.0013			DUOX1
CDKN3	FOLR1	FKBP4				CDKN3					regulation of mitotic metaphase/anaphase transition	6	1.6	0.00043	0.032			DUSP1
CDO1	FOXF1	FOXM1				CDO1					positive regulation of cytokinesis	6	1.6	0.0009	0.061			ENG
CENPA	FZD4	GINS1				CENPA					mitotic metaphase plate congression	6	1.6	0.001	0.062			EPAS1
CENPE	GIMAP6	GINS2				CENPE					protein homotetramerization	6	1.6	0.0046	0.19			ENO2
CENPF	GIPC2	GINS3				CENPF					collagen fibril organization	6	1.6	0.0049	0.2			EXO1
CENPM	GNG11	GMNN				CENPM					regulation of cell adhesion	6	1.6	0.0053	0.21			ESPL1
CENPO	GPD1	GORASP2				CENPO					response to glucocorticoid	6	1.6	0.0084	0.27			FEN1
CEP55	GPD1L	GPI				CEP55					response to wounding	6	1.6	0.0094	0.28			FMO2
CFD	GPM6A	GPX2				CFD					cellular response to hydrogen peroxide	6	1.6	0.012	0.32			FOLR1
CHAF1A	GPX3	GREM1				CHAF1A					locomotory behavior	6	1.6	0.022	0.5			FHL5
CHEK1	GYPC	HJURP				CHEK1					blood coagulation	6	1.6	0.023	0.5			FZD4
CHEK2	HBB	HMMR				CHEK2					BMP signaling pathway	6	1.6	0.023	0.5			FUT3
CHRDL1	HIGD1B	HOXC6				CHRDL1					lung development	6	1.6	0.027	0.53			GMNN
CIT	HLF	HPRT1				CIT					cell-matrix adhesion	6	1.6	0.048	0.78			GPI
CKAP4	IFT57	KIF11				CKAP4					positive regulation of canonical Wnt signaling pathway	6	1.6	0.051	0.8			GPX2
CLDN18	IGSF10	KIF14				CLDN18					integrin-mediated signaling pathway	6	1.6	0.053	0.8			GPX3
CLEC1A	IL18RAP	KIF15				CLEC1A					negative regulation of inflammatory response	6	1.6	0.091	1			GREM1
CLIC5	IL33	KIF20A				CLIC5					pre-replicative complex assembly involved in nuclear cell cycle DNA replication	5	1.3	7.5e-06	0.00098			HMMR
CNN1	ITGA8	KIF23				CNN1					positive regulation of mitotic cell cycle spindle assembly checkpoint	5	1.3	5e-05	0.0051			HPRT1
COBL	ITIH5	KIF2C				COBL					basement membrane organization	5	1.3	0.00028	0.024			ITGB4
COL10A1	ITM2A	KIF4A				COL10A1					mitotic cell cycle phase transition	5	1.3	0.0009	0.061			KIF11
COL11A1	JAM2	KIFC1				COL11A1					negative regulation of stress fiber assembly	5	1.3	0.0034	0.15			KIF23
COL5A2	KCNA5	LAPTM4B				COL5A2					one-carbon metabolic process	5	1.3	0.0042	0.18			KIF2C
CORO2B	KLF2	LMNB1				CORO2B					negative regulation of endothelial cell proliferation	5	1.3	0.0056	0.22			LTBP4
COX6B1	KLF4	LMNB2				COX6B1					liver regeneration	5	1.3	0.0073	0.25			LMOD1
CPA3	LDB2	LRP8				CPA3					regulation of cytokinesis	5	1.3	0.0073	0.25			LEPR
CXCL12	LEPR	LSR				CXCL12					energy homeostasis	5	1.3	0.008	0.27			LAPTM4B
CYB5A	LIMS2	MAD2L1				CYB5A					gluconeogenesis	5	1.3	0.008	0.27			MKI67
CYC1	LMO2	MARCKSL1				CYC1					animal organ regeneration	5	1.3	0.0093	0.28			MMP1
CYP4B1	LMOD1	MCM10				CYP4B1					regulation of DNA replication	5	1.3	0.011	0.31			MMP14
DBN1	LRRC32	MCM2				DBN1					negative regulation of cell adhesion	5	1.3	0.015	0.4			MTHFD2
DENND2A	LRRC36	MCM3				DENND2A					cellular response to growth factor stimulus	5	1.3	0.022	0.5			MFAP4
DEPDC1	LTBP4	MCM4				DEPDC1					insulin receptor signaling pathway	5	1.3	0.025	0.51			MCM2
DES	LYVE1	MCM6				DES					cartilage development	5	1.3	0.026	0.53			MCM3
DLGAP5	MAMDC2	MCM7				DLGAP5					regulation of mitotic cell cycle	5	1.3	0.029	0.57			MCM4
DLX5	MEIS1	MELK				DLX5					hemopoiesis	5	1.3	0.034	0.62			MCM6
DNAI1	MFAP4	MKI67				DNAI1					cellular response to drug	5	1.3	0.035	0.65			MCM7
DPEP2	MGP	MMP1				DPEP2					DNA duplex unwinding	5	1.3	0.05	0.79			MAD2L1
DSG2	MMRN1	MMP11				DSG2					memory	5	1.3	0.077	0.95			MMRN1
DTL	MMRN2	MMP14				DTL					cellular response to mechanical stimulus	5	1.3	0.077	0.95			PAK6
DUOX1	MNDA	MTHFD2				DUOX1					muscle contraction	5	1.3	0.08	0.97			PDE8B
DUSP1	MYCT1	MYBL2				DUSP1					mitotic DNA replication initiation	4	1.1	0.00012	0.011			PIK3R1
E2F8	MYH10	NCAPG				E2F8					mitotic cell cycle checkpoint	4	1.1	0.00032	0.026			PLCE1
EFCAB1	MYL9	NDC80				CLXN					DNA strand elongation involved in DNA replication	4	1.1	0.00048	0.035			PLAU
EIF2AK1	NR2F1	NEK2				EIF2AK1					elastic fiber assembly	4	1.1	0.0012	0.068			PODXL
EIF4EBP1	NR4A3	NETO2				EIF4EBP1					regulation of chromosome segregation	4	1.1	0.0012	0.068			PLK1
EMCN	PALMD	NIPSNAP1				EMCN					attachment of mitotic spindle microtubules to kinetochore	4	1.1	0.0012	0.068			PLOD2
ENG	PCOLCE2	NME4				ENG					metaphase plate congression	4	1.1	0.0019	0.1			PCNA
ENO1	PDE2A	NUF2				ENO1					negative regulation of DNA biosynthetic process	4	1.1	0.0024	0.12			PTGER4
ENO2	PDE5A	NUSAP1				ENO2					kinetochore assembly	4	1.1	0.0024	0.12			RFC2
ENPP4	PDE8B	OIP5				ENPP4					regulation of smooth muscle contraction	4	1.1	0.0041	0.18			RFC4
EPAS1	PDK4	PAICS				EPAS1					negative regulation of focal adhesion assembly	4	1.1	0.0041	0.18			RRM1
ERCC6L	PDZD2	PAK6				ERCC6L					morphogenesis of an epithelium	4	1.1	0.0065	0.24			ROBO4
ESPL1	PIK3R1	PBK				ESPL1					regulation of mitotic nuclear division	4	1.1	0.0084	0.27			SGCG
EXO1	PIP5K1B	PCNA				EXO1					establishment of skin barrier	4	1.1	0.014	0.38			SPP1
F8	PKNOX2	PDIA6				F8					digestive tract development	4	1.1	0.016	0.4			SCGB1A1
FABP4	PLAC8	PLK1				FABP4					focal adhesion assembly	4	1.1	0.016	0.4			SELP
FAM107A	PLCE1	PLOD2				FAM107A					maintenance of permeability of blood-brain barrier	4	1.1	0.019	0.47			SELENBP1
FAM184A	PLLP	PPAT				FAM184A					positive regulation of mitotic cell cycle	4	1.1	0.021	0.48			SHMT2
FANCI	PODXL	PRAME				FANCI					microtubule bundle formation	4	1.1	0.021	0.48			SLIT3
FBLN5	PRX	PRC1				FBLN5					cellular response to BMP stimulus	4	1.1	0.023	0.5			SLC14A1
FCN3	PTGER4	PRPF19				FCN3					positive regulation of telomerase activity	4	1.1	0.024	0.51			SPAG5
FEN1	PZP	PSAT1				FEN1					establishment of mitotic spindle orientation	4	1.1	0.024	0.51			TYMS
FERMT1	RAB11FIP1	PSMD2				FERMT1					brown fat cell differentiation	4	1.1	0.024	0.51			TIMELESS
FEZ1	RAI2	PTTG1				FEZ1					positive regulation of double-strand break repair	4	1.1	0.04	0.68			TMC5
FGL2	RAMP3	RACGAP1				FGL2					positive regulation of BMP signaling pathway	4	1.1	0.04	0.68			TUBG1
FGR	RASIP1	RAD51AP1				FGR					regulation of signal transduction by p53 class mediator	4	1.1	0.04	0.68			UNG
FHL1	RBMS3	RAD54L				FHL1					establishment of protein localization	4	1.1	0.04	0.68			UCK2
FHL5	RGN	RANGAP1				FHL5					response to testosterone	4	1.1	0.04	0.68			VWF
FKBP4	ROBO4	RCC1				FKBP4					embryo implantation	4	1.1	0.045	0.73			ZBTB16
FMO2	RSPO1	RFC2				FMO2					negative regulation of MAP kinase activity	4	1.1	0.05	0.79			ZWILCH
FOLR1	S1PR1	RFC4				FOLR1					extracellular matrix disassembly	4	1.1	0.053	0.8
FOXF1	SAMHD1	RFWD3				FOXF1					lactation	4	1.1	0.056	0.81
FOXM1	SCGB1A1	RNASEH2A				FOXM1					response to cAMP	4	1.1	0.058	0.85
FUT3	SELENBP1	RRM1				FUT3					positive regulation of nitric oxide biosynthetic process	4	1.1	0.061	0.87
FZD4	SELP	RRM2				FZD4					positive regulation of pathway-restricted SMAD protein phosphorylation	4	1.1	0.065	0.9
GIMAP6	SEMA5A	RSRC1				GIMAP6					positive regulation of G1/S transition of mitotic cell cycle	4	1.1	0.068	0.91
GINS1	SGCA	SHMT2				GINS1					response to hydrogen peroxide	4	1.1	0.074	0.93
GINS2	SGCG	SKP2				GINS2					substrate adhesion-dependent cell spreading	4	1.1	0.091	1
GINS3	SLC14A1	SLC12A8				GINS3					cellular response to UV	4	1.1	0.095	1
GIPC2	SLC15A2	SLC6A8				GIPC2					positive regulation of mitotic sister chromatid separation	3	0.8	0.002	0.1
GMNN	SLC19A3	SLC7A5				GMNN					spindle assembly involved in female meiosis I	3	0.8	0.002	0.1
GNG11	SLC1A1	SMARCB1				GNG11					regulation of mitotic centrosome separation	3	0.8	0.0033	0.15
GORASP2	SLIT3	SOX4				GORASP2					positive regulation of mitotic cytokinesis	3	0.8	0.0033	0.15
GPD1	SLPI	SPAG5				GPD1					positive regulation of DNA primase activity	3	0.8	0.0033	0.15
GPD1L	SOX17	SPINT2				GPD1L					purine nucleobase biosynthetic process	3	0.8	0.0048	0.2
GPI	SPARCL1	SPP1				GPI					positive regulation of attachment of mitotic spindle microtubules to kinetochore	3	0.8	0.0088	0.27
GPM6A	SRPX	SPRR1A				GPM6A					homologous chromosome segregation	3	0.8	0.0088	0.27
GPRASP1	STARD13	SPTBN2				GPRASP1					blood vessel maturation	3	0.8	0.0088	0.27
GPX2	STARD8	SRM				GPX2					protein localization to nuclear envelope	3	0.8	0.0088	0.27
GPX3	STXBP6	SRPK1				GPX3					regulation of attachment of spindle microtubules to kinetochore	3	0.8	0.0088	0.27
GREM1	SYNM	SSR4				GREM1					secretion	3	0.8	0.011	0.31
GYPC	TAL1	STMN1				GYPC					tetrahydrofolate metabolic process	3	0.8	0.011	0.31
HBB	TBX4	SULF1				HBB					tetrahydrofolate interconversion	3	0.8	0.014	0.37
HIGD1B	TCF21	SYT1				HIGD1B					positive regulation of ubiquitin protein ligase activity	3	0.8	0.017	0.41
HJURP	TMEM100	TFAP2C				HJURP					regulation of G2/M transition of mitotic cell cycle	3	0.8	0.017	0.41
HLF	TMEM47	THY1				HLF					protein localization to kinetochore	3	0.8	0.02	0.48
HMMR	TNXB	TIMELESS				HMMR					negative regulation of ubiquitin-protein transferase activity	3	0.8	0.023	0.5
HOXC6	TPPP3	TK1				HOXC6					negative regulation of microtubule polymerization	3	0.8	0.023	0.5
HPRT1	TRHDE	TMEM106C				HPRT1					response to glucagon	3	0.8	0.023	0.5
HSPB6	TRPC6	TMEM132A				HSPB6					negative regulation of multicellular organism growth	3	0.8	0.023	0.5
ID4	TSPAN12	TMEM158				ID4					carbon dioxide transport	3	0.8	0.027	0.53
IFT57	VIPR1	TMPRSS4				IFT57					base-excision repair, gap-filling	3	0.8	0.027	0.53
IGSF10	VWF	TOP2A				IGSF10					attachment of spindle microtubules to kinetochore	3	0.8	0.027	0.53
IL18RAP	WFDC1	TPX2				IL18RAP					negative regulation of protein import into nucleus	3	0.8	0.03	0.58
IL33	WISP2	TROAP				IL33					folic acid metabolic process	3	0.8	0.03	0.58
ITGA8	ZBTB16	TTK				ITGA8					somatic hypermutation of immunoglobulin genes	3	0.8	0.03	0.58
ITGB4	C1orf115	TUBG1				ITGB4					mitotic chromosome condensation	3	0.8	0.043	0.72
ITIH5	CAV2	TYMS				ITIH5					positive regulation of dendrite development	3	0.8	0.047	0.77
ITM2A	COBL	UBE2C				ITM2A					activation of transmembrane receptor protein tyrosine kinase activity	3	0.8	0.052	0.8
JAM2	CYP4B1	UCHL1				JAM2					regulation of innate immune response	3	0.8	0.057	0.82
KCNA5	ENPP4	UCK2				KCNA5					neural precursor cell proliferation	3	0.8	0.061	0.87
KIF11	FEZ1	UNG				KIF11					cholesterol transport	3	0.8	0.061	0.87
KIF14	GPRASP1	WDR12				KIF14					branching morphogenesis of an epithelial tube	3	0.8	0.066	0.91
KIF15	HSPB6	ZWILCH				KIF15					xenobiotic transport	3	0.8	0.066	0.91
KIF20A	ID4	ZWINT				KIF20A					positive regulation of protein metabolic process	3	0.8	0.072	0.91
KIF23	LAMP3	CDCP1				KIF23					drug metabolic process	3	0.8	0.077	0.95
KIF2C	LDB3	COX6B1				KIF2C					hematopoietic stem cell homeostasis	3	0.8	0.077	0.95
KIF4A	NPR3	E2F8				KIF4A					regulation of transforming growth factor beta receptor signaling pathway	3	0.8	0.077	0.95
KIFC1	RFX2	ENO1				KIFC1					endothelial cell proliferation	3	0.8	0.082	1
KLF2	RGL1	FUT3				KLF2					positive regulation of cholesterol efflux	3	0.8	0.088	1
KLF4	RTN1	ITGB4				KLF4					hydrogen peroxide catabolic process	3	0.8	0.094	1
LAD1	SEC14L3	LAD1				LAD1					response to cadmium ion	3	0.8	0.094	1
LAMP3	TCEAL2	LRRC15				LAMP3					positive regulation of G2/M transition of mitotic cell cycle	3	0.8	0.099	1
LAPTM4B	TTLL7	MDH2				LAPTM4B					meiotic G2/MI transition	2	0.5	0.037	0.65
LDB2	DPEP2	PLAU				LDB2					phospholipase C-activating angiotensin-activated signaling pathway	2	0.5	0.037	0.65
LDB3		RAB38				LDB3					mitotic spindle elongation	2	0.5	0.037	0.65
LEPR		SDC1				LEPR					glycerol-3-phosphate catabolic process	2	0.5	0.037	0.65
LIMS2		SERPINH1				LIMS2					negative regulation of RNA biosynthetic process	2	0.5	0.037	0.65
LMNB1		SHC1				LMNB1					2'-deoxyribonucleotide biosynthetic process	2	0.5	0.054	0.8
LMNB2		TMC5				LMNB2					deoxyribonucleotide biosynthetic process	2	0.5	0.054	0.8
LMO2						LMO2					negative regulation of integrin activation	2	0.5	0.054	0.8
LMOD1						LMOD1					ribonucleoside diphosphate metabolic process	2	0.5	0.054	0.8
LRP8						LRP8					spindle elongation	2	0.5	0.054	0.8
LRRC15						LRRC15					mitotic chromosome movement towards spindle pole	2	0.5	0.072	0.91
LRRC32						LRRC32					cellular response to cycloheximide	2	0.5	0.072	0.91
LRRC36						LRRC36					female meiosis chromosome segregation	2	0.5	0.072	0.91
LSR						LSR					DNA replication, removal of RNA primer	2	0.5	0.072	0.91
LTBP4						LTBP4					cellular response to bisphenol A	2	0.5	0.072	0.91
LYVE1						LYVE1					caveola assembly	2	0.5	0.072	0.91
MAD2L1						MAD2L1					response to cortisol	2	0.5	0.072	0.91
MAMDC2						MAMDC2					regulation of vacuole fusion, non-autophagic	2	0.5	0.072	0.91
MARCKSL1						MARCKSL1					heat generation	2	0.5	0.072	0.91
MCM10						MCM10					nuclear pore localization	2	0.5	0.072	0.91
MCM2						MCM2					norepinephrine-epinephrine-mediated vasodilation involved in regulation of systemic arterial blood pressure	2	0.5	0.072	0.91
MCM3						MCM3					citrulline biosynthetic process	2	0.5	0.072	0.91
MCM4						MCM4					lung vasculature development	2	0.5	0.089	1
MCM6						MCM6					meiotic sister chromatid cohesion, centromeric	2	0.5	0.089	1
MCM7						MCM7					cGMP catabolic process	2	0.5	0.089	1
MDH2						MDH2					venous blood vessel development	2	0.5	0.089	1
MEIS1						MEIS1					mesenchyme migration	2	0.5	0.089	1
MELK						MELK					establishment of mitotic spindle localization	2	0.5	0.089	1
MFAP4						MFAP4					maintenance of protein location in cell	2	0.5	0.089	1
MGP						MGP					cell cycle	22	5.9	2.4e-12	6.3e-10
MKI67						MKI67					DNA replication	10	2.7	1.4e-07	1.9e-05
MMP1						MMP1					Pyrimidine metabolism	7	1.9	0.0028	0.25
MMP11						MMP11					Purine metabolism	10	2.7	0.0041	0.25
MMP14						MMP14					Oocyte meiosis	10	2.7	0.0048	0.25
MMRN1						MMRN1					ECM-receptor interaction	8	2.1	0.0057	0.25
MMRN2						MMRN2					Focal adhesion	12	3.2	0.011	0.36
MNDA						MNDA					Arrhythmogenic right ventricular cardiomyopathy	7	1.9	0.011	0.36
MTHFD2						MTHFD2					Progesterone-mediated oocyte maturation	8	2.1	0.012	0.36
MYBL2						MYBL2					Cellular senescence	10	2.7	0.014	0.38
MYCT1						MYCT1					Nucleotide metabolism	7	1.9	0.018	0.39
MYH10						MYH10					Mismatch repair	4	1.1	0.018	0.39
MYL9						MYL9					p53 signaling pathway	6	1.6	0.033	0.63
NCAPG						NCAPG					Malaria	5	1.3	0.034	0.63
NDC80						NDC80					Drug metabolism - other enzymes	6	1.6	0.046	0.71
NEK2						NEK2					Base excision repair	4	1.1	0.046	0.71
NETO2						NETO2					Human T-cell leukemia virus 1 infection	11	2.9	0.046	0.71
NIPSNAP1						NIPSNAP1					Glutathione metabolism	5	1.3	0.051	0.73
NME4						NME4					Leukocyte transendothelial migration	7	1.9	0.061	0.79
NPR3						NPR3					Carbon metabolism	7	1.9	0.063	0.79
NR2F1						NR2F1					Nitrogen metabolism	3	0.8	0.064	0.79
NR4A3						NR4A3					AMPK signaling pathway	7	1.9	0.074	0.88
NUF2						NUF2					One carbon pool by folate	3	0.8	0.085	0.94
NUSAP1						NUSAP1					Dilated cardiomyopathy	6	1.6	0.087	0.94
OIP5						OIP5
PAICS						PAICS
PAK6						PAK6
PALMD						PALMD
PBK						PBK
PCNA						PCNA
PCOLCE2						PCOLCE2
PDE2A						PDE2A
PDE5A						PDE5A
PDE8B						PDE8B
PDIA6						PDIA6
PDK4						PDK4
PDZD2						PDZD2
PIK3R1						PIK3R1
PIP5K1B						PIP5K1B
PKNOX2						PKNOX2
PLAC8						PLAC8
PLAU						PLAU
PLCE1						PLCE1
PLK1						PLK1
PLLP						PLLP
PLOD2						PLOD2
PODXL						PODXL
PPAT						PPAT
PRAME						PRAME
PRC1						PRC1
PRPF19						PRPF19
PRX						PRX
PSAT1						PSAT1
PSMD2						PSMD2
PTGER4						PTGER4
PTTG1						PTTG1
PZP						PZP
RAB11FIP1						RAB11FIP1
RAB38						RAB38
RACGAP1						RACGAP1
RAD51AP1						RAD51AP1
RAD54L						RAD54L
RAI2						RAI2
RAMP3						RAMP3
RANGAP1						RANGAP1
RASIP1						RASIP1
RBMS3						RBMS3
RCC1						RCC1
RFC2						RFC2
RFC4						RFC4
RFWD3						RFWD3
RFX2						RFX2
RGN						RGN
RNASEH2A						RNASEH2A
ROBO4						ROBO4
RRM1						RRM1
RRM2						RRM2
RSPO1						RSPO1
RSRC1						RSRC1
RTN1						RTN1
S1PR1						S1PR1
SAMHD1						SAMHD1
SCGB1A1						SCGB1A1
SDC1						SDC1
SEC14L3						SEC14L3
SELENBP1						SELENBP1
SELP						SELP
SEMA5A						SEMA5A
SERPINH1						SERPINH1
SGCA						SGCA
SGCG						SGCG
SHC1						SHC1
SHMT2						SHMT2
SKP2						SKP2
SLC12A8						SLC12A8
SLC14A1						SLC14A1
SLC15A2						SLC15A2
SLC19A3						SLC19A3
SLC1A1						SLC1A1
SLC6A8						SLC6A8
SLC7A5						SLC7A5
SLIT3						SLIT3
SLPI						SLPI
SMARCB1						SMARCB1
SOX17						SOX17
SOX4						SOX4
SPAG5						SPAG5
SPARCL1						SPARCL1
SPINT2						SPINT2
SPP1						SPP1
SPRR1A						SPRR1A
SPTBN2						SPTBN2
SRM						SRM
SRPK1						SRPK1
SRPX						SRPX
SSR4						SSR4
STARD13						STARD13
STARD8						STARD8
STMN1						STMN1
STXBP6						STXBP6
SULF1						SULF1
SYNM						SYNM
SYT1						SYT1
TAL1						TAL1
TBX4						TBX4
TCEAL2						TCEAL2
TCF21						TCF21
TFAP2C						TFAP2C
THY1						THY1
TIMELESS						TIMELESS
TK1						TK1
TMC5						TMC5
TMEM100						TMEM100
TMEM106C						TMEM106C
TMEM132A						TMEM132A
TMEM158						TMEM158
TMEM47						TMEM47
TMPRSS4						TMPRSS4
TNXB						TNXB
TOP2A						TOP2A
TPPP3						TPPP3
TPX2						TPX2
TRHDE						TRHDE
TROAP						TROAP
TRPC6						TRPC6
TSPAN12						TSPAN12
TTK						TTK
TTLL7						TTLL7
TUBG1						TUBG1
TYMS						TYMS
UBE2C						UBE2C
UCHL1						UCHL1
UCK2						UCK2
UNG						UNG
VIPR1						VIPR1
VWF						VWF
WDR12						WDR12
WFDC1						WFDC1
WISP2						CCN5
ZBTB16						ZBTB16
ZWILCH						ZWILCH
ZWINT						ZWINT
[truncated: 33 more columns]

## Sheet: UPDAVID
UP		UP				GOTERM_BP_DIRECT	Genes	%	P-Value	Benjamini			Cell division	Positive regulation of cell proliferation	Apoptotic process	Cell proliferation	Regulation of growth
AARS		AARS				cell division	38	20	6e-27	7.4e-24	23.1308		BUB1B	MARCKSL1	BUB1B	BUB1	PRAME
ABCA12		ABCA12				mitotic cell cycle	19	10	5.8e-15	1.8e-12	11.7447		BUB1	PRAME	BUB1	E2F8	SHC1
ACTL6A		ACTL6A				cell cycle	18	9.5	5.1e-08	4.2e-06	5.37675		ERCC6L	SHC1	PRAME	MARCKSL1	ACTL6A
ALDH18A1		ALDH18A1				DNA repair	17	8.9	1.9e-08	1.8e-06	5.74473		NDC80	SOX4	TPX2	AURKB	CCNB2
APEX1		APEX1				mitotic spindle organization	16	8.4	3.2e-18	2e-15	14.699		NEK2	TTK	AURKA	DLX5
ASF1B		ASF1B				DNA replication	16	8.4	4.8e-13	7.3e-11	10.1367		NUF2	ACTL6A	BIRC5	MKI67
ASPM		ASPM				protein phosphorylation	15	7.9	0.00028	0.0097	2.01323		OIP5	BIRC5	CHEK1	MELK
AURKA		AURKA				mitotic cytokinesis	14	7.4	4.6e-14	9.3e-12	11.0315		PTTG1	CDC20	ESPL1	MCM10
AURKB		AURKB				chromosome segregation	14	7.4	2.6e-13	4.5e-11	10.3468		TPX2	FOXM1	GREM1	MCM7
B4GALT2		B4GALT2				mitotic spindle assembly checkpoint	13	6.8	6e-17	2.5e-14	13.6021		ZWINT	GREM1	MELK	UCHL1
BIRC5		BIRC5				positive regulation of cell proliferation	13	6.8	0.0058	0.11	0.958607		AURKA	KIF14	MCM2
BUB1		BUB1				apoptotic process	13	6.8	0.012	0.21	0.677781		AURKB	PRC1	PAK6
BUB1B		BUB1B				mitotic sister chromatid segregation	12	6.3	1.2e-14	3e-12	11.5229		BIRC5	SHMT2	SULF1
BZW2		BZW2				G2/M transition of mitotic cell cycle	11	5.8	2.1e-10	2.8e-08	7.55284		CDC20
CA9		CA9				negative regulation of transcription, DNA-templated	11	5.8	0.052	0.56	0.251812		CDC6
CAD		CAD				cell proliferation	10	5.3	6.7e-05	0.0027	2.56864		CDCA3
CBLC		CBLC				regulation of cell cycle	10	5.3	0.0036	0.083	1.08092		CDCA4
CCNA2		CCNA2				microtubule-based movement	9	4.7	1.9e-06	0.00012	3.92082		CDCA8
CCNB1		CCNB1				protein autophosphorylation	9	4.7	0.00031	0.011	1.95861		CENPE
CCNB2		CCNB2				cellular response to DNA damage stimulus	9	4.7	0.0048	0.099	1.00436		CENPF
CCNE1		CCNE1				intracellular signal transduction	9	4.7	0.063	0.6	0.221849		CHEK2
CCNF		CCNF				DNA unwinding involved in DNA replication	8	4.2	1.2e-09	1.4e-07	6.85387		CCNA2
CCT3		CCT3				DNA replication initiation	8	4.2	5.7e-09	5.8e-07	6.23657		CCNB1
CDC20		CDC20				proteasome-mediated ubiquitin-dependent protein catabolic process	8	4.2	0.0038	0.085	1.07058		CCNB2
CDC6		CDC6				response to drug	8	4.2	0.021	0.33	0.481486		CCNE1
CDCA3		CDCA3				mitotic spindle midzone assembly	7	3.7	2.8e-10	3.4e-08	7.46852		CCNF
CDCA4		CDCA4				mitotic spindle assembly	7	3.7	2.1e-06	0.00012	3.92082		KIF11
CDCA8		CDCA8				regulation of cyclin-dependent protein serine/threonine kinase activity	7	3.7	9.9e-06	0.00053	3.27572		KIF14
CDCP1		CDCP1				response to xenobiotic stimulus	7	3.7	0.026	0.39	0.408935		KIF2C
CDKN3		CDKN3				double-strand break repair via break-induced replication	6	3.2	5.1e-08	4.2e-06	5.37675		KIFC1
CENPA		CENPA				positive regulation of DNA-directed DNA polymerase activity	6	3.2	8.3e-08	6.3e-06	5.20066		MAD2L1
CENPE		CENPE				regulation of DNA-dependent DNA replication initiation	6	3.2	1.3e-07	9.2e-06	5.03621		NCAPG
CENPF		CENPF				spindle organization	6	3.2	3.9e-07	2.6e-05	4.58503		PRC1
CENPM		CENPM				regulation of mitotic metaphase/anaphase transition	6	3.2	1.8e-05	0.00087	3.06048		RCC1
CENPO		CENPO				positive regulation of cytokinesis	6	3.2	3.9e-05	0.0018	2.74473		SPAG5
CEP55		CEP55				mitotic metaphase plate congression	6	3.2	4.4e-05	0.0019	2.72125		TIMELESS
CHAF1A		CHAF1A				G1/S transition of mitotic cell cycle	6	3.2	0.00065	0.02	1.69897		UBE2C
CHEK1		CHEK1				extracellular matrix organization	6	3.2	0.02	0.31	0.508638		ZWILCH
CHEK2		CHEK2				pre-replicative complex assembly involved in nuclear cell cycle DNA replication	5	2.6	5.1e-07	3.3e-05	4.48149
CIT		CIT				positive regulation of mitotic cell cycle spindle assembly checkpoint	5	2.6	3.5e-06	0.00019	3.72125
CKAP4		CKAP4				mitotic cell cycle phase transition	5	2.6	6.9e-05	0.0027	2.56864
COL10A1		COL10A1				regulation of cytokinesis	5	2.6	0.00063	0.019	1.72125
COL11A1		COL11A1				collagen fibril organization	5	2.6	0.0024	0.059	1.22915
COL5A2		COL5A2				regulation of mitotic cell cycle	5	2.6	0.0029	0.069	1.16115
COX6B1		COX6B1				DNA duplex unwinding	5	2.6	0.0057	0.11	0.958607
CYC1		CYC1				skeletal system development	5	2.6	0.039	0.47	0.327902
DBN1		DBN1				regulation of cell proliferation	5	2.6	0.069	0.64	0.19382
DEPDC1		DEPDC1				protein polyubiquitination	5	2.6	0.08	0.7	0.154902
DLGAP5		DLGAP5				peptidyl-serine phosphorylation	5	2.6	0.091	0.75	0.124939
DLX5		DLX5				mitotic DNA replication initiation	4	2.1	1.6e-05	0.00081	3.09151
DSG2		DSG2				mitotic cell cycle checkpoint	4	2.1	4.4e-05	0.0019	2.72125
DTL		DTL				DNA strand elongation involved in DNA replication	4	2.1	6.5e-05	0.0027	2.56864
E2F8		E2F8				regulation of chromosome segregation	4	2.1	0.00017	0.0062	2.20761
EIF2AK1		EIF2AK1				attachment of mitotic spindle microtubules to kinetochore	4	2.1	0.00017	0.0062	2.20761
EIF4EBP1		EIF4EBP1				metaphase plate congression	4	2.1	0.00027	0.0097	2.01323
ENO1		ENO1				kinetochore assembly	4	2.1	0.00034	0.011	1.95861
ENO2		ENO2				establishment of mitotic spindle orientation	4	2.1	0.0039	0.086	1.0655
ERCC6L		ERCC6L				regulation of signal transduction by p53 class mediator	4	2.1	0.0066	0.13	0.886057
ESPL1		ESPL1				positive regulation of double-strand break repair	4	2.1	0.0066	0.13	0.886057
EXO1		EXO1				liver regeneration	4	2.1	0.0071	0.13	0.886057
FANCI		FANCI				regulation of DNA replication	4	2.1	0.0097	0.17	0.769551
FEN1		FEN1				regulation of growth	4	2.1	0.02	0.31	0.508638
FERMT1		FERMT1				cellular response to xenobiotic stimulus	4	2.1	0.023	0.36	0.443697
FKBP4		FKBP4				cellular response to drug	4	2.1	0.025	0.38	0.420216
FOXM1		FOXM1				peptidyl-threonine phosphorylation	4	2.1	0.029	0.4	0.39794
FUT3		FUT3				RNA phosphodiester bond hydrolysis, endonucleolytic	4	2.1	0.029	0.4	0.39794
GINS1		GINS1				meiotic cell cycle	4	2.1	0.037	0.45	0.346787
GINS2		GINS2				DNA recombination	4	2.1	0.043	0.5	0.30103
GINS3		GINS3				male gonad development	4	2.1	0.088	0.74	0.130768
GMNN		GMNN				positive regulation of mitotic sister chromatid separation	3	1.6	0.00052	0.016	1.79588
GORASP2		GORASP2				spindle assembly involved in female meiosis I	3	1.6	0.00052	0.016	1.79588
GPI		GPI				positive regulation of mitotic cytokinesis	3	1.6	0.00086	0.024	1.61979
GPX2		GPX2				positive regulation of DNA primase activity	3	1.6	0.00086	0.024	1.61979
GREM1		GREM1				regulation of mitotic centrosome separation	3	1.6	0.00086	0.024	1.61979
HJURP		HJURP				purine nucleobase biosynthetic process	3	1.6	0.0013	0.035	1.45593
HMMR		HMMR				homologous chromosome segregation	3	1.6	0.0024	0.059	1.22915
HOXC6		HOXC6				regulation of attachment of spindle microtubules to kinetochore	3	1.6	0.0024	0.059	1.22915
HPRT1		HPRT1				positive regulation of attachment of mitotic spindle microtubules to kinetochore	3	1.6	0.0024	0.059	1.22915
ITGB4		ITGB4				protein localization to nuclear envelope	3	1.6	0.0024	0.059	1.22915
KIF11		KIF11				tetrahydrofolate metabolic process	3	1.6	0.003	0.071	1.14874
KIF14		KIF14				tetrahydrofolate interconversion	3	1.6	0.0037	0.085	1.07058
KIF15		KIF15				positive regulation of ubiquitin protein ligase activity	3	1.6	0.0045	0.096	1.01773
KIF20A		KIF20A				regulation of G2/M transition of mitotic cell cycle	3	1.6	0.0045	0.096	1.01773
KIF23		KIF23				protein localization to kinetochore	3	1.6	0.0054	0.11	0.958607
KIF2C		KIF2C				negative regulation of ubiquitin-protein transferase activity	3	1.6	0.0064	0.12	0.920819
KIF4A		KIF4A				base-excision repair, gap-filling	3	1.6	0.0074	0.13	0.886057
KIFC1		KIFC1				attachment of spindle microtubules to kinetochore	3	1.6	0.0074	0.13	0.886057
LAD1		LAD1				mitotic chromosome condensation	3	1.6	0.012	0.21	0.677781
LAPTM4B		LAPTM4B				basement membrane organization	3	1.6	0.012	0.21	0.677781
LMNB1		LMNB1				regulation of mitotic nuclear division	3	1.6	0.019	0.31	0.508638
LMNB2		LMNB2				establishment of skin barrier	3	1.6	0.028	0.4	0.39794
LRP8		LRP8				positive regulation of G2/M transition of mitotic cell cycle	3	1.6	0.03	0.41	0.387216
LRRC15		LRRC15				microtubule bundle formation	3	1.6	0.036	0.45	0.346787
LSR		LSR				positive regulation of mitotic cell cycle	3	1.6	0.036	0.45	0.346787
MAD2L1		MAD2L1				mismatch repair	3	1.6	0.036	0.45	0.346787
MARCKSL1		MARCKSL1				DNA biosynthetic process	3	1.6	0.036	0.45	0.346787
MCM10		MCM10				positive regulation of telomere maintenance via telomerase	3	1.6	0.04	0.47	0.327902
MCM2		MCM2				positive regulation of telomerase activity	3	1.6	0.04	0.47	0.327902
MCM3		MCM3				DNA damage checkpoint	3	1.6	0.04	0.47	0.327902
MCM4		MCM4				base-excision repair	3	1.6	0.04	0.47	0.327902
MCM6		MCM6				mitotic G2 DNA damage checkpoint	3	1.6	0.045	0.51	0.29243
MCM7		MCM7				one-carbon metabolic process	3	1.6	0.045	0.51	0.29243
MDH2		MDH2				interstrand cross-link repair	3	1.6	0.049	0.54	0.267606
MELK		MELK				positive regulation of double-strand break repair via homologous recombination	3	1.6	0.052	0.56	0.251812
MKI67		MKI67				response to testosterone	3	1.6	0.056	0.57	0.244125
MMP1		MMP1				establishment of protein localization	3	1.6	0.056	0.57	0.244125
MMP11		MMP11				collagen catabolic process	3	1.6	0.056	0.57	0.244125
MMP14		MMP14				gluconeogenesis	3	1.6	0.061	0.6	0.221849
MTHFD2		MTHFD2				glycolytic process	3	1.6	0.061	0.6	0.221849
MYBL2		MYBL2				response to ionizing radiation	3	1.6	0.067	0.62	0.207608
NCAPG		NCAPG				animal organ regeneration	3	1.6	0.067	0.62	0.207608
NDC80		NDC80				extracellular matrix disassembly	3	1.6	0.069	0.64	0.19382
NEK2		NEK2				positive regulation of myoblast differentiation	3	1.6	0.072	0.64	0.19382
NETO2		NETO2				SCF-dependent proteasomal ubiquitin-dependent protein catabolic process	3	1.6	0.08	0.7	0.154902
NIPSNAP1		NIPSNAP1				positive regulation of G1/S transition of mitotic cell cycle	3	1.6	0.083	0.7	0.154902
NME4		NME4				regulation of G1/S transition of mitotic cell cycle	3	1.6	0.088	0.74	0.130768
NUF2		NUF2				telomere maintenance	3	1.6	0.097	0.79	0.102373
NUSAP1		NUSAP1				positive regulation of fibroblast proliferation	3	1.6	0.1	0.8	0.09691
OIP5		OIP5				mitotic spindle elongation	2	1.1	0.019	0.31	0.508638
PAICS		PAICS				meiotic G2/MI transition	2	1.1	0.019	0.31	0.508638
PAK6		PAK6				deoxyribonucleotide biosynthetic process	2	1.1	0.028	0.4	0.39794
PBK		PBK				2'-deoxyribonucleotide biosynthetic process	2	1.1	0.028	0.4	0.39794
PCNA		PCNA				spindle elongation	2	1.1	0.028	0.4	0.39794
PDIA6		PDIA6				ribonucleoside diphosphate metabolic process	2	1.1	0.028	0.4	0.39794
PLAU		PLAU				regulation of vacuole fusion, non-autophagic	2	1.1	0.037	0.45	0.346787
PLK1		PLK1				nuclear pore localization	2	1.1	0.037	0.45	0.346787
PLOD2		PLOD2				citrulline biosynthetic process	2	1.1	0.037	0.45	0.346787
PPAT		PPAT				female meiosis chromosome segregation	2	1.1	0.037	0.45	0.346787
PRAME		PRAME				mitotic chromosome movement towards spindle pole	2	1.1	0.037	0.45	0.346787
PRC1		PRC1				DNA replication, removal of RNA primer	2	1.1	0.037	0.45	0.346787
PRPF19		PRPF19				meiotic sister chromatid cohesion, centromeric	2	1.1	0.046	0.51	0.29243
PSAT1		PSAT1				establishment of mitotic spindle localization	2	1.1	0.046	0.51	0.29243
PSMD2		PSMD2				positive regulation of exit from mitosis	2	1.1	0.055	0.57	0.244125
PTTG1		PTTG1				mitotic centrosome separation	2	1.1	0.055	0.57	0.244125
RAB38		RAB38				meiotic spindle organization	2	1.1	0.055	0.57	0.244125
RACGAP1		RACGAP1				kinetochore organization	2	1.1	0.055	0.57	0.244125
RAD51AP1		RAD51AP1				'de novo' IMP biosynthetic process	2	1.1	0.055	0.57	0.244125
RAD54L		RAD54L				negative regulation of cytokinesis	2	1.1	0.064	0.6	0.221849
RANGAP1		RANGAP1				L-serine biosynthetic process	2	1.1	0.064	0.6	0.221849
RCC1		RCC1				protein localization to chromosome, centromeric region	2	1.1	0.064	0.6	0.221849
RFC2		RFC2				CENP-A containing nucleosome assembly	2	1.1	0.064	0.6	0.221849
RFC4		RFC4				'de novo' XMP biosynthetic process	2	1.1	0.064	0.6	0.221849
RFWD3		RFWD3				DNA damage induced protein phosphorylation	2	1.1	0.073	0.64	0.19382
RNASEH2A		RNASEH2A				'de novo' AMP biosynthetic process	2	1.1	0.073	0.64	0.19382
RRM1		RRM1				cellular response to vasopressin	2	1.1	0.073	0.64	0.19382
RRM2		RRM2				negative regulation of stress-activated MAPK cascade	2	1.1	0.073	0.64	0.19382
RSRC1		RSRC1				positive regulation of synaptic plasticity	2	1.1	0.081	0.7	0.154902
SDC1		SDC1				cerebellar Purkinje cell layer development	2	1.1	0.081	0.7	0.154902
SERPINH1		SERPINH1				GMP biosynthetic process	2	1.1	0.081	0.7	0.154902
SHC1		SHC1				DNA replication checkpoint	2	1.1	0.09	0.74	0.130768
SHMT2		SHMT2				cell proliferation in forebrain	2	1.1	0.09	0.74	0.130768
SKP2		SKP2				UTP biosynthetic process	2	1.1	0.098	0.79	0.102373
SLC12A8		SLC12A8				positive regulation of chromosome segregation	2	1.1	0.098	0.79	0.102373
SLC6A8		SLC6A8
SLC7A5		SLC7A5
SMARCB1		SMARCB1
SOX4		SOX4
SPAG5		SPAG5				KEGG_PATHWAY	Genes	%	P-Value	Benjamini				Cellular senescence	Pyrimidine metabolism	Nucleotide metabolism	p53 signaling pathway	Carbon metabolism	Purine metabolism	Glutathione metabolism
SPINT2		SPINT2				Cell cycle	22	11.6	4.2e-18	6.7e-16	15.1739			MYBL2	NME4	NME4	CHEK1	ENO1	NME4	GPX2
SPP1		SPP1				DNA replication	10	5.3	5.2e-10	4.2e-08	7.37675			CHEK1	CAD	HPRT1	CHEK2	ENO2	HPRT1	RRM1
SPRR1A		SPRR1A				Oocyte meiosis	10	5.3	4.7e-05	0.0025	2.60206			CHEK2	RRM1	RRM1	CCNB1	GPI	PPAT	RRM2
SPTBN2		SPTBN2				Human T-cell leukemia virus 1 infection	10	5.3	0.0023	0.045	1.34679			CCNA2	RRM2	RRM2	CCNB2	MDH2	PAICS	SRM
SRM		SRM				Cellular senescence	9	4.7	0.00092	0.025	1.60206			CCNB1	TK1	TK1	CCNE1	PSAT1	RRM1
SRPK1		SRPK1				Pyrimidine metabolism	7	3.7	9.7e-05	0.0039	2.40894			CCNB2	TYMS	TYMS	RRM2	SHMT2	RRM2
SSR4		SSR4				Nucleotide metabolism	7	3.7	0.00079	0.025	1.60206			CCNE1	UCK2	UCK2
STMN1		STMN1				Progesterone-mediated oocyte maturation	7	3.7	0.002	0.045	1.34679			EIF4EBP1
SULF1		SULF1				p53 signaling pathway	6	3.2	0.0025	0.045	1.34679			FOXM1
SYT1		SYT1				Drug metabolism - other enzymes	6	3.2	0.0037	0.054	1.26761
TFAP2C		TFAP2C				Carbon metabolism	6	3.2	0.017	0.19	0.721246
THY1		THY1				Purine metabolism	6	3.2	0.025	0.27	0.568636
TIMELESS		TIMELESS				Biosynthesis of amino acids	5	2.6	0.016	0.19	0.721246
TK1		TK1				Mismatch repair	4	2.1	0.0031	0.05	1.30103
TMC5		TMC5				Base excision repair	4	2.1	0.0087	0.12	0.920819
TMEM106C		TMEM106C				Glutathione metabolism	4	2.1	0.038	0.35	0.455932
TMEM132A		TMEM132A				One carbon pool by folate	3	1.6	0.027	0.27	0.568636
TMEM158		TMEM158
TMPRSS4		TMPRSS4
TOP2A		TOP2A				GAD_DISEASE_CLASS	Genes	%	P-Value	Benjamini
TPX2		TPX2				CANCER	83	43.7	4.3e-15	7.8e-14	13.1079
TROAP		TROAP				PHARMACOGENOMIC	40	21.1	0.088	0.32	0.49485
TTK		TTK
TUBG1		TUBG1
TYMS		TYMS
UBE2C		UBE2C
UCHL1		UCHL1
UCK2		UCK2
UNG		UNG
WDR12		WDR12
ZWILCH		ZWILCH
ZWINT		ZWINT

## Sheet: DOWNDAVID
DOWN		DOWN			GOTERM_BP_DIRECT	Genes	%	P-Value	Benjamini			Positive regulation of transcription from RNA polymerase II promoter	Cell adhesion	Angiogenesis	Negative regulation of transcription from RNA polymerase II promoter	Positive regulation of gene expression	Cell differentiation	Cell-cell adhesion	Positive regulation of cell migration	Negative regulation of cell proliferation	Transforming growth factor beta receptor signaling pathway	Negative regulation of gene expression	Negative regulation of cell growth	Negative regulation of cell adhesion	BMP signaling pathway	Positive regulation of inflammatory response	Negative regulation of inflammatory response	Cytokine-mediated signaling pathway
ABCA8		ABCA8			positive regulation of transcription from RNA polymerase II promoter	26	14.2	7.3e-05	0.022	1.65758		HLF	CXCL12	MEIS1	CD36	CD36	FGR	CD33	CXCL12	ADAMTS8	ACVRL1	CD36	WFDC1	ACVRL1	ACVRL1	AGTR1	KLF4	CAV1
ACACB		ACACB			cell adhesion	23	12.6	5.4e-09	4.1e-06	5.38722		KLF2	CD33	RASIP1	KLF2	KLF4	SOX17	LIMS2	FGR	CD33	CDH5	KLF4	AGTR1	ANGPT1	BMP5	FABP4	WFDC1	DUOX1
ACADL		ACADL			signal transduction	20	10.9	0.019	0.78	0.107905		KLF4	CD36	SOX17	KLF4	RBMS3	ANGPT1	AQP4	CDH5	KLF4	CAV2	RBMS3	FAM107A	DUSP1	CHRDL1	IL33	CDH5	FZD4
ACTG2		ACTG2			angiogenesis	17	9.3	1.1e-09	1.6e-06	5.79588		LDB2	PDZD2	TBX4	LDB2	SOX17	CAV1	CDH5	CAV1	ACVRL1	ENG	ACACB	FBLN5	PODXL	ENG	PDE2A	FOXF1	LEPR
ACTN2		ACTN2			negative regulation of transcription from RNA polymerase II promoter	16	8.7	0.028	0.78	0.107905		LMO2	ACTN2	TAL1	TAL1	ACTG2	CAV2	EMCN	FAM107A	BMP5	ITGA8	ACVRL1	LTBP4	SEMA5A	TMEM100	PTGER4	PTGER4	SLC1A1
ACVRL1		ACVRL1			positive regulation of gene expression	15	8.2	0.00024	0.044	1.35655		MEIS1	AOC3	ACVRL1	CAV1	ANGPT1	CHRDL1	FOXF1	FOXF1	CDH5	LTBP4	ENG	PLCE1
ADAMTS8		ADAMTS8			cell differentiation	13	7.1	0.02	0.78	0.107905		SOX17	CLDN18	ANGPT1	ENG	CDH5	FHL1	ITGA8	FZD4	DUSP1	LRRC32	SLIT3
ADAMTSL3		ADAMTSL3			cell-cell adhesion	11	6	8.5e-06	0.0042	2.37675		TAL1	ENG	CAV1	FOXF1	CAV1	IGSF10	JAM2	PIK3R1	MMRN2
ADH1B		ADH1B			positive regulation of cell migration	11	6	0.00012	0.029	1.5376		ACVRL1	FEZ1	ENG	ID4	ENG	ID4	STXBP6	PODXL	SLIT3
ADRB1		ADRB1			negative regulation of cell proliferation	10	5.5	0.024	0.78	0.107905		ADRB2	FOLR1	EMCN	IL33	ID4	MGP	TNXB	SEMA5A	ZBTB16
ADRB2		ADRB2			vasculogenesis	7	3.8	2.1e-05	0.0079	2.10237		BMP5	ITGA8	EPAS1	NR2F1	IL33	NR2F1	TMEM47	S1PR1
AGTR1		AGTR1			transforming growth factor beta receptor signaling pathway	7	3.8	0.0003	0.049	1.3098		ENG	LYVE1	LEPR	NR4A3	LRRC32	SEMA5A
ANGPT1		ANGPT1			negative regulation of gene expression	7	3.8	0.06	1	0		EPAS1	MFAP4	RAMP3	PDE2A	LAMP3	TTLL7
AOC3		AOC3			regulation of cell growth	6	3.3	0.00072	0.089	1.05061		FOXF1	MMRN1	ROBO4	SCGB1A1	PDE2A
AOX1		AOX1			response to hypoxia	6	3.3	0.024	0.78	0.107905		FHL5	MMRN2	S1PR1	TCF21	RAMP3
AQP4		AQP4			actin cytoskeleton organization	6	3.3	0.024	0.78	0.107905		ID4	MYH10	TSPAN12	ZBTB16
ARHGAP6		ARHGAP6			positive regulation of GTPase activity	6	3.3	0.028	0.78	0.107905		ITGA8	PODXL	TMEM100
ASPA		ASPA			multicellular organism development	6	3.3	0.046	0.93	0.0315171		IL33	SELP
BMP5		BMP5			heart development	6	3.3	0.047	0.94	0.0268721		NR2F1	SEMA5A
C1orf115		C1orf115			energy homeostasis	5	2.7	0.00058	0.079	1.10237		NR4A3	S1PR1
C1QTNF7		C1QTNF7			negative regulation of cell adhesion	5	2.7	0.0012	0.14	0.853872		PIK3R1	SRPX
CA2		CA2			blood coagulation	5	2.7	0.0081	0.53	0.275724		PLAC8	TNXB
CA4		CA4			BMP signaling pathway	5	2.7	0.0081	0.53	0.275724		RFX2	VWF
CAB39L		CAB39L			cellular response to leukemia inhibitory factor	5	2.7	0.013	0.77	0.113509		S1PR1
CASQ2		CASQ2			positive regulation of inflammatory response	5	2.7	0.017	0.78	0.107905		TCF21
CAV1		CAV1			cellular calcium ion homeostasis	5	2.7	0.017	0.78	0.107905		ZBTB16
CAV2		CAV2			kidney development	5	2.7	0.023	0.78	0.107905
CD33		CD33			negative regulation of cell growth	5	2.7	0.027	0.78	0.107905
CD36		CD36			negative regulation of inflammatory response	5	2.7	0.029	0.78	0.107905
CDH5		CDH5			cytokine-mediated signaling pathway	5	2.7	0.052	0.97	0.0132283
CDO1		CDO1			positive regulation of cytosolic calcium ion concentration	5	2.7	0.055	0.98	0.00877392
CFD		CFD			positive regulation of angiogenesis	5	2.7	0.06	1	0
CHRDL1		CHRDL1			extracellular matrix organization	5	2.7	0.061	1	0
CLDN18		CLDN18			axon guidance	5	2.7	0.083	1	0
CLEC1A		CLEC1A			elastic fiber assembly	4	2.2	0.00015	0.031	1.50864
CLIC5		CLIC5			regulation of smooth muscle contraction	4	2.2	0.00052	0.078	1.10791
CNN1		CNN1			brown fat cell differentiation	4	2.2	0.0034	0.3	0.522879
COBL		COBL			negative regulation of stress fiber assembly	4	2.2	0.0034	0.3	0.522879
CORO2B		CORO2B			negative regulation of endothelial cell proliferation	4	2.2	0.0051	0.42	0.376751
CPA3		CPA3			positive regulation of nitric oxide biosynthetic process	4	2.2	0.0096	0.6	0.221849
CXCL12		CXCL12			insulin receptor signaling pathway	4	2.2	0.017	0.78	0.107905
CYB5A		CYB5A			regulation of cell adhesion	4	2.2	0.017	0.78	0.107905
CYP4B1		CYP4B1			hemopoiesis	4	2.2	0.021	0.78	0.107905
DENND2A		DENND2A			heart looping	4	2.2	0.022	0.78	0.107905
DES		DES			response to glucocorticoid	4	2.2	0.022	0.78	0.107905
DNAI1		DNAI1			cell chemotaxis	4	2.2	0.026	0.78	0.107905
DPEP2		DPEP2			cellular response to hydrogen peroxide	4	2.2	0.029	0.78	0.107905
DUOX1		DUOX1			positive regulation of endothelial cell proliferation	4	2.2	0.032	0.82	0.0861861
DUSP1		DUSP1			receptor-mediated endocytosis	4	2.2	0.033	0.82	0.0861861
EFCAB1		EFCAB1			regulation of blood pressure	4	2.2	0.035	0.82	0.0861861
EMCN		EMCN			ossification	4	2.2	0.041	0.91	0.0409586
ENG		ENG			cellular response to mechanical stimulus	4	2.2	0.043	0.91	0.0409586
ENPP4		ENPP4			muscle contraction	4	2.2	0.045	0.91	0.0409586
EPAS1		EPAS1			female pregnancy	4	2.2	0.055	0.98	0.00877392
F8		F8			cell-matrix adhesion	4	2.2	0.072	1	0
FABP4		FABP4			response to bacterium	4	2.2	0.095	1	0
FAM107A		FAM107A			blood vessel maturation	3	1.6	0.0022	0.23	0.638272
FAM184A		FAM184A			renal absorption	3	1.6	0.0028	0.27	0.568636
FBLN5		FBLN5			negative regulation of multicellular organism growth	3	1.6	0.0058	0.46	0.337242
FCN3		FCN3			carbon dioxide transport	3	1.6	0.0068	0.51	0.29243
FEZ1		FEZ1			negative regulation of DNA biosynthetic process	3	1.6	0.0078	0.53	0.275724
FGL2		FGL2			negative regulation of focal adhesion assembly	3	1.6	0.011	0.66	0.180456
FGR		FGR			cholesterol transport	3	1.6	0.016	0.78	0.107905
FHL1		FHL1			positive regulation of protein metabolic process	3	1.6	0.019	0.78	0.107905
FHL5		FHL5			regulation of transforming growth factor beta receptor signaling pathway	3	1.6	0.021	0.78	0.107905
FMO2		FMO2			regulation of blood vessel diameter	3	1.6	0.026	0.78	0.107905
FOLR1		FOLR1			hydrogen peroxide catabolic process	3	1.6	0.026	0.78	0.107905
FOXF1		FOXF1			digestive tract development	3	1.6	0.028	0.78	0.107905
FZD4		FZD4			focal adhesion assembly	3	1.6	0.028	0.78	0.107905
GIMAP6		GIMAP6			cellular response to hormone stimulus	3	1.6	0.029	0.79	0.102373
GIPC2		GIPC2			maintenance of permeability of blood-brain barrier	3	1.6	0.031	0.82	0.0861861
GNG11		GNG11			regulation of heart rate	3	1.6	0.039	0.9	0.0457575
GPD1		GPD1			negative regulation of endothelial cell apoptotic process	3	1.6	0.041	0.91	0.0409586
GPD1L		GPD1L			actin filament polymerization	3	1.6	0.048	0.94	0.0268721
GPM6A		GPM6A			regulation of cell differentiation	3	1.6	0.05	0.97	0.0132283
GPRASP1		GPRASP1			positive regulation of BMP signaling pathway	3	1.6	0.052	0.97	0.0132283
GPX3		GPX3			regulation of cytosolic calcium ion concentration	3	1.6	0.052	0.97	0.0132283
GYPC		GYPC			negative regulation of cell migration involved in sprouting angiogenesis	3	1.6	0.054	0.98	0.00877392
HBB		HBB			response to cold	3	1.6	0.057	1	0
HIGD1B		HIGD1B			positive regulation of cell death	3	1.6	0.066	1	0
HLF		HLF			response to cAMP	3	1.6	0.066	1	0
HSPB6		HSPB6			receptor internalization	3	1.6	0.074	1	0
ID4		ID4			positive regulation of pathway-restricted SMAD protein phosphorylation	3	1.6	0.074	1	0
IFT57		IFT57			response to hydrogen peroxide	3	1.6	0.082	1	0
IGSF10		IGSF10			adenylate cyclase-modulating G-protein coupled receptor signaling pathway	3	1.6	0.087	1	0
IL18RAP		IL18RAP			adenylate cyclase-inhibiting G-protein coupled receptor signaling pathway	3	1.6	0.087	1	0
IL33		IL33			negative regulation of G1/S transition of mitotic cell cycle	3	1.6	0.095	1	0
ITGA8		ITGA8			cellular response to growth factor stimulus	3	1.6	0.095	1	0
ITIH5		ITIH5			substrate adhesion-dependent cell spreading	3	1.6	0.095	1	0
ITM2A		ITM2A			protein homotetramerization	3	1.6	0.098	1	0
JAM2		JAM2			glycerol-3-phosphate catabolic process	2	1.1	0.018	0.78	0.107905
KCNA5		KCNA5			phospholipase C-activating angiotensin-activated signaling pathway	2	1.1	0.018	0.78	0.107905
KLF2		KLF2			negative regulation of RNA biosynthetic process	2	1.1	0.018	0.78	0.107905
KLF4		KLF4			norepinephrine-epinephrine-mediated vasodilation involved in regulation of systemic arterial blood pressure	2	1.1	0.035	0.82	0.0861861
LAMP3		LAMP3			caveola assembly	2	1.1	0.035	0.82	0.0861861
LDB2		LDB2			heat generation	2	1.1	0.035	0.82	0.0861861
LDB3		LDB3			cellular response to cycloheximide	2	1.1	0.035	0.82	0.0861861
LEPR		LEPR			lung vasculature development	2	1.1	0.044	0.91	0.0409586
LIMS2		LIMS2			mesenchyme migration	2	1.1	0.044	0.91	0.0409586
LMO2		LMO2			venous blood vessel development	2	1.1	0.044	0.91	0.0409586
LMOD1		LMOD1			cGMP catabolic process	2	1.1	0.044	0.91	0.0409586
LRRC32		LRRC32			ureter development	2	1.1	0.053	0.97	0.0132283
LRRC36		LRRC36			positive regulation of axon extension involved in axon guidance	2	1.1	0.061	1	0
LTBP4		LTBP4			regulation of removal of superoxide radicals	2	1.1	0.061	1	0
LYVE1		LYVE1			blood vessel endothelial cell proliferation involved in sprouting angiogenesis	2	1.1	0.061	1	0
MAMDC2		MAMDC2			glandular epithelial cell differentiation	2	1.1	0.069	1	0
MEIS1		MEIS1			glomerulus development	2	1.1	0.069	1	0
MFAP4		MFAP4			embryonic axis specification	2	1.1	0.069	1	0
MGP		MGP			morphogenesis of a branching structure	2	1.1	0.069	1	0
MMRN1		MMRN1			negative regulation of potassium ion transmembrane transporter activity	2	1.1	0.069	1	0
MMRN2		MMRN2			dorsal aorta morphogenesis	2	1.1	0.069	1	0
MNDA		MNDA			heart trabecula morphogenesis	2	1.1	0.069	1	0
MYCT1		MYCT1			negative regulation of fatty acid oxidation	2	1.1	0.078	1	0
MYH10		MYH10			regulation of bone resorption	2	1.1	0.078	1	0
MYL9		MYL9			secretion	2	1.1	0.078	1	0
NPR3		NPR3			positive regulation of potassium ion transport	2	1.1	0.078	1	0
NR2F1		NR2F1			embryonic foregut morphogenesis	2	1.1	0.078	1	0
NR4A3		NR4A3			cellular response to laminar fluid shear stress	2	1.1	0.078	1	0
PALMD		PALMD			negative regulation of potassium ion transport	2	1.1	0.086	1	0
PCOLCE2		PCOLCE2			complement activation, lectin pathway	2	1.1	0.086	1	0
PDE2A		PDE2A			receptor-mediated endocytosis of virus by host cell	2	1.1	0.086	1	0
PDE5A		PDE5A			angiotensin-activated signaling pathway	2	1.1	0.094	1	0
PDE8B		PDE8B
PDK4		PDK4
PDZD2		PDZD2			KEGG_PATHWAY	Genes	%	P-Value	Benjamini			cGMP-PKG signaling pathway	Leukocyte transendothelial migration	AMPK signaling pathway	Signaling pathways regulating pluripotency of stem cells	Tyrosine metabolism
PIK3R1		PIK3R1			Focal adhesion	8	4.4	0.0083	0.67	0.173925		ADRB1	CXCL12	CD36	KLF4	ADH1B
PIP5K1B		PIP5K1B			cGMP-PKG signaling pathway	7	3.8	0.012	0.67	0.173925		ADRB2	CDH5	ACACB	MEIS1	AOX1
PKNOX2		PKNOX2			Leukocyte transendothelial migration	6	3.3	0.01	0.67	0.173925		AGTR1	CLDN18	CAB39L	FZD4	AOC3
PLAC8		PLAC8			Fluid shear stress and atherosclerosis	6	3.3	0.022	0.76	0.119186		MYL9	JAM2	LEPR	ID4
PLCE1		PLCE1			Axon guidance	6	3.3	0.058	1	0		PDE2A	MYL9	PIK3R1	PIK3R1
PLLP		PLLP			Arrhythmogenic right ventricular cardiomyopathy	5	2.7	0.012	0.67	0.173925		PDE5A	PIK3R1
PODXL		PODXL			Dilated cardiomyopathy	5	2.7	0.025	0.76	0.119186		TRPC6
PRX		PRX			AMPK signaling pathway	5	2.7	0.051	1	0
PTGER4		PTGER4			Vascular smooth muscle contraction	5	2.7	0.068	1	0
PZP		PZP			Signaling pathways regulating pluripotency of stem cells	5	2.7	0.082	1	0
RAB11FIP1		RAB11FIP1			Malaria	4	2.2	0.02	0.76	0.119186
RAI2		RAI2			Regulation of lipolysis in adipocytes	4	2.2	0.029	0.78	0.107905
RAMP3		RAMP3			Renin secretion	4	2.2	0.045	1	0
RASIP1		RASIP1			ECM-receptor interaction	4	2.2	0.081	1	0
RBMS3		RBMS3			Hypertrophic cardiomyopathy	4	2.2	0.085	1	0
RFX2		RFX2			Tyrosine metabolism	3	1.6	0.064	1	0
RGL1		RGL1
RGN		RGN
ROBO4		ROBO4
RSPO1		RSPO1			GAD_DISEASE_CLASS	Genes	%	P-Value	Benjamini
RTN1		RTN1			METABOLIC	82	44.8	0.0064	0.013	1.88606
S1PR1		S1PR1			PHARMACOGENOMIC	56	30.6	5.6e-05	0.0004	3.39794
SAMHD1		SAMHD1			IMMUNE	46	25.1	0.077	0.093	1.03152
SCGB1A1		SCGB1A1
SEC14L3		SEC14L3
SELENBP1		SELENBP1
SELP		SELP
SEMA5A		SEMA5A
SGCA		SGCA
SGCG		SGCG
SLC14A1		SLC14A1
SLC15A2		SLC15A2
SLC19A3		SLC19A3
SLC1A1		SLC1A1
SLIT3		SLIT3
SLPI		SLPI
SOX17		SOX17
SPARCL1		SPARCL1
SRPX		SRPX
STARD13		STARD13
STARD8		STARD8
STXBP6		STXBP6
SYNM		SYNM
TAL1		TAL1
TBX4		TBX4
TCEAL2		TCEAL2
TCF21		TCF21
TMEM100		TMEM100
TMEM47		TMEM47
TNXB		TNXB
TPPP3		TPPP3
TRHDE		TRHDE
TRPC6		TRPC6
TSPAN12		TSPAN12
TTLL7		TTLL7
VIPR1		VIPR1
VWF		VWF
WFDC1		WFDC1
WISP2		WISP2
ZBTB16		ZBTB16

## Sheet: LCPAH-LC
LC-PAH 8	LC 8		LC-PAH 9	LC 9
AARS	ABCA12		FAM107A	CAB39L
ABCA8	ADH1B		ABCA8	FABP4
ACACB	ALDH18A1		ACACB	WFDC1
ACADL	ANGPT1		CNN1	PIP5K1B
ACTG2	AQP4		ASPA	UBE2C
ACTL6A	ARHGAP6		BIRC5	FHL1
ACTN2	BMP5		FHL5	SOX17
ACVRL1	CA2		LAD1	EXO1
ADAMTS8	CA9		DEPDC1	F8
ADAMTSL3	CAB39L		ADAMTS8	ITM2A
ADRB1	CAD		PDK4	LYVE1
ADRB2	CBLC		SOX4	TCEAL2
AGTR1	CCNE1		ACADL	JAM2
AOC3	CDC20		AGTR1	KLF4
AOX1	CDCA3		ITIH5	CDCA3
APEX1	CDCA8		ACTG2	FZD4
ASF1B	CENPF		GPX3	ITGA8
ASPA	COL10A1		MMRN1	MMP1
ASPM	CXCL12		SDC1	PLK1
AURKA	CYB5A		SLIT3	ANGPT1
AURKB	CYC1		ZBTB16	COL10A1
B4GALT2	CYP4B1		CCNA2	DSG2
BIRC5	DLX5		CCT3	PLCE1
BUB1	DNAI1		DES	CYP4B1
BUB1B	DSG2		FOXM1	LRRC36
BZW2	DUSP1		MAD2L1	ADH1B
C1orf115	EFCAB1		SLC7A5	DUSP1
C1QTNF7	EIF4EBP1		TOP2A	LDB2
CA4	ENG		TPX2	NEK2
CASQ2	ERCC6L		DBN1	PBK
CAV1	EXO1		STXBP6	SLC1A1
CAV2	F8		EMCN	TMEM47
CCNA2	FABP4		FBLN5	CCNE1
CCNB1	FAM184A		HBB	CDC20
CCNB2	FANCI		MFAP4	CDCA8
CCNF	FCN3		CAV2	KIF4A
CCT3	FGL2		CCNB2	MMP11
CD33	FHL1		CORO2B	PPAT
CD36	FOLR1		GPD1L	PSAT1
CDC6	FZD4		HMMR	SCGB1A1
CDCA4	GIMAP6		MCM4
CDCP1	GINS3		PDE5A
CDH5	GPD1		ZWINT
CDKN3	GPI		ADAMTSL3
CDO1	GPRASP1		BUB1B
CENPA	GYPC		BZW2
CENPE	HPRT1		CEP55
CENPM	IL18RAP		KIF11
CENPO	IL33		KIF14
CEP55	ITGA8		KIF20A
CFD	ITM2A		NCAPG
CHAF1A	JAM2		PAICS
CHEK1	KIF4A		RRM2
CHEK2	KLF4		SEMA5A
CHRDL1	LAMP3		TROAP
CIT	LAPTM4B		CHEK1
CKAP4	LDB2		CLDN18
CLDN18	LMNB1		IFT57
CLEC1A	LMNB2		RAD54L
CLIC5	LMOD1		TAL1
CNN1	LRP8		CLIC5
COBL	LRRC36		CCNB1
COL11A1	LTBP4		MELK
COL5A2	LYVE1
CORO2B	MAMDC2
COX6B1	MARCKSL1
CPA3	MCM10
DBN1	MCM3
DENND2A	MMP1
DEPDC1	MMP11
DES	MYBL2
DLGAP5	MYL9
DPEP2	NEK2
DTL	NME4
DUOX1	NPR3
E2F8	NR4A3
EIF2AK1	OIP5
EMCN	PBK
ENO1	PDE8B
ENO2	PIP5K1B
ENPP4	PKNOX2
EPAS1	PLAU
ESPL1	PLCE1
FAM107A	PLK1
FBLN5	PPAT
FEN1	PRAME
FERMT1	PSAT1
FEZ1	PTTG1
FGR	PZP
FHL5	RAB11FIP1
FKBP4	RAB38
FMO2	RAI2
FOXF1	RBMS3
FOXM1	RCC1
FUT3	RFC4
GINS1	RGN
GINS2	RNASEH2A
GIPC2	SAMHD1
GMNN	SCGB1A1
GNG11	SELENBP1
GORASP2	SLC1A1
GPD1L	SLC6A8
GPM6A	SOX17
GPX2	SPAG5
GPX3	SPINT2
GREM1	SRPX
HBB	SSR4
HIGD1B	TCEAL2
HJURP	TMEM132A
HLF	TMEM47
HMMR	TNXB
HOXC6	TTK
HSPB6	TTLL7
ID4	UBE2C
IFT57	VIPR1
IGSF10	WDR12
ITGB4	WFDC1
ITIH5
KCNA5
KIF11
KIF14
KIF15
KIF20A
KIF23
KIF2C
KIFC1
KLF2
LAD1
LDB3
LEPR
LIMS2
LMO2
LRRC15
LRRC32
LSR
MAD2L1
MCM2
MCM4
MCM6
MCM7
MDH2
MEIS1
MELK
MFAP4
MGP
MKI67
MMP14
MMRN1
MMRN2
MNDA
MTHFD2
MYCT1
MYH10
NCAPG
NDC80
NETO2
NIPSNAP1
NR2F1
NUF2
NUSAP1
PAICS
PAK6
PALMD
PCNA
PCOLCE2
PDE2A
PDE5A
PDIA6
PDK4
PDZD2
PIK3R1
PLAC8
PLLP
PLOD2
PODXL
PRC1
PRPF19
PRX
PSMD2
PTGER4
RACGAP1
RAD51AP1
RAD54L
RAMP3
RANGAP1
RASIP1
RFC2
RFWD3
RFX2
ROBO4
RRM1
RRM2
RSPO1
RSRC1
RTN1
S1PR1
SDC1
SEC14L3
SELP
SEMA5A
SERPINH1
SGCA
SGCG
SHC1
SHMT2
SKP2
SLC12A8
SLC14A1
SLC15A2
SLC19A3
SLC7A5
SLIT3
SLPI
SMARCB1
SOX4
SPARCL1
SPP1
SPRR1A
SPTBN2
SRM
SRPK1
STARD13
STARD8
STMN1
STXBP6
SULF1
SYNM
SYT1
TAL1
TBX4
TCF21
TFAP2C
THY1
TIMELESS
TK1
TMC5
TMEM100
TMEM106C
TMEM158
TMPRSS4
TOP2A
TPPP3
TPX2
TRHDE
TROAP
TRPC6
TSPAN12
TUBG1
TYMS
UCHL1
UCK2
UNG
VWF
WISP2
ZBTB16
ZWILCH
ZWINT

## Sheet: LCPAH
DAVID Term	Count	%	P-Value	Benjamini			Cancer	Cell division	Positive regulation of transcription from RNA polymerase II promoter	Signal transduction	Cell adhesion	Angiogenesis	Apoptotic process	Cell differentiation	Negative regulation of cell proliferation	Positive regulation of cell migration	Cell proliferation	Cell-cell adhesion	Cell-cell signaling	Regulation of cyclin-dependent protein serine/threonine kinase activity	Regulation of cell proliferation	Response to hypoxia	Regulation of cell growth	Positive regulation of canonical Wnt signaling pathway	Integrin-mediated signaling pathway	Negative regulation of endothelial cell proliferation	Regulation of signal transduction by p53 class mediator	Insulin receptor signaling pathway	Vasculogenesis	Negative regulation of multicellular organism growth	Negative regulation of focal adhesion assembly	Endothelial cell proliferation	Positive regulation of BMP signaling pathway	Norepinephrine-epinephrine-mediated vasodilation involved in regulation of systemic arterial blood pressure	cGMP catabolic process	Mesenchyme migration	Focal adhesion	Cellular senescence	ECM-receptor interaction	Purine metabolism	FoxO signaling pathway	Glutathione metabolism	Pyrimidine metabolism	p53 signaling pathway	Nucleotide metabolism
Cancer	92	35.8	1e-08	1.9e-07			BUB1B	BUB1B	TOP2A	CLEC1A	CD33	MEIS1	BUB1B	FGR	ADAMTS8	FGR	BUB1	CD33	CD33	CDC6	TAL1	ACVRL1	AGTR1	RSPO1	FERMT1	ACVRL1	AURKA	SHC1	RASIP1	ADRB1	ACVRL1	CAV1	ACVRL1	ADRB1	PDE2A	ACTG2	SHC1	CHEK1	CD36	ENPP4	KLF2	GPX2	RRM1	CHEK1	RRM1
Cell division	26	10.1	2.5e-11	4.5e-08			BUB1	BUB1	E2F8	CD33	CD36	RASIP1	BUB1	SOX4	CD33	CDH5	E2F8	LIMS2	THY1	CCNA2	AGTR1	CAV1	FAM107A	SOX4	FGR	CAV1	AURKB	CAV2	CAV1	ADRB2	FAM107A	CAV2	CDH5	ADRB2	PDE5A	FOXF1	CAV1	CHEK2	HMMR	PDE2A	SKP2	GPX3	RRM2	CHEK2	RRM2
Positive regulation of transcription from RNA polymerase II promoter	26	10.1	0.011	0.45			C1QTNF7	NDC80	HLF	DEPDC1	FERMT1	SHC1	TPX2	SMARCB1	SOX4	CAV1	AURKB	SHC1	CCN5	CCNB1	CHEK1	EPAS1	FBLN5	ASPM	LIMS2	CAV2	CHEK1	PIK3R1	FOXF1	PLAC8	MMP14	MMP14	SULF1				CAV2	CCNA2	ITGB4	PDE5A	CCNB1	RRM1	TK1	CCNB1	TK1
Signal transduction	23	8.9	0.089	1			CD33	NUF2	KLF2	GNG11	PDZD2	TBX4	AURKA	ASF1B	SMARCB1	FAM107A	MKI67	THY1	GREM1	CCNB2	FOXM1	MMP14	FOXM1	CAV1	THY1	SULF1	CHEK2	PDK4	TMEM100								ITGB4	CCNB1	SPP1	PAICS	CCNB2	RRM2	TYMS	CCNB2	TYMS
Cell adhesion	22	8.6	1e-05	0.0016			CD36	TPX2	LMO2	RACGAP1	THY1	TAL1	BIRC5	CAV1	ACVRL1	FOXF1	MELK	CDH5	SEMA5A	CCNF	FUT3	KCNA5	KIF14	SEMA5A	ITGB4												PAK6	CCNB2	SDC1	RRM1	PIK3R1	SRM	UCK2	RRM2	UCK2
Angiogenesis	17	6.6	1.7e-07	4.3e-05			TOP2A	ZWINT	MEIS1	RANGAP1	ACTN2	THY1	CHEK1	CAV2	CDH5	LRRC15	MCM7	EMCN	TRHDE	CDKN3	TFAP2C	PLOD2															PIK3R1	FOXM1	VWF	RRM2	S1PR1
Apoptotic process	14	5.4	0.049	0.96			LMO2	AURKA	SOX4	RASIP1	AOC3	ACVRL1	ESPL1	CHRDL1	CDC6	MMP14	S1PR1	FOXF1	TFAP2C																		SPP1	PIK3R1
Cell differentiation	14	5.4	0.097	1			NDC80	AURKB	SMARCB1	SHC1	CCN5	CAV1	GREM1	GORASP2	CDKN3	PIK3R1	UCHL1	STXBP6																			VWF
Negative regulation of cell proliferation	12	4.7	0.035	0.84			NUF2	BIRC5	TAL1	SPARCL1	CLDN18	EMCN	IFT57	IGSF10	EIF2AK1	PODXL	ZBTB16
Positive regulation of cell migration	11	4.3	0.0017	0.1			RAD54L	CDC6	ACVRL1	STARD13	FEZ1	EPAS1	MELK	ID4	MMRN2	SEMA5A
Cell proliferation	9	3.5	0.0028	0.15			SKP2	CDCA4	ADRB2	STARD8	ITGB4	LEPR	MCM2	MGP	SLIT3	S1PR1
Cell-cell adhesion	8	3.1	0.011	0.45			SHC1	CENPE	APEX1	ACTL6A	MFAP4	MMP14	PAK6	NR2F1	ZBTB16
Cell-cell signaling	7	2.7	0.075	1			SMARCB1	CHEK2	EPAS1	ACVRL1	MMRN1	RAMP3	SULF1	SEMA5A
Regulation of cyclin-dependent protein serine/threonine kinase activity	6	2.3	0.00057	0.039			TBX4	CCNA2	FOXF1	CCN5	MMRN2	ROBO4	ZBTB16	SYT1
Regulation of cell proliferation	6	2.3	0.06	0.99			TAL1	CCNB1	FOXM1	EPAS1	MYH10	S1PR1
Response to hypoxia	6	2.3	0.084	1			TPX2	CCNB2	FHL5	GREM1	PODXL	TSPAN12
Regulation of cell growth	5	1.9	0.019	0.56			ZWINT	CCNF	GREM1	NR2F1	SPP1	TMEM100
Positive regulation of canonical Wnt signaling pathway	5	1.9	0.051	0.96			ADRB2	KIF11	ID4	PDE2A	SELP
Integrin-mediated signaling pathway	5	1.9	0.053	0.96			AGTR1	KIF14	NR2F1	PDE5A	SEMA5A
Negative regulation of endothelial cell proliferation	4	1.6	0.013	0.47			APEX1	KIF2C	PIK3R1	PIK3R1	S1PR1
Regulation of signal transduction by p53 class mediator	4	1.6	0.015	0.5			RSRC1	KIFC1	PLAC8	SPP1	TROAP
Insulin receptor signaling pathway	4	1.6	0.041	0.92			ASPM	MAD2L1	RFX2	STMN1	VWF
Vasculogenesis	4	1.6	0.047	0.96			AURKA	NCAPG	S1PR1	TRHDE
Negative regulation of multicellular organism growth	3	1.2	0.012	0.45			AURKB	PRC1	TCF21
Endothelial cell proliferation	3	1.2	0.043	0.94			BIRC5	TIMELESS	TFAP2C
Positive regulation of BMP signaling pathway	3	1.2	0.096	1			CAV1	ZWILCH	ZBTB16
N norepinephrine-epinephrine-mediated vasodilation involved in regulation of systemic arterial blood pressure	2	0.8	0.05	0.96			CAV2
cGMP catabolic process	2	0.8	0.062	0.99			CDC6
Mesenchyme migration	2	0.8	0.062	0.99			CENPE
Focal adhesion	8	3.1	0.043	0.79			CHEK1
Cellular senescence	7	2.7	0.039	0.79			CHEK2
ECM-receptor interaction	6	2.3	0.013	0.52			CHAF1A
Purine metabolism	6	2.3	0.055	0.82			COL11A1
FoxO signaling pathway	6	2.3	0.059	0.82			CFD
Glutathione metabolism	5	1.9	0.013	0.52			COBL
Pyrimidine metabolism	5	1.9	0.014	0.52			CORO2B
p53 signaling pathway	5	1.9	0.03	0.79			CCNA2
Nucleotide metabolism	5	1.9	0.048	0.79			CCNB1
							CCNB2
							DTL
							DUOX1
							EPAS1
							ENO2
							ESPL1
							FEN1
							FMO2
							FHL5
							FUT3
							GMNN
							GPX2
							GPX3
							GREM1
							HMMR
							ITGB4
							KIF11
							KIF23
							KIF2C
							LEPR
							MKI67
							MMP14
							MTHFD2
							MFAP4
							MCM2
							MCM4
							MCM6
							MCM7
							MAD2L1
							MMRN1
							PAK6
							PIK3R1
							PODXL
							PLOD2
							PCNA
							PTGER4
							RFC2
							RRM1
							ROBO4
							SGCG
							SPP1
							SELP
							SHMT2
							SLIT3
							SLC14A1
							TYMS
							TIMELESS
							TMC5
							TUBG1
							UNG
							UCK2
							VWF
							ZBTB16
							ZWILCH

## Sheet: LC
DAVID Term	Count	%	P-Value	Benjamini			Cancer	Cell division	Positive regulation of gene expression	Cell adhesion	Cell differentiation	Cell-cell adhesion	Response to hypoxia	Cell proliferation	Regulation of transforming growth factor beta receptor signaling pathway	Regulation of cell differentiation	Positive regulation of pathway-restricted SMAD protein phosphorylation	Regulation of cell adhesion	Vasculogenesis	Negative regulation of cysteine-type endopeptidase activity involved in apoptotic process	Positive regulation of epithelial cell proliferation	Regulation of cell growth	BMP signaling pathway	Defense response to tumor cell	Somatic hypermutation of immunoglobulin genes	Purine metabolism
Cancer	38	32.5	0.0017	0.031			ABCA12	ERCC6L	KLF4	CXCL12	PRAME	AQP4	CXCL12	MARCKSL1	ENG	KLF4	TTK	ENG	SOX17	KLF4	BMP5	WFDC1	BMP5	KLF4	SAMHD1	NME4
Cell division	12	10.3	1e-05	0.01			CXCL12	NEK2	RBMS3	DSG2	SOX17	DSG2	CA9	DLX5	FOLR1	LTBP4	BMP5	PLAU	ENG	GPI	DLX5	LTBP4	DLX5	RBMS3	EXO1	HPRT1
Positive regulation of gene expression	8	6.8	0.025	0.97			FANCI	OIP5	SOX17	ENG	ANGPT1	ITGA8	ENG	IL18RAP	LTBP4	TNXB	ENG	TNXB	FZD4	LAMP3	NR4A3	PLCE1	ENG			PDE8B
Cell adhesion	8	6.8	0.037	1			MYBL2	PTTG1	ANGPT1	FOLR1	CDC20	JAM2	PLAU	MCM10												PPAT
Cell differentiation	8	6.8	0.088	1			NEK2	CDC20	DLX5	ITGA8	CENPF	TNXB
Cell-cell adhesion	6	5.1	0.0044	0.39			PTTG1	CDCA3	ENG	LYVE1	DLX5	TMEM47
Response to hypoxia	4	3.4	0.083	1			RBMS3	CDCA8	IL33	SRPX	FHL1
Cell proliferation	4	3.4	0.087	1			SOX17	CENPF	LAMP3	TNXB	TTLL7
Regulation of transforming growth factor beta receptor signaling pathway	3	2.6	0.0086	0.63			TTK	CCNE1
Regulation of cell differentiation	3	2.6	0.021	0.91			ADH1B	RCC1
Positive regulation of pathway-restricted SMAD protein phosphorylation	3	2.6	0.032	1			ALDH18A1	SPAG5
Regulation of cell adhesion	3	2.6	0.046	1			CAB39L	UBE2C
Vasculogenesis	3	2.6	0.049	1			CA9
Negative regulation of cysteine-type endopeptidase activity involved in apoptotic process	3	2.6	0.057	1			CDC20
Positive regulation of epithelial cell proliferation	3	2.6	0.062	1			CENPF
Regulation of cell growth	3	2.6	0.073	1			CCNE1
BMP signaling pathway	3	2.6	0.087	1			CYP4B1
Defense response to tumor cell	2	1.7	0.071	1			CYC1
Somatic hypermutation of immunoglobulin genes	2	1.7	0.081	1			DUSP1
Purine metabolism	4	3.4	0.091	1			ENG
							EXO1
							FOLR1
							FZD4
							GPI
							HPRT1
							LTBP4
							LMOD1
							LAPTM4B
							MMP1
							MCM3
							PDE8B
							PLCE1
							PLAU
							PLK1
							RFC4
							SCGB1A1
							SELENBP1
							SPAG5
