# Supplementary material for: Lung Cancer Gene Regulatory Network of Transcription Factors Related to the Hallmarks of Cancer
Source: Curr Issues Mol Biol. 2023 Jan 5;45(1):434–64. doi: 10.3390/cimb45010029 (PMC9857713; doi:10.3390/cimb45010029)
Supplement: Supplementary file 1 [file cimb-45-00029-s001.zip › Table S4.xlsx]

## Sheet: ALLLCPAH
GENE	NeighborhoodConnectivity	Radiality	TopologicalCoefficient	AverageShortestPathLength	BetweennessCentrality	ClosenessCentrality	ClusteringCoefficient	Degree	Eccentricity
ASPM	1.0	1.0	0.0	1.0	0.0	1.0	0.0	1	1
CENPE	1.0	1.0	0.0	1.0	0.0	1.0	0.0	1	1
BIRC5	4.5	0.8333333333333334	0.9	1.8333333333333333	0.0	0.5454545454545455	1.0	2	3
KIF20A	2.8	0.9666666666666666	0.52	1.1666666666666667	0.6	0.8571428571428571	0.4	5	2
TPX2	3.25	0.9	0.65	1.5	0.06666666666666667	0.6666666666666666	0.6666666666666666	4	3
CEP55	4.0	0.8666666666666666	0.8	1.6666666666666667	0.0	0.6	1.0	3	3
MKI67	4.0	0.8666666666666666	0.8	1.6666666666666667	0.0	0.6	1.0	3	3
DEPDC1	2.0	0.7	0.0	2.5	0.0	0.4	0.0	1	3
NCAPG	3.0	0.8666666666666666	0.5	1.6666666666666667	0.3333333333333333	0.6	0.0	2	2
Pathway	Ratio of proteins in gene set	Number of proteins in geneset	Proteins from network	P-value	FDR	Nodes
Aurora B signaling(N)	0.0034	40	3	3.8065e-07	6.583e-06	NCAPG,BIRC5,KIF20A
Mitotic Prometaphase(R)	0.015	178	3	3.2959e-05	0.00029663	CENPE,NCAPG,BIRC5
PLK1 signaling events(N)	0.0037	44	3	5.0638e-07	6.583e-06	TPX2,CENPE,KIF20A
Aurora A signaling(N)	0.0026	31	2	6.7839e-05	0.00040703	TPX2,BIRC5
Cell Cycle Checkpoints(R)	0.0209	248	2	0.0041849	0.0126	CENPE,BIRC5
Mitotic Metaphase and Anaphase(R)	0.0173	205	2	0.0028805	0.0115	CENPE,BIRC5
RHO GTPases Activate Formins(R)	0.0091	108	2	0.00081274	0.0040637	CENPE,BIRC5
Angiogenesis(P)	0.0056	66	1	0.0275	0.0316	BIRC5
Apoptosis - multiple species(K)	0.0027	32	1	0.0134	0.0268	BIRC5
b cell survival pathway(B)	0.0011	13	1	0.0054635	0.0164	BIRC5
Colorectal cancer(K)	0.0072	86	1	0.0357	0.0357	BIRC5
Factors involved in megakaryocyte development and platelet production(R)	0.009	107	1	0.0443	0.0443	CENPE
FOXM1 transcription factor network(N)	0.0034	40	1	0.0167	0.0316	BIRC5
Interleukin-4 and Interleukin-13 signaling(R)	0.0094	111	1	0.0459	0.0459	BIRC5
MHC class II antigen presentation(R)	0.0079	94	1	0.039	0.039	CENPE
Mitotic Telophase/Cytokinesis(R)	0.0011	13	1	0.0054635	0.0164	KIF20A
Platinum drug resistance(K)	0.0061	73	1	0.0304	0.0316	BIRC5
Validated targets of C-MYC transcriptional activation(N)	0.0064	76	1	0.0316	0.0316	BIRC5
cell division	0.0249	333	3	0.0011544	0.008081	TPX2,CENPE,NCAPG
midbody abscission	0.0013	17	2	5.7685e-05	0.0036342	KIF20A,CEP55
mitotic metaphase plate congression	0.0032	43	2	0.00036574	0.0067194	CENPE,CEP55
mitotic cytokinesis	0.0036	48	2	0.00045494	0.0067194	KIF20A,CEP55
microtubule-based movement	0.0052	69	2	0.00093324	0.008081	CENPE,KIF20A
mitotic cell cycle	0.0091	122	2	0.0028641	0.0101	TPX2,CENPE
negative regulation of transcription, DNA-templated	0.0383	513	2	0.0442	0.0442	DEPDC1,BIRC5
apoptotic process	0.0389	521	2	0.0454	0.0454	TPX2,BIRC5
lateral attachment of mitotic spindle microtubules to kinetochore	0.0001	1	1	0.00067194	0.0067194	CENPE
negative regulation of asymmetric cell division	0.0001	1	1	0.00067194	0.0067194	ASPM
microtubule plus-end directed mitotic chromosome migration	0.0001	1	1	0.00067194	0.0067194	CENPE
forebrain neuroblast division	0.0001	2	1	0.0013435	0.0094044	ASPM
regulation of meiotic cell cycle	0.0002	3	1	0.0020146	0.0101	ASPM
meiotic spindle assembly	0.0002	3	1	0.0020146	0.0101	ASPM
mitotic chromosome movement towards spindle pole	0.0003	4	1	0.0026854	0.0101	CENPE
maintenance of centrosome location	0.0003	4	1	0.0026854	0.0101	ASPM
positive regulation of chromosome condensation	0.0004	5	1	0.0033557	0.0101	NCAPG
spindle localization	0.0004	5	1	0.0033557	0.0101	ASPM
regulation of chromatin organization	0.0006	8	1	0.0053643	0.0147	MKI67
regulation of chromosome segregation	0.0007	9	1	0.0060331	0.0147	MKI67
attachment of mitotic spindle microtubules to kinetochore	0.0007	10	1	0.0067014	0.0147	CENPE
regulation of mitotic metaphase/anaphase transition	0.0007	10	1	0.0067014	0.0147	CENPE
metaphase plate congression	0.0009	12	1	0.0080369	0.0147	CENPE
regulation of phosphatidylinositol 3-kinase signaling	0.0009	12	1	0.0080369	0.0147	CEP55
cranial skeletal system development	0.0009	12	1	0.0080369	0.0147	CEP55
protein-containing complex localization	0.001	13	1	0.008704	0.0147	BIRC5
kinetochore assembly	0.001	14	1	0.0093707	0.0147	CENPE
spindle organization	0.0012	16	1	0.0107	0.0147	ASPM
mitotic chromosome condensation	0.0012	16	1	0.0107	0.0147	NCAPG
regulation of mitotic spindle organization	0.0012	16	1	0.0107	0.0147	TPX2
microtubule nucleation	0.0015	20	1	0.0134	0.0147	TPX2
developmental growth	0.0016	22	1	0.0147	0.0147	ASPM
neuronal stem cell population maintenance	0.0016	22	1	0.0147	0.0147	ASPM
regulation of mitotic nuclear division	0.0016	22	1	0.0147	0.0147	MKI67
positive regulation of neuroblast proliferation	0.0018	24	1	0.016	0.016	ASPM
negative regulation of microtubule depolymerization	0.0018	24	1	0.016	0.016	TPX2
nucleus organization	0.0019	25	1	0.0167	0.0167	CEP55
oogenesis	0.002	27	1	0.018	0.018	ASPM
microtubule bundle formation	0.0022	29	1	0.0193	0.0193	KIF20A
mitotic spindle assembly	0.0026	35	1	0.0233	0.0233	TPX2
establishment of protein localization	0.0028	38	1	0.0253	0.0253	CEP55
regulation of cytokinesis	0.0029	39	1	0.0259	0.0259	KIF20A
mitotic spindle organization	0.0039	52	1	0.0344	0.0344	CENPE
positive regulation of protein kinase activity	0.0042	56	1	0.037	0.037	CENPE
cerebral cortex development	0.0042	56	1	0.037	0.037	ASPM
negative regulation of neuron differentiation	0.0045	60	1	0.0396	0.0396	ASPM
negative regulation of cysteine-type endopeptidase activity involved in apoptotic process	0.0046	62	1	0.0409	0.0409	BIRC5
activation of protein kinase activity	0.0046	62	1	0.0409	0.0409	TPX2
chromosome segregation	0.0052	70	1	0.0461	0.0461	CENPE

## Sheet: MALCPAH
GENE	NeighborhoodConnectivity	Radiality	TopologicalCoefficient	AverageShortestPathLength	BetweennessCentrality	ClosenessCentrality	ClusteringCoefficient	Degree	Eccentricity
ASPM	10875	0.9379310344827586	0.47282608695652173	1.9310344827586208	0.004527328172648369	0.5178571428571428	0.8214285714285714	8	3
BUB1B	7.615384615384615	0.9540229885057471	0.32441471571906355	1.6896551724137931	0.20524062008052152	0.5918367346938775	0.34615384615384615	13	3
CCNB2	10.0	0.935632183908046	0.45454545454545453	1.9655172413793103	0.013209594182500584	0.5087719298245614	0.6785714285714286	8	3
CENPE	10.25	0.9402298850574713	0.4270833333333333	1.896551724137931	0.02335585870068629	0.5272727272727272	0.7142857142857143	8	3
CEP55	9.363636363636363	0.9517241379310345	0.36013986013986016	1.7241379310344827	0.06734315219536892	0.5800000000000001	0.5636363636363636	11	3
KIF20A	8.461538461538462	0.9563218390804598	0.3254437869822485	1.6551724137931034	0.12747983406850402	0.6041666666666666	0.44871794871794873	13	3
RACGAP1	8.7	0.9425287356321839	0.39090909090909093	1.8620689655172413	0.10848502892837865	0.5370370370370371	0.4666666666666667	10	3
TOP2A	7.466666666666667	0.9632183908045977	0.29333333333333333	1.5517241379310345	0.28778018642550673	0.6444444444444445	0.34285714285714286	15	3
TPX2	9.333333333333334	0.9402298850574713	0.4057971014492754	1.896551724137931	0.038655740810913226	0.5272727272727272	0.5555555555555556	9	3
AURKA	7.0	0.9241379310344828	0.3333333333333333	2.1379310344827585	0.02315270935960592	0.467741935483871	0.4666666666666667	6	4
BIRC5	7.857142857142857	0.935632183908046	0.3416149068322981	1.9655172413793103	0.07686752218771924	0.5087719298245614	0.2857142857142857	7	3
FEN1	8.0	0.9195402298850575	0.4105263157894737	2.206896551724138	0.07126436781609195	0.453125	0.4	5	4
KIF11	10.666666666666666	0.9080459770114941	0.6274509803921569	2.3793103448275863	8.210180623973727E-4	0.42028985507246375	0.6666666666666666	3	4
PRC1	6.222222222222222	0.9310344827586207	0.3157894736842105	2.0344827586206895	0.16247947454844008	0.4915254237288136	0.25	9	4
RRM2	7.333333333333333	0.8988505747126436	0.5238095238095238	2.5172413793103448	0.0	0.3972602739726028	1.0	3	4
KIF15	10.0	0.9057471264367816	625	2.413793103448276	0.0	0.4142857142857143	1.0	2	4
CCNA2	7.5	0.9218390804597701	0.4097222222222222	2.1724137931034484	0.10539443452005028	0.4603174603174603	0.42857142857142855	8	4
CDKN3	13.0	0.8896551724137931	0.0	2.6551724137931036	0.0	0.3766233766233766	0.0	1	4
DEPDC1	9.333333333333334	0.9149425287356322	0.5185185185185185	2.2758620689655173	0.003838259441707717	0.4393939393939394	0.7333333333333333	6	4
FOXM1	13.0	0.8896551724137931	0.0	2.6551724137931036	0.0	0.3766233766233766	0.0	1	4
MKI67	11.428571428571429	0.9425287356321839	0.43956043956043955	1.8620689655172413	0.025905122518423012	0.5370370370370371	0.7142857142857143	7	3
NCAPG	8.833333333333334	0.9172413793103449	0.4649122807017544	2.2413793103448274	0.02894915702797476	0.4461538461538462	0.6	6	4
CENPF	8.0	0.8574712643678162	0.0	3.1379310344827585	0.0	0.3186813186813187	0.0	1	5
MCM6	5.333333333333333	0.864367816091954	625	3.0344827586206895	0.00634529673938541	0.3295454545454546	0.3333333333333333	3	5
CNN1	1.0	1.0	0.0	1.0	0.0	1.0	0.0	1	1
DES	1.0	1.0	0.0	1.0	0.0	1.0	0.0	1	1
DPEP2	3.0	0.7777777777777777	0.0	1.6666666666666667	0.0	0.6	0.0	1	2
ROBO4	1.0	1.0	0.0	1.0	1.0	1.0	0.0	3	1
DTL	9.0	0.8666666666666667	0.0	3.0	0.0	0.3333333333333333	0.0	1	5
STMN1	5.0	0.8551724137931035	0.0	3.1724137931034484	0.0	0.31521739130434784	0.0	1	5
LIMS2	3.0	0.7777777777777777	0.0	1.6666666666666667	0.0	0.6	0.0	1	2
MAD2L1	2.0	0.75	0.0	1.5	0.0	0.6666666666666666	0.0	1	2
NUSAP1	1.0	1.0	0.0	1.0	1.0	1.0	0.0	2	1
RRM1	6.5	0.8827586206896552	0.6111111111111112	2.7586206896551726	0.005604801602338548	0.3625	0.0	2	4
PTTG1	2.0	0.75	0.0	1.5	0.0	0.6666666666666666	0.0	1	2
PCNA	15.0	0.8988505747126436	0.0	2.5172413793103448	0.0	0.3972602739726028	0.0	1	4
RAD51AP1	9.0	0.8666666666666667	0.0	3.0	0.0	0.3333333333333333	0.0	1	5
RASIP1	3.0	0.7777777777777777	0.0	1.6666666666666667	0.0	0.6	0.0	1	2
TYMS	15.0	0.8988505747126436	0.0	2.5172413793103448	0.0	0.3972602739726028	0.0	1	4
Pathway	Ratio of proteins in gene set	Number of proteins in geneset	Proteins from network	P-value	FDR	Nodes
Aurora B signaling(N)	0.0034	40	7	7.2136e-12	7.5021e-10	NCAPG,AURKA,RACGAP1,STMN1,DES,BIRC5,KIF20A
Cell cycle(K)	0.0104	124	7	1.731e-08	5.8853e-07	PCNA,BUB1B,CCNB2,PTTG1,CCNA2,MCM6,MAD2L1
Cell Cycle Checkpoints(R)	0.0209	248	7	1.8088e-06	2.3514e-05	BUB1B,CCNB2,CENPE,CENPF,BIRC5,MCM6,MAD2L1
Mitotic Metaphase and Anaphase(R)	0.0173	205	7	5.1182e-07	8.7009e-06	BUB1B,CCNB2,PTTG1,CENPE,CENPF,BIRC5,MAD2L1
Mitotic Prometaphase(R)	0.015	178	7	1.9905e-07	3.9811e-06	NCAPG,BUB1B,CCNB2,CENPE,CENPF,BIRC5,MAD2L1
Mitotic G1 phase and G1/S transition(R)	0.0115	136	6	8.564e-07	1.199e-05	TOP2A,PCNA,TYMS,RRM2,CCNA2,MCM6
Mitotic G2-G2/M phases(R)	0.0149	177	6	3.8863e-06	4.2749e-05	FOXM1,AURKA,CCNB2,CCNA2,TPX2,CENPF
PLK1 signaling events(N)	0.0037	44	6	1.1448e-09	5.9531e-08	BUB1B,AURKA,TPX2,CENPE,PRC1,KIF20A
FOXM1 transcription factor network(N)	0.0034	40	5	4.8221e-08	1.2537e-06	FOXM1,CCNB2,CCNA2,CENPF,BIRC5
Human T-cell leukemia virus 1 infection(K)	0.0184	219	5	0.00017531	0.00087655	BUB1B,CCNB2,PTTG1,CCNA2,MAD2L1
RHO GTPases Activate Formins(R)	0.0091	108	5	6.169e-06	6.169e-05	BUB1B,CENPE,CENPF,BIRC5,MAD2L1
E2F transcription factor network(N)	0.0058	69	4	2.4135e-05	0.00019308	TYMS,RRM1,RRM2,CCNA2
Factors involved in megakaryocyte development and platelet production(R)	0.009	107	4	0.00013091	0.00065457	KIF11,KIF15,RACGAP1,CENPE
Intra-Golgi and retrograde Golgi-to-ER traffic(R)	0.0125	148	4	0.0004472	0.0017888	KIF11,KIF15,RACGAP1,CENPE
MHC class II antigen presentation(R)	0.0079	94	4	7.9702e-05	0.00047821	KIF11,KIF15,RACGAP1,CENPE
Oocyte meiosis(K)	0.0109	129	4	0.00026651	0.0013326	AURKA,CCNB2,PTTG1,MAD2L1
Progesterone-mediated oocyte maturation(K)	0.0084	100	4	0.00010106	0.00060635	AURKA,CCNB2,CCNA2,MAD2L1
Regulation of mitotic cell cycle(R)	0.0072	85	4	5.4103e-05	0.00043282	BUB1B,AURKA,PTTG1,MAD2L1
SUMOylation(R)	0.0147	175	4	0.00083535	0.0033414	TOP2A,PCNA,AURKA,BIRC5
Aurora A signaling(N)	0.0026	31	3	6.1843e-05	0.0004329	AURKA,TPX2,BIRC5
Cellular senescence(K)	0.0131	156	3	0.0064237	0.0193	FOXM1,CCNB2,CCNA2
DNA replication(K)	0.003	36	3	9.6062e-05	0.00057637	FEN1,PCNA,MCM6
Hepatitis B(K)	0.0136	162	3	0.0071238	0.0214	PCNA,CCNA2,BIRC5
Interconversion of nucleotide di- and triphosphates(R)	0.0014	17	3	1.0436e-05	9.3923e-05	TYMS,RRM1,RRM2
Pyrimidine metabolism(K)	0.0048	57	3	0.0003684	0.0014736	TYMS,RRM1,RRM2
S Phase(R)	0.0133	158	3	0.0066522	0.02	FEN1,PCNA,MCM6
Synthesis of DNA(R)	0.01	119	3	0.0030289	0.0121	FEN1,PCNA,MCM6
Base excision repair(K)	0.0028	33	2	0.0029847	0.0119	FEN1,PCNA
DNA Damage Bypass(R)	0.0037	44	2	0.0052187	0.0157	PCNA,DTL
Drug metabolism - other enzymes(K)	0.0067	80	2	0.0163	0.0327	RRM1,RRM2
Glutathione metabolism(K)	0.0048	57	2	0.0085882	0.0258	RRM1,RRM2
Integrin-linked kinase signaling(N)	0.0038	45	2	0.0054504	0.0164	AURKA,LIMS2
p53 signaling pathway(K)	0.0061	73	2	0.0138	0.0275	CCNB2,RRM2
Platinum drug resistance(K)	0.0061	73	2	0.0138	0.0275	TOP2A,BIRC5
Resolution of Abasic Sites (AP sites)(R)	0.0026	31	2	0.0026418	0.0106	FEN1,PCNA
Telomere Maintenance(R)	0.0056	66	2	0.0114	0.0275	FEN1,PCNA
Validated transcriptional targets of deltaNp63 isoforms(N)	0.0038	45	2	0.0054504	0.0164	TOP2A,CCNB2
DNA replication(P)	0.0008	9	1	0.0218	0.0435	PCNA
HDR through MMEJ (alt-NHEJ)(R)	0.0008	9	1	0.0218	0.0435	FEN1
cell division	0.0249	333	12	8.2941e-11	2.3638e-08	NCAPG,BUB1B,KIF11,AURKA,CCNB2,PTTG1,CCNA2,TPX2,CENPE,CENPF,PRC1,MAD2L1
mitotic cell cycle	0.0091	122	6	1.2297e-06	0.00011683	KIF11,KIF15,AURKA,TPX2,CENPE,CENPF
mitotic cytokinesis	0.0036	48	5	2.6924e-07	3.8232e-05	RACGAP1,STMN1,NUSAP1,CEP55,KIF20A
DNA repair	0.0167	224	5	0.00041509	0.0058112	FEN1,FOXM1,RAD51AP1,PTTG1,RRM1
mitotic spindle organization	0.0039	52	4	1.5107e-05	0.00086112	KIF11,AURKA,STMN1,CENPE
microtubule-based movement	0.0052	69	4	4.5248e-05	0.0012977	KIF11,KIF15,CENPE,KIF20A
DNA replication	0.0069	93	4	0.00014223	0.0028447	FEN1,RRM2,MCM6,DTL
regulation of cell cycle	0.0165	221	4	0.003501	0.021	FOXM1,BIRC5,DTL,CDKN3
negative regulation of apoptotic process	0.0333	446	4	0.037	0.0444	AURKA,BIRC5,LIMS2,MAD2L1
spindle organization	0.0012	16	3	1.3949e-05	0.00086112	KIF11,AURKA,ASPM
mitotic spindle assembly checkpoint signaling	0.0018	24	3	4.6346e-05	0.0012977	BUB1B,CENPF,MAD2L1
liver regeneration	0.0021	28	3	7.3022e-05	0.0016795	PCNA,TYMS,AURKA
regulation of cytokinesis	0.0029	39	3	0.00019312	0.0032831	AURKA,PRC1,KIF20A
regulation of cyclin-dependent protein serine/threonine kinase activity	0.0034	46	3	0.00031259	0.0049915	CCNB2,CCNA2,CDKN3
G2/M transition of mitotic cell cycle	0.0035	47	3	0.00033277	0.0049915	FOXM1,AURKA,CCNA2
chromosome segregation	0.0052	70	3	0.0010511	0.0098928	TOP2A,CENPE,CENPF
cellular response to DNA damage stimulus	0.0178	239	3	0.0302	0.0444	TOP2A,RAD51AP1,DTL
2'-deoxyribonucleotide biosynthetic process	0.0002	3	2	3.51e-05	0.0012285	RRM1,RRM2
ribonucleoside diphosphate metabolic process	0.0002	3	2	3.51e-05	0.0012285	RRM1,RRM2
deoxyribonucleotide biosynthetic process	0.0002	3	2	3.51e-05	0.0012285	RRM1,RRM2
spindle assembly involved in female meiosis I	0.0003	4	2	6.2288e-05	0.0015572	AURKA,CCNB2
mitotic centrosome separation	0.0004	6	2	0.00013965	0.0028447	KIF11,AURKA
mitotic spindle midzone assembly	0.0005	7	2	0.00018973	0.0032831	RACGAP1,PRC1
regulation of G2/M transition of mitotic cell cycle	0.0007	10	2	0.00038514	0.0057771	AURKA,CENPF
metaphase plate congression	0.0009	12	2	0.00055262	0.0066314	CENPE,CENPF
negative regulation of ubiquitin-protein transferase activity	0.0009	12	2	0.00055262	0.0066314	BUB1B,MAD2L1
base-excision repair, gap-filling	0.001	13	2	0.0006474	0.0071214	FEN1,PCNA
translesion synthesis	0.001	13	2	0.0006474	0.0071214	PCNA,DTL
kinetochore assembly	0.001	14	2	0.00074949	0.0082444	CENPE,CENPF
protein heterotetramerization	0.0011	15	2	0.00085885	0.0085885	RRM1,RRM2
mitotic chromosome condensation	0.0012	16	2	0.00097543	0.0097543	NCAPG,NUSAP1
midbody abscission	0.0013	17	2	0.0010992	0.0098928	CEP55,KIF20A
mitotic cell cycle phase transition	0.0014	19	2	0.0013682	0.0123	CCNB2,CCNA2
negative regulation of Rho protein signal transduction	0.0015	20	2	0.0015133	0.0136	RASIP1,STMN1
developmental growth	0.0016	22	2	0.0018245	0.0146	TYMS,ASPM
DNA biosynthetic process	0.0019	26	2	0.0025302	0.0175	TYMS,CENPF
positive regulation of G2/M transition of mitotic cell cycle	0.0021	28	2	0.0029239	0.0175	RRM1,DTL
microtubule bundle formation	0.0022	29	2	0.0031309	0.0188	PRC1,KIF20A
positive regulation of mitotic nuclear division	0.0022	29	2	0.0031309	0.0188	AURKA,NUSAP1
mitotic sister chromatid segregation	0.0024	32	2	0.0037919	0.0228	NUSAP1,MAD2L1
mitotic spindle assembly	0.0026	35	2	0.004512	0.0271	KIF11,TPX2
positive regulation of G1/S transition of mitotic cell cycle	0.0028	37	2	0.0050244	0.0283	RRM1,RRM2
mitotic metaphase plate congression	0.0032	43	2	0.006714	0.0336	CEP55,CENPE
rhythmic process	0.0049	66	2	0.0152	0.0393	TOP2A,DTL
double-strand break repair via homologous recombination	0.006	80	2	0.0218	0.0435	FEN1,RAD51AP1
lateral attachment of mitotic spindle microtubules to kinetochore	0.0001	1	1	0.002834	0.0175	CENPE
microtubule plus-end directed mitotic chromosome migration	0.0001	1	1	0.002834	0.0175	CENPE
uracil metabolic process	0.0001	1	1	0.002834	0.0175	TYMS
negative regulation of DNA duplex unwinding	0.0001	1	1	0.002834	0.0175	TOP2A
negative regulation of asymmetric cell division	0.0001	1	1	0.002834	0.0175	ASPM
mitotic DNA replication	0.0001	1	1	0.002834	0.0175	MCM6
positive regulation of deoxyribonuclease activity	0.0001	1	1	0.002834	0.0175	PCNA
dTTP biosynthetic process	0.0001	2	1	0.0056602	0.0283	TYMS
mitotic spindle elongation	0.0001	2	1	0.0056602	0.0283	PRC1
cell cycle G1/S phase transition	0.0001	2	1	0.0056602	0.0283	CCNA2
negative regulation of mitotic sister chromatid separation	0.0001	2	1	0.0056602	0.0283	PTTG1
positive regulation of single stranded viral RNA replication via double stranded DNA intermediate	0.0001	2	1	0.0056602	0.0283	TOP2A
G2/MI transition of meiotic cell cycle	0.0001	2	1	0.0056602	0.0283	CCNB2
negative regulation of membrane permeability	0.0001	2	1	0.0056602	0.0283	RASIP1
forebrain neuroblast division	0.0001	2	1	0.0056602	0.0283	ASPM
DNA replication, removal of RNA primer	0.0002	3	1	0.0084786	0.0339	FEN1
intestinal epithelial cell maturation	0.0002	3	1	0.0084786	0.0339	TYMS
sister chromatid segregation	0.0002	3	1	0.0084786	0.0339	TOP2A
negative regulation of thrombin-activated receptor signaling pathway	0.0002	3	1	0.0084786	0.0339	STMN1
dTMP biosynthetic process	0.0002	3	1	0.0084786	0.0339	TYMS
mitotic telomere maintenance via semi-conservative replication	0.0002	3	1	0.0084786	0.0339	PCNA
regulation of meiotic cell cycle	0.0002	3	1	0.0084786	0.0339	ASPM
meiotic spindle assembly	0.0002	3	1	0.0084786	0.0339	ASPM
negative regulation of Rho-dependent protein serine/threonine kinase activity	0.0002	3	1	0.0084786	0.0339	RASIP1
positive regulation of oocyte maturation	0.0002	3	1	0.0084786	0.0339	AURKA
histone-serine phosphorylation	0.0003	4	1	0.0113	0.0339	AURKA
actomyosin contractile ring assembly	0.0003	4	1	0.0113	0.0339	RACGAP1
mitotic chromosome movement towards spindle pole	0.0003	4	1	0.0113	0.0339	CENPE
negative regulation of hepatocyte proliferation	0.0003	4	1	0.0113	0.0339	LIMS2
response to organophosphorus	0.0003	4	1	0.0113	0.0339	TYMS
leading strand elongation	0.0003	4	1	0.0113	0.0339	PCNA
positive regulation of sister chromatid cohesion	0.0003	4	1	0.0113	0.0339	FEN1
negative regulation of guanyl-nucleotide exchange factor activity	0.0003	4	1	0.0113	0.0339	STMN1
regulation of mitotic centrosome separation	0.0003	4	1	0.0113	0.0339	KIF11
maintenance of centrosome location	0.0003	4	1	0.0113	0.0339	ASPM
positive regulation of reciprocal meiotic recombination	0.0003	4	1	0.0113	0.0339	RAD51AP1
telomere maintenance via semi-conservative replication	0.0004	5	1	0.0141	0.0393	FEN1
spindle localization	0.0004	5	1	0.0141	0.0393	ASPM
establishment of mitotic spindle localization	0.0004	5	1	0.0141	0.0393	NUSAP1
regulation of striated muscle tissue development	0.0004	5	1	0.0141	0.0393	CENPF
meiotic sister chromatid cohesion, centromeric	0.0004	5	1	0.0141	0.0393	BUB1B
regulation of centrosome cycle	0.0004	5	1	0.0141	0.0393	AURKA
positive regulation of chromosome condensation	0.0004	5	1	0.0141	0.0393	NCAPG
apoptotic chromosome condensation	0.0004	5	1	0.0141	0.0393	TOP2A
female meiotic nuclear division	0.0004	6	1	0.0169	0.0393	TOP2A
cellular response to luteinizing hormone stimulus	0.0004	6	1	0.0169	0.0393	CCNA2
cellular response to insulin-like growth factor stimulus	0.0004	6	1	0.0169	0.0393	CCNA2
regulation of Ras protein signal transduction	0.0004	6	1	0.0169	0.0393	FOXM1
positive regulation of G0 to G1 transition	0.0004	6	1	0.0169	0.0393	RRM1
embryonic cleavage	0.0004	6	1	0.0169	0.0393	TOP2A
negative regulation of cell aging	0.0004	6	1	0.0169	0.0393	FOXM1
tetrahydrofolate interconversion	0.0005	7	1	0.0197	0.0393	TYMS
response to folic acid	0.0005	7	1	0.0197	0.0393	TYMS
positive regulation of integrin-mediated signaling pathway	0.0005	7	1	0.0197	0.0393	LIMS2
homologous chromosome segregation	0.0005	7	1	0.0197	0.0393	PTTG1
regulation of attachment of spindle microtubules to kinetochore	0.0005	7	1	0.0197	0.0393	RACGAP1
DNA ligation	0.0005	7	1	0.0197	0.0393	TOP2A
response to L-glutamate	0.0005	7	1	0.0197	0.0393	PCNA
negative regulation of stress-activated MAPK cascade	0.0006	8	1	0.0225	0.0444	FOXM1
positive regulation of mitotic cell cycle spindle assembly checkpoint	0.0006	8	1	0.0225	0.0444	MAD2L1
regulation of chromatin organization	0.0006	8	1	0.0225	0.0444	MKI67
DNA topological change	0.0006	8	1	0.0225	0.0444	TOP2A
cellular response to cocaine	0.0006	8	1	0.0225	0.0444	CCNA2
sulfate transport	0.0007	9	1	0.0252	0.0444	RACGAP1
hepatocyte growth factor receptor signaling pathway	0.0007	9	1	0.0252	0.0444	STMN1
positive regulation of integrin activation	0.0007	9	1	0.0252	0.0444	RASIP1
response to glucagon	0.0007	9	1	0.0252	0.0444	CCNA2
cellular response to leptin stimulus	0.0007	9	1	0.0252	0.0444	CCNA2
regulation of chromosome segregation	0.0007	9	1	0.0252	0.0444	MKI67
attachment of mitotic spindle microtubules to kinetochore	0.0007	10	1	0.028	0.0444	CENPE
positive regulation of cellular component movement	0.0007	10	1	0.028	0.0444	STMN1
regulation of mitotic metaphase/anaphase transition	0.0007	10	1	0.028	0.0444	CENPE
establishment of centrosome localization	0.0007	10	1	0.028	0.0444	MAD2L1
mitochondrial DNA replication	0.0007	10	1	0.028	0.0444	RRM1
negative regulation of neural precursor cell proliferation	0.0008	11	1	0.0307	0.0444	LIMS2
UV protection	0.0008	11	1	0.0307	0.0444	FEN1
negative regulation of microtubule polymerization	0.0008	11	1	0.0307	0.0444	STMN1
chromosome organization	0.0008	11	1	0.0307	0.0444	PTTG1
cranial skeletal system development	0.0009	12	1	0.0335	0.0444	CEP55
negative regulation of ubiquitin protein ligase activity	0.0009	12	1	0.0335	0.0444	MAD2L1
regulation of phosphatidylinositol 3-kinase signaling	0.0009	12	1	0.0335	0.0444	CEP55
double-strand break repair via break-induced replication	0.0009	12	1	0.0335	0.0444	MCM6
ventricular system development	0.0009	12	1	0.0335	0.0444	CENPF
positive regulation of DNA-directed DNA polymerase activity	0.001	13	1	0.0362	0.0444	PCNA
DNA damage response, signal transduction by p53 class mediator resulting in transcription of p21 class mediator	0.001	13	1	0.0362	0.0444	FOXM1
regulation of smooth muscle contraction	0.001	13	1	0.0362	0.0444	CNN1
response to dexamethasone	0.001	13	1	0.0362	0.0444	PCNA
protein-containing complex localization	0.001	13	1	0.0362	0.0444	BIRC5
dendrite self-avoidance	0.001	14	1	0.039	0.0444	ROBO4
positive regulation of double-strand break repair	0.001	14	1	0.039	0.0444	FOXM1
resolution of meiotic recombination intermediates	0.0011	15	1	0.0417	0.0444	TOP2A
microtubule depolymerization	0.0011	15	1	0.0417	0.0444	STMN1
estrous cycle	0.0011	15	1	0.0417	0.0444	PCNA
regulation of microtubule polymerization or depolymerization	0.0011	15	1	0.0417	0.0444	STMN1
neuroblast proliferation	0.0011	15	1	0.0417	0.0444	RACGAP1
histone phosphorylation	0.0012	16	1	0.0444	0.0444	CCNA2
regulation of mitotic spindle organization	0.0012	16	1	0.0444	0.0444	TPX2
regulation of double-strand break repair via homologous recombination	0.0012	16	1	0.0444	0.0444	RAD51AP1
centrosome localization	0.0013	17	1	0.0471	0.0471	AURKA
cellular response to nitric oxide	0.0013	17	1	0.0471	0.0471	CCNA2
response to vitamin A	0.0013	17	1	0.0471	0.0471	TYMS
regulation of reactive oxygen species metabolic process	0.0013	17	1	0.0471	0.0471	FOXM1
response to cadmium ion	0.0013	18	1	0.0498	0.0498	PCNA

## Sheet: RNASLCPAH
GENE	NeighborhoodConnectivity	Radiality	TopologicalCoefficient	AverageShortestPathLength	BetweennessCentrality	ClosenessCentrality	ClusteringCoefficient	Degree	Eccentricity
ABCA8	1.0	1.0	0.0	1.0	0.0	1.0	0.0	1	1
RSPO1	1.0	1.0	0.0	1.0	0.0	1.0	0.0	1	1
ASPM	2.6666666666666665	0.8083333333333333	0.3333333333333333	2.533333333333333	0.2571428571428572	0.39473684210526316	0.0	3	5
BIRC5	3.8333333333333335	0.8916666666666666	0.35	1.8666666666666667	0.45396825396825397	0.5357142857142857	0.26666666666666666	6	4
CENPE	3.0	0.6916666666666667	0.0	3.466666666666667	0.0	0.28846153846153844	0.0	1	6
KIF15	3.0	0.6916666666666667	0.0	3.466666666666667	0.0	0.28846153846153844	0.0	1	6
KIF11	6.0	775	0.0	2.8	0.0	0.35714285714285715	0.0	1	5
KIF20A	4125	0.9166666666666666	0.34375	1.6666666666666667	0.45000000000000007	0.6	0.35714285714285715	8	3
MKI67	6.0	0.8583333333333334	0.6	2.1333333333333333	0.011904761904761906	0.46875	0.8333333333333334	4	4
NUF2	6.666666666666667	0.85	0.6666666666666666	2.2	0.011904761904761906	0.45454545454545453	0.6666666666666666	3	4
TPX2	6.0	0.8583333333333334	0.6	2.1333333333333333	0.011904761904761906	0.46875	0.8333333333333334	4	4
BUB1	5.0	0.8583333333333334	475	2.1333333333333333	0.14285714285714288	0.46875	0.3333333333333333	4	4
BUB1B	2.6666666666666665	775	0.5555555555555556	2.8	0.13650793650793652	0.35714285714285715	0.0	3	5
CEP55	4.333333333333333	0.8583333333333334	0.48148148148148145	2.1333333333333333	0.06666666666666667	0.46875	0.4	6	4
NCAPG	4.333333333333333	0.8416666666666667	0.4444444444444444	2.2666666666666666	0.13333333333333336	0.4411764705882353	0.3333333333333333	3	4
DLGAP5	3.0	0.6583333333333333	0.0	3.7333333333333334	0.0	0.26785714285714285	0.0	1	6
KIF14	5.666666666666667	0.8416666666666667	0.5925925925925926	2.2666666666666666	0.09523809523809525	0.4411764705882353	0.3333333333333333	3	4
CCNF	1.0	1.0	0.0	1.0	0.0	1.0	0.0	1	1
KIF2C	1.0	1.0	0.0	1.0	0.0	1.0	0.0	1	1
DEPDC1	3.0	725	0.0	3.2	0.0	0.3125	0.0	1	5
DPEP2	1.0	1.0	0.0	1.0	0.0	1.0	0.0	1	1
FGR	1.0	1.0	0.0	1.0	0.0	1.0	0.0	1	1
ESPL1	1.0	1.0	0.0	1.0	0.0	1.0	0.0	1	1
TROAP	1.0	1.0	0.0	1.0	0.0	1.0	0.0	1	1
FBLN5	1.0	1.0	0.0	1.0	0.0	1.0	0.0	1	1
LDB2	1.0	1.0	0.0	1.0	0.0	1.0	0.0	1	1
FHL5	2.0	0.7333333333333334	0.5	1.8	0.4	0.5555555555555556	0.0	2	3
FOXF1	1.6666666666666667	0.8666666666666667	0.3333333333333333	1.4	0.8	0.7142857142857143	0.0	3	2
STARD13	2.0	0.4666666666666666	0.0	2.6	0.0	0.3846153846153846	0.0	1	4
RAMP3	3.0	0.6	0.0	2.2	0.0	0.45454545454545453	0.0	1	3
S1PR1	2.0	0.7333333333333334	0.5	1.8	0.4	0.5555555555555556	0.0	2	3
GPM6A	2.0	0.4666666666666666	0.0	2.6	0.0	0.3846153846153846	0.0	1	4
Pathway	Ratio of proteins in gene set	Number of proteins in geneset	Proteins from network	P-value	FDR	Nodes
Mitotic Prometaphase(R)	0.015	178	7	4.7141e-08	1.1314e-06	NCAPG,BUB1B,NUF2,BUB1,CENPE,BIRC5,KIF2C
Mitotic Metaphase and Anaphase(R)	0.0173	205	7	1.2243e-07	1.714e-06	BUB1B,NUF2,BUB1,CENPE,ESPL1,BIRC5,KIF2C
RHO GTPases Activate Formins(R)	0.0091	108	6	6.6304e-08	1.1935e-06	BUB1B,NUF2,BUB1,CENPE,BIRC5,KIF2C
Cell Cycle Checkpoints(R)	0.0209	248	6	8.0916e-06	9.71e-05	BUB1B,NUF2,BUB1,CENPE,BIRC5,KIF2C
Aurora B signaling(N)	0.0034	40	5	1.7503e-08	1.0094e-06	NCAPG,BUB1,BIRC5,KIF2C,KIF20A
PLK1 signaling events(N)	0.0037	44	5	2.8038e-08	1.0094e-06	BUB1B,BUB1,TPX2,CENPE,KIF20A
MHC class II antigen presentation(R)	0.0079	94	4	3.6802e-05	0.00033122	KIF11,KIF15,CENPE,KIF2C
Factors involved in megakaryocyte development and platelet production(R)	0.009	107	4	6.0713e-05	0.0004857	KIF11,KIF15,CENPE,KIF2C
Intra-Golgi and retrograde Golgi-to-ER traffic(R)	0.0125	148	4	0.00021026	0.0014718	KIF11,KIF15,CENPE,KIF2C
Aurora A signaling(N)	0.0026	31	3	3.4592e-05	0.00033122	DLGAP5,TPX2,BIRC5
Cell cycle(K)	0.0104	124	3	0.0019573	0.0117	BUB1B,BUB1,ESPL1
cell division	0.0249	333	10	1.7225e-09	4.4785e-07	CCNF,KIF14,NCAPG,BUB1B,KIF11,NUF2,BUB1,TPX2,CENPE,KIF2C
microtubule-based movement	0.0052	69	6	9.9987e-09	1.2998e-06	KIF14,KIF11,KIF15,CENPE,KIF2C,KIF20A
apoptotic process	0.0389	521	5	0.0056317	0.0334	BUB1B,BUB1,TPX2,ESPL1,BIRC5
mitotic metaphase plate congression	0.0032	43	4	2.7263e-06	0.00014177	KIF14,CEP55,CENPE,KIF2C
mitotic spindle organization	0.0039	52	4	5.7497e-06	0.00024724	KIF11,NUF2,DLGAP5,CENPE
mitotic cell cycle	0.0091	122	4	0.00015626	0.0043754	KIF11,KIF15,TPX2,CENPE
protein phosphorylation	0.0349	467	4	0.0197	0.0374	BUB1B,BUB1,FGR,BIRC5
regulation of chromosome segregation	0.0007	9	3	1.2162e-06	0.00010459	MKI67,BUB1,KIF2C
attachment of mitotic spindle microtubules to kinetochore	0.0007	10	3	1.6658e-06	0.00010828	NUF2,CENPE,KIF2C
mitotic cytokinesis	0.0036	48	3	0.00017395	0.0045226	CEP55,ESPL1,KIF20A
chromosome segregation	0.0052	70	3	0.00052188	0.0090884	NUF2,DLGAP5,CENPE
positive regulation of cell migration	0.0166	222	3	0.0132	0.0355	S1PR1,FOXF1,FGR
mitotic chromosome movement towards spindle pole	0.0003	4	2	3.8604e-05	0.0014283	DLGAP5,CENPE
meiotic sister chromatid cohesion, centromeric	0.0004	5	2	6.0234e-05	0.0019275	BUB1B,BUB1
metaphase plate congression	0.0009	12	2	0.00034358	0.0072152	CENPE,KIF2C
positive regulation of mitotic metaphase/anaphase transition	0.0009	12	2	0.00034358	0.0072152	DLGAP5,ESPL1
kinetochore assembly	0.001	14	2	0.00046635	0.0090884	DLGAP5,CENPE
microtubule depolymerization	0.0011	15	2	0.00053461	0.0090884	KIF14,KIF2C
spindle organization	0.0012	16	2	0.00060742	0.0097187	KIF11,ASPM
midbody abscission	0.0013	17	2	0.00068477	0.0103	CEP55,KIF20A
mitotic spindle assembly checkpoint signaling	0.0018	24	2	0.0013516	0.0179	BUB1B,BUB1
mitotic spindle assembly	0.0026	35	2	0.0028309	0.0198	KIF11,TPX2
establishment of protein localization	0.0028	38	2	0.0033231	0.0233	KIF14,CEP55
SCF-dependent proteasomal ubiquitin-dependent protein catabolic process	0.0033	44	2	0.0044184	0.0268	CCNF,KIF14
regulation of cell adhesion	0.0036	48	2	0.0052292	0.0314	KIF14,S1PR1
cerebral cortex development	0.0042	56	2	0.007039	0.0334	KIF14,ASPM
activation of protein kinase activity	0.0046	62	2	0.0085569	0.0334	KIF14,TPX2
regulation of cell growth	0.0052	69	2	0.0105	0.0334	KIF14,FBLN5
regulation of cell migration	0.0068	91	2	0.0177	0.0355	KIF14,LDB2
positive regulation of canonical Wnt signaling pathway	0.0072	97	2	0.02	0.0374	RSPO1,ASPM
neuron migration	0.0075	101	2	0.0215	0.0374	GPM6A,ASPM
adenylate cyclase-activating G protein-coupled receptor signaling pathway	0.0078	105	2	0.0231	0.0374	RAMP3,S1PR1
cell population proliferation	0.0099	132	2	0.0352	0.0374	MKI67,BUB1
lateral attachment of mitotic spindle microtubules to kinetochore	0.0001	1	1	0.0022381	0.0179	CENPE
regulation of sister chromatid cohesion	0.0001	1	1	0.0022381	0.0179	BUB1
positive regulation of cellular component biogenesis	0.0001	1	1	0.0022381	0.0179	LDB2
microtubule plus-end directed mitotic chromosome migration	0.0001	1	1	0.0022381	0.0179	CENPE
right lung morphogenesis	0.0001	1	1	0.0022381	0.0179	FOXF1
cardiac muscle tissue growth involved in heart morphogenesis	0.0001	1	1	0.0022381	0.0179	S1PR1
regulation of cell maturation	0.0001	1	1	0.0022381	0.0179	KIF14
detection of wounding	0.0001	1	1	0.0022381	0.0179	FOXF1
negative regulation of asymmetric cell division	0.0001	1	1	0.0022381	0.0179	ASPM
embryonic ectodermal digestive tract morphogenesis	0.0001	1	1	0.0022381	0.0179	FOXF1
lateral mesodermal cell differentiation	0.0001	1	1	0.0022381	0.0179	FOXF1
cerebellar granular layer structural organization	0.0001	1	1	0.0022381	0.0179	KIF14
meiotic chromosome separation	0.0001	1	1	0.0022381	0.0179	ESPL1
G protein-coupled receptor signaling pathway involved in heart process	0.0001	1	1	0.0022381	0.0179	RAMP3
cerebellar Purkinje cell layer structural organization	0.0001	2	1	0.0044713	0.0268	KIF14
negative regulation of sister chromatid cohesion	0.0001	2	1	0.0044713	0.0268	ESPL1
trachea development	0.0001	2	1	0.0044713	0.0268	FOXF1
endothelial tube lumen extension	0.0001	2	1	0.0044713	0.0268	STARD13
cross-receptor inhibition within G protein-coupled receptor heterodimer	0.0001	2	1	0.0044713	0.0268	RAMP3
forebrain neuroblast division	0.0001	2	1	0.0044713	0.0268	ASPM
re-entry into mitotic cell cycle	0.0002	3	1	0.0066996	0.0334	CCNF
positive regulation of calcium ion import across plasma membrane	0.0002	3	1	0.0066996	0.0334	RAMP3
respiratory tube development	0.0002	3	1	0.0066996	0.0334	FOXF1
regulation of meiotic cell cycle	0.0002	3	1	0.0066996	0.0334	ASPM
meiotic spindle assembly	0.0002	3	1	0.0066996	0.0334	ASPM
regulation of Rap protein signal transduction	0.0002	3	1	0.0066996	0.0334	KIF14
negative regulation of integrin activation	0.0002	3	1	0.0066996	0.0334	KIF14
epithelial cell differentiation involved in mammary gland alveolus development	0.0003	4	1	0.0089232	0.0334	FOXF1
negative regulation of centrosome duplication	0.0003	4	1	0.0089232	0.0334	CCNF
establishment or maintenance of microtubule cytoskeleton polarity	0.0003	4	1	0.0089232	0.0334	KIF2C
regulation of mitotic centrosome separation	0.0003	4	1	0.0089232	0.0334	KIF11
maintenance of centrosome location	0.0003	4	1	0.0089232	0.0334	ASPM
meiotic chromosome segregation	0.0003	4	1	0.0089232	0.0334	NUF2
adrenomedullin receptor signaling pathway	0.0003	4	1	0.0089232	0.0334	RAMP3
spindle localization	0.0004	5	1	0.0111	0.0334	ASPM
establishment of mitotic spindle localization	0.0004	5	1	0.0111	0.0334	ESPL1
negative regulation of natural killer cell activation	0.0004	5	1	0.0111	0.0334	FGR
venous blood vessel development	0.0004	5	1	0.0111	0.0334	FOXF1
regulation of receptor internalization	0.0004	5	1	0.0111	0.0334	RSPO1
ductus arteriosus closure	0.0004	5	1	0.0111	0.0334	FOXF1
lung vasculature development	0.0004	5	1	0.0111	0.0334	FOXF1
positive regulation of chromosome condensation	0.0004	5	1	0.0111	0.0334	NCAPG
regulation of kinase activity	0.0004	5	1	0.0111	0.0334	LDB2
mesenchyme migration	0.0004	5	1	0.0111	0.0334	FOXF1
meiotic spindle organization	0.0004	6	1	0.0134	0.0355	ESPL1
mitotic centrosome separation	0.0004	6	1	0.0134	0.0355	KIF11
ureter development	0.0004	6	1	0.0134	0.0355	FOXF1
secretion	0.0004	6	1	0.0134	0.0355	FBLN5
amylin receptor signaling pathway	0.0004	6	1	0.0134	0.0355	RAMP3
regulation of removal of superoxide radicals	0.0004	6	1	0.0134	0.0355	FBLN5
immune response-regulating cell surface receptor signaling pathway	0.0004	6	1	0.0134	0.0355	FGR
cerebellar cortex development	0.0004	6	1	0.0134	0.0355	KIF14
kinetochore organization	0.0004	6	1	0.0134	0.0355	NUF2
negative regulation of mast cell degranulation	0.0005	7	1	0.0156	0.0355	FOXF1
heart trabecula morphogenesis	0.0005	7	1	0.0156	0.0355	S1PR1
homologous chromosome segregation	0.0005	7	1	0.0156	0.0355	ESPL1
lung lobe morphogenesis	0.0005	7	1	0.0156	0.0355	FOXF1
signaling	0.0005	7	1	0.0156	0.0355	DLGAP5
T cell migration	0.0006	8	1	0.0178	0.0355	S1PR1
endocardial cushion development	0.0006	8	1	0.0178	0.0355	FOXF1
midgut development	0.0006	8	1	0.0178	0.0355	FOXF1
blood vessel maturation	0.0006	8	1	0.0178	0.0355	S1PR1
regulation of chromatin organization	0.0006	8	1	0.0178	0.0355	MKI67
morphogenesis of a branching structure	0.0006	8	1	0.0178	0.0355	FOXF1
cell proliferation in forebrain	0.0007	9	1	0.02	0.0374	KIF14
embryonic foregut morphogenesis	0.0007	9	1	0.02	0.0374	FOXF1
epithelial structure maintenance	0.0007	9	1	0.02	0.0374	LDB2
regulation of bone resorption	0.0007	9	1	0.02	0.0374	S1PR1
regulation of phagocytosis	0.0007	10	1	0.0222	0.0374	FGR
elastic fiber assembly	0.0007	10	1	0.0222	0.0374	FBLN5
endothelial cell differentiation	0.0007	10	1	0.0222	0.0374	S1PR1
regulation of mitotic metaphase/anaphase transition	0.0007	10	1	0.0222	0.0374	CENPE
cardiac left ventricle morphogenesis	0.0007	10	1	0.0222	0.0374	FOXF1
regulation of G2/M transition of mitotic cell cycle	0.0007	10	1	0.0222	0.0374	KIF14
positive regulation of protein kinase A signaling	0.0008	11	1	0.0244	0.0374	RAMP3
positive regulation of mast cell degranulation	0.0008	11	1	0.0244	0.0374	FGR
positive regulation of receptor recycling	0.0009	12	1	0.0265	0.0374	RAMP3
cranial skeletal system development	0.0009	12	1	0.0265	0.0374	CEP55
negative regulation of ubiquitin-protein transferase activity	0.0009	12	1	0.0265	0.0374	BUB1B
positive regulation of positive chemotaxis	0.0009	12	1	0.0265	0.0374	S1PR1
regulation of phosphatidylinositol 3-kinase signaling	0.0009	12	1	0.0265	0.0374	CEP55
response to amyloid-beta	0.0009	12	1	0.0265	0.0374	RAMP3
sphingosine-1-phosphate receptor signaling pathway	0.001	13	1	0.0287	0.0374	S1PR1
protein-containing complex localization	0.001	13	1	0.0287	0.0374	BIRC5
leukocyte chemotaxis	0.001	13	1	0.0287	0.0374	S1PR1
attachment of spindle microtubules to kinetochore	0.001	14	1	0.0309	0.0374	NUF2
neural retina development	0.001	14	1	0.0309	0.0374	GPM6A
regulation of protein kinase activity	0.0011	15	1	0.0331	0.0374	FGR
regulation of neuron apoptotic process	0.0011	15	1	0.0331	0.0374	KIF14
negative regulation of cell migration involved in sprouting angiogenesis	0.0011	15	1	0.0331	0.0374	STARD13
smooth muscle cell differentiation	0.0011	15	1	0.0331	0.0374	FOXF1
regulation of mitotic spindle organization	0.0012	16	1	0.0352	0.0374	TPX2
mitotic chromosome condensation	0.0012	16	1	0.0352	0.0374	NCAPG
embryonic digestive tract morphogenesis	0.0012	16	1	0.0352	0.0374	FOXF1
centrosome localization	0.0013	17	1	0.0374	0.0374	DLGAP5
olfactory bulb development	0.0013	17	1	0.0374	0.0374	KIF14
epithelial tube branching involved in lung morphogenesis	0.0013	17	1	0.0374	0.0374	FOXF1
regulation of bone mineralization	0.0013	17	1	0.0374	0.0374	S1PR1
establishment of epithelial cell apical/basal polarity	0.0013	18	1	0.0396	0.0396	FOXF1
regulation of synapse organization	0.0014	19	1	0.0417	0.0417	GPM6A
mitotic cell cycle phase transition	0.0014	19	1	0.0417	0.0417	CCNF
microtubule nucleation	0.0015	20	1	0.0439	0.0439	TPX2
regulation of myelination	0.0015	20	1	0.0439	0.0439	KIF14
transmission of nerve impulse	0.0015	20	1	0.0439	0.0439	S1PR1
regulation of metabolic process	0.0015	20	1	0.0439	0.0439	S1PR1
Fc-gamma receptor signaling pathway involved in phagocytosis	0.0015	20	1	0.0439	0.0439	FGR
positive regulation of mesenchymal cell proliferation	0.0016	21	1	0.046	0.046	FOXF1
regulation of innate immune response	0.0016	21	1	0.046	0.046	FGR
negative regulation of inflammatory response to antigenic stimulus	0.0016	21	1	0.046	0.046	FGR
regulation of mitotic spindle assembly	0.0016	21	1	0.046	0.046	KIF15
developmental growth	0.0016	22	1	0.0481	0.0481	ASPM
regulation of mitotic nuclear division	0.0016	22	1	0.0481	0.0481	MKI67
neuronal stem cell population maintenance	0.0016	22	1	0.0481	0.0481	ASPM

## Sheet: ALLLC
GENE	NeighborhoodConnectivity	Radiality	TopologicalCoefficient	AverageShortestPathLength	BetweennessCentrality	ClosenessCentrality	ClusteringCoefficient	Degree	Eccentricity
ACTG2	1.0	1.0	0.0	1.0	0.0	1.0	0.0	1	1
CNN1	1.0	1.0	0.0	1.0	0.0	1.0	0.0	1	1
ASPM	3.0	0.8771929824561404	0.4	2.473684210526316	0.08732943469785574	0.40425531914893614	0.0	3	4
BIRC5	6.666666666666667	0.912280701754386	0.4523809523809524	2.0526315789473686	0.09103313840155945	0.4871794871794871	0.3333333333333333	3	3
CENPE	2.5	0.8201754385964911	0.5	3.1578947368421053	0.02631578947368421	0.31666666666666665	0.0	2	5
NCAPG	2.75	0.8947368421052632	0.2916666666666667	2.263157894736842	0.15516569200779726	0.4418604651162791	0.0	4	3
KIF20A	5.8	0.9254385964912281	0.37333333333333335	1.894736842105263	0.145224171539961	0.5277777777777778	0.4	5	3
TPX2	3.3333333333333335	0.9605263157894738	0.203125	1.4736842105263157	0.5748538011695906	0.6785714285714286	0.16666666666666666	12	3
BUB1B	5.666666666666667	0.9035087719298245	0.41025641025641024	2.1578947368421053	0.10760233918128653	0.46341463414634143	0.3333333333333333	3	4
CCNB1	6.0	0.8991228070175438	0.46153846153846156	2.210526315789474	0.007797270955165692	0.45238095238095233	0.6666666666666666	3	4
KIF15	2.5	0.8508771929824562	0.5	2.789473684210526	0.04035087719298245	0.3584905660377359	0.0	2	4
CCNA2	8.5	0.8859649122807017	0.7083333333333334	2.3684210526315788	0.0	0.4222222222222223	1.0	2	4
CEP55	5.6	0.912280701754386	0.4	2.0526315789473686	0.030214424951267055	0.4871794871794871	0.5	5	4
NUSAP1	6.666666666666667	0.8903508771929824	0.5555555555555556	2.3157894736842106	0.0029239766081871343	0.4318181818181818	0.6666666666666666	3	4
CDCA8	12.0	0.8815789473684211	0.0	2.4210526315789473	0.0	0.41304347826086957	0.0	1	4
MELK	5.75	0.9035087719298245	0.4107142857142857	2.1578947368421053	0.050097465886939564	0.46341463414634143	0.5	4	4
MKI67	5.4	0.9078947368421053	0.4153846153846154	2.1052631578947367	0.02631578947368421	0.47500000000000003	0.5	5	4
DEPDC1	4.0	0.8157894736842105	0.0	3.210526315789474	0.0	0.31147540983606553	0.0	1	4
EMCN	2.0	0.75	0.0	1.5	0.0	0.6666666666666666	0.0	1	2
LDB2	1.0	1.0	0.0	1.0	1.0	1.0	0.0	2	1
JAM2	2.0	0.75	0.0	1.5	0.0	0.6666666666666666	0.0	1	2
KIF11	4.0	0.8421052631578947	0.8	2.8947368421052633	0.0	0.34545454545454546	1.0	2	5
NDC80	5.0	0.912280701754386	0.3392857142857143	2.0526315789473686	0.11656920077972707	0.4871794871794871	0.3333333333333333	4	4
KIF23	1.0	1.0	0.0	1.0	0.0	1.0	0.0	1	1
PRC1	1.0	1.0	0.0	1.0	0.0	1.0	0.0	1	1
MCM4	1.0	1.0	0.0	1.0	0.0	1.0	0.0	1	1
MCM6	1.0	1.0	0.0	1.0	0.0	1.0	0.0	1	1
PLK1	8.5	0.8859649122807017	0.7083333333333334	2.3684210526315788	0.0	0.4222222222222223	1.0	2	4
TTK	4.0	0.8728070175438596	0.5	2.526315789473684	0.03528265107212475	0.39583333333333337	0.0	2	4
Pathway	Ratio of proteins in gene set	Number of proteins in geneset	Proteins from network	P-value	FDR	Nodes
Cell Cycle Checkpoints(R)	0.0209	248	9	1.0335e-10	2.7904e-09	BUB1B,CDCA8,CCNB1,PLK1,NDC80,CENPE,BIRC5,MCM4,MCM6
PLK1 signaling events(N)	0.0037	44	8	4.3299e-15	3.5505e-13	BUB1B,CCNB1,PLK1,NDC80,TPX2,CENPE,PRC1,KIF20A
Mitotic Prometaphase(R)	0.015	178	8	2.7407e-10	5.4815e-09	NCAPG,BUB1B,CDCA8,CCNB1,PLK1,NDC80,CENPE,BIRC5
Cell cycle(K)	0.0104	124	7	9.336e-10	1.4938e-08	BUB1B,TTK,CCNB1,PLK1,CCNA2,MCM4,MCM6
Mitotic Metaphase and Anaphase(R)	0.0173	205	7	2.9137e-08	3.2051e-07	BUB1B,CDCA8,CCNB1,PLK1,NDC80,CENPE,BIRC5
Aurora B signaling(N)	0.0034	40	6	5.448e-11	2.2337e-09	NCAPG,CDCA8,KIF23,NDC80,BIRC5,KIF20A
RHO GTPases Activate Formins(R)	0.0091	108	6	1.9699e-08	2.5609e-07	BUB1B,CDCA8,PLK1,NDC80,CENPE,BIRC5
FOXM1 transcription factor network(N)	0.0034	40	4	5.982e-07	5.982e-06	CCNB1,PLK1,CCNA2,BIRC5
MHC class II antigen presentation(R)	0.0079	94	4	1.721e-05	0.00013768	KIF11,KIF15,KIF23,CENPE
Factors involved in megakaryocyte development and platelet production(R)	0.009	107	4	2.8491e-05	0.00019944	KIF11,KIF15,KIF23,CENPE
Mitotic G1 phase and G1/S transition(R)	0.0115	136	4	7.2062e-05	0.00043237	CCNB1,CCNA2,MCM4,MCM6
Intra-Golgi and retrograde Golgi-to-ER traffic(R)	0.0125	148	4	9.9761e-05	0.00059857	KIF11,KIF15,KIF23,CENPE
Mitotic G2-G2/M phases(R)	0.0149	177	4	0.00019778	0.00098888	CCNB1,PLK1,CCNA2,TPX2
Mitotic Telophase/Cytokinesis(R)	0.0011	13	3	1.4764e-06	1.3288e-05	PLK1,KIF23,KIF20A
p73 transcription factor network(N)	0.0065	77	3	0.00028642	0.0014321	CCNB1,PLK1,CCNA2
Regulation of mitotic cell cycle(R)	0.0072	85	3	0.000382	0.00191	BUB1B,CCNB1,PLK1
Progesterone-mediated oocyte maturation(K)	0.0084	100	3	0.00061208	0.0024483	CCNB1,PLK1,CCNA2
Aurora A signaling(N)	0.0026	31	2	0.0012558	0.005023	TPX2,BIRC5
DNA replication(K)	0.003	36	2	0.001685	0.00674	MCM4,MCM6
ATR signaling pathway(N)	0.0031	37	2	0.0017781	0.0071124	PLK1,CCNA2
FoxO family signaling(N)	0.0041	49	2	0.003081	0.009243	CCNB1,PLK1
Mitotic Prophase(R)	0.0057	68	2	0.0058212	0.0175	CCNB1,PLK1
Validated targets of C-MYC transcriptional activation(N)	0.0064	76	2	0.0072131	0.0216	CCNB1,BIRC5
C-MYB transcription factor network(N)	0.0069	82	2	0.0083465	0.025	CCNB1,MCM4
DNA Replication Pre-Initiation(R)	0.0088	104	2	0.0131	0.0394	MCM4,MCM6
Synthesis of DNA(R)	0.01	119	2	0.0169	0.04	MCM4,MCM6
Oocyte meiosis(K)	0.0109	129	2	0.0197	0.04	CCNB1,PLK1
FoxO signaling pathway(K)	0.011	131	2	0.0203	0.0406	CCNB1,PLK1
role of ran in mitotic spindle regulation(B)	0.001	12	1	0.02	0.04	KIF15
b cell survival pathway(B)	0.0011	13	1	0.0217	0.0434	BIRC5
cell division	0.0249	333	9	1.6363e-08	1.4727e-06	BUB1B,NCAPG,KIF11,CCNB1,NDC80,CCNA2,TPX2,CENPE,PRC1
mitotic spindle organization	0.0039	52	6	1.201e-09	2.1738e-07	TTK,KIF11,CCNB1,PLK1,NDC80,CENPE
mitotic cell cycle	0.0091	122	6	1.8144e-07	8.1649e-06	KIF11,KIF15,PLK1,NDC80,TPX2,CENPE
mitotic cytokinesis	0.0036	48	5	5.4314e-08	3.2588e-06	NUSAP1,CEP55,PLK1,KIF23,KIF20A
microtubule-based movement	0.0052	69	5	3.235e-07	1.1646e-05	KIF11,KIF15,KIF23,CENPE,KIF20A
protein phosphorylation	0.0349	467	5	0.002591	0.013	BUB1B,CCNB1,PLK1,MELK,BIRC5
mitotic sister chromatid segregation	0.0024	32	4	6.3793e-07	1.9138e-05	CDCA8,NUSAP1,PLK1,NDC80
mitotic metaphase plate congression	0.0032	43	4	2.0474e-06	5.1184e-05	CDCA8,CCNB1,CEP55,CENPE
apoptotic process	0.0389	521	4	0.0222	0.0248	BUB1B,TPX2,MELK,BIRC5
spindle organization	0.0012	16	3	5.4656e-06	0.00010931	TTK,KIF11,ASPM
mitotic chromosome condensation	0.0012	16	3	5.4656e-06	0.00010931	NCAPG,NUSAP1,PLK1
mitotic spindle assembly checkpoint signaling	0.0018	24	3	1.8241e-05	0.00029185	BUB1B,TTK,PLK1
microtubule bundle formation	0.0022	29	3	3.1957e-05	0.00043626	PLK1,PRC1,KIF20A
regulation of cytokinesis	0.0029	39	3	7.6647e-05	0.00091976	PLK1,PRC1,KIF20A
G2/M transition of mitotic cell cycle	0.0035	47	3	0.00013266	0.0014592	PLK1,CCNA2,MELK
chromosome segregation	0.0052	70	3	0.0004244	0.0033952	TTK,NDC80,CENPE
mitotic spindle elongation	0.0001	2	2	8.4114e-06	0.0001514	KIF23,PRC1
female meiosis chromosome segregation	0.0003	4	2	3.3558e-05	0.00043626	TTK,PLK1
mitotic spindle midzone assembly	0.0005	7	2	0.00010237	0.0012285	KIF23,PRC1
attachment of mitotic spindle microtubules to kinetochore	0.0007	10	2	0.00020812	0.0020812	NDC80,CENPE
regulation of mitotic metaphase/anaphase transition	0.0007	10	2	0.00020812	0.0020812	PLK1,CENPE
metaphase plate congression	0.0009	12	2	0.00029892	0.0026903	NDC80,CENPE
double-strand break repair via break-induced replication	0.0009	12	2	0.00029892	0.0026903	MCM4,MCM6
midbody abscission	0.0013	17	2	0.00059605	0.0047684	CEP55,KIF20A
mitotic cell cycle phase transition	0.0014	19	2	0.00074262	0.0051983	CCNB1,CCNA2
regulation of mitotic spindle assembly	0.0016	21	2	0.00090485	0.0063339	KIF15,PLK1
DNA unwinding involved in DNA replication	0.0016	22	2	0.0009918	0.0069426	MCM4,MCM6
establishment of mitotic spindle orientation	0.0022	29	2	0.0017078	0.0102	PLK1,NDC80
mitotic spindle assembly	0.0026	35	2	0.0024685	0.0123	KIF11,TPX2
establishment of protein localization	0.0028	38	2	0.0028985	0.0145	CEP55,PLK1
positive regulation of fibroblast proliferation	0.0034	46	2	0.0042039	0.0168	CCNB1,CCNA2
regulation of cyclin-dependent protein serine/threonine kinase activity	0.0034	46	2	0.0042039	0.0168	CCNB1,CCNA2
DNA replication	0.0069	93	2	0.0162	0.0248	MCM4,MCM6
peptidyl-tyrosine phosphorylation	0.0096	128	2	0.0293	0.0293	TTK,MELK
cell population proliferation	0.0099	132	2	0.031	0.031	MKI67,MELK
peptidyl-serine phosphorylation	0.0118	158	2	0.043	0.043	TTK,PLK1
lateral attachment of mitotic spindle microtubules to kinetochore	0.0001	1	1	0.002089	0.0104	CENPE
negative regulation of asymmetric cell division	0.0001	1	1	0.002089	0.0104	ASPM
positive regulation of cellular component biogenesis	0.0001	1	1	0.002089	0.0104	LDB2
microtubule plus-end directed mitotic chromosome migration	0.0001	1	1	0.002089	0.0104	CENPE
mitotic DNA replication	0.0001	1	1	0.002089	0.0104	MCM6
protein localization to meiotic spindle midzone	0.0001	1	1	0.002089	0.0104	TTK
meiotic spindle assembly checkpoint signaling	0.0001	1	1	0.002089	0.0104	TTK
synaptonemal complex disassembly	0.0001	2	1	0.0041738	0.0167	PLK1
regulation of protein localization to cell cortex	0.0001	2	1	0.0041738	0.0167	PLK1
G2/MI transition of meiotic cell cycle	0.0001	2	1	0.0041738	0.0167	NDC80
cell cycle G1/S phase transition	0.0001	2	1	0.0041738	0.0167	CCNA2
positive regulation of lymphocyte migration	0.0001	2	1	0.0041738	0.0167	JAM2
forebrain neuroblast division	0.0001	2	1	0.0041738	0.0167	ASPM
regulation of anaphase-promoting complex-dependent catabolic process	0.0001	2	1	0.0041738	0.0167	PLK1
regulation of meiotic cell cycle	0.0002	3	1	0.0062544	0.0188	ASPM
meiotic spindle assembly	0.0002	3	1	0.0062544	0.0188	ASPM
lymphocyte aggregation	0.0002	3	1	0.0062544	0.0188	JAM2
positive regulation of attachment of spindle microtubules to kinetochore	0.0002	3	1	0.0062544	0.0188	CCNB1
cellular extravasation	0.0002	3	1	0.0062544	0.0188	JAM2
spindle assembly involved in female meiosis I	0.0003	4	1	0.0083308	0.0208	NDC80
regulation of mitotic centrosome separation	0.0003	4	1	0.0083308	0.0208	KIF11
mitotic chromosome movement towards spindle pole	0.0003	4	1	0.0083308	0.0208	CENPE
maintenance of centrosome location	0.0003	4	1	0.0083308	0.0208	ASPM
chromosome separation	0.0003	4	1	0.0083308	0.0208	TTK
positive regulation of protein localization to kinetochore	0.0003	4	1	0.0083308	0.0208	NDC80
protein localization to nuclear envelope	0.0003	4	1	0.0083308	0.0208	PLK1
positive regulation of mitochondrial ATP synthesis coupled electron transport	0.0003	4	1	0.0083308	0.0208	CCNB1
spindle localization	0.0004	5	1	0.0104	0.0208	ASPM
establishment of mitotic spindle localization	0.0004	5	1	0.0104	0.0208	NUSAP1
meiotic sister chromatid cohesion, centromeric	0.0004	5	1	0.0104	0.0208	BUB1B
mitotic DNA replication initiation	0.0004	5	1	0.0104	0.0208	MCM4
nuclear membrane disassembly	0.0004	5	1	0.0104	0.0208	PLK1
positive regulation of chromosome condensation	0.0004	5	1	0.0104	0.0208	NCAPG
regulation of mitotic cell cycle spindle assembly checkpoint	0.0004	5	1	0.0104	0.0208	CCNB1
regulation of kinase activity	0.0004	5	1	0.0104	0.0208	LDB2
mesenchyme migration	0.0004	5	1	0.0104	0.0208	ACTG2
hematopoietic stem cell migration to bone marrow	0.0004	5	1	0.0104	0.0208	JAM2
cellular response to luteinizing hormone stimulus	0.0004	6	1	0.0125	0.0248	CCNA2
kinetochore organization	0.0004	6	1	0.0125	0.0248	NDC80
mitotic centrosome separation	0.0004	6	1	0.0125	0.0248	KIF11
cellular response to insulin-like growth factor stimulus	0.0004	6	1	0.0125	0.0248	CCNA2
homologous chromosome segregation	0.0005	7	1	0.0145	0.0248	PLK1
mitotic nuclear membrane disassembly	0.0005	7	1	0.0145	0.0248	PLK1
regulation of chromatin organization	0.0006	8	1	0.0166	0.0248	MKI67
DNA strand elongation involved in DNA replication	0.0006	8	1	0.0166	0.0248	MCM4
cellular response to cocaine	0.0006	8	1	0.0166	0.0248	CCNA2
positive regulation of mitotic cell cycle spindle assembly checkpoint	0.0006	8	1	0.0166	0.0248	NDC80
cellular response to leptin stimulus	0.0007	9	1	0.0187	0.0248	CCNA2
regulation of mitotic cell cycle phase transition	0.0007	9	1	0.0187	0.0248	PLK1
regulation of chromosome segregation	0.0007	9	1	0.0187	0.0248	MKI67
epithelial structure maintenance	0.0007	9	1	0.0187	0.0248	LDB2
response to glucagon	0.0007	9	1	0.0187	0.0248	CCNA2
negative regulation of myelination	0.0007	10	1	0.0207	0.0248	JAM2
positive regulation of ubiquitin protein ligase activity	0.0008	11	1	0.0227	0.0248	PLK1
chromosome organization	0.0008	11	1	0.0227	0.0248	CDCA8
protein localization to kinetochore	0.0008	11	1	0.0227	0.0248	TTK
cranial skeletal system development	0.0009	12	1	0.0248	0.0248	CEP55
regulation of phosphatidylinositol 3-kinase signaling	0.0009	12	1	0.0248	0.0248	CEP55
protein localization to chromatin	0.0009	12	1	0.0248	0.0248	PLK1
negative regulation of ubiquitin-protein transferase activity	0.0009	12	1	0.0248	0.0248	BUB1B
regulation of smooth muscle contraction	0.001	13	1	0.0268	0.0268	CNN1
protein-containing complex localization	0.001	13	1	0.0268	0.0268	BIRC5
kinetochore assembly	0.001	14	1	0.0289	0.0289	CENPE
neural precursor cell proliferation	0.001	14	1	0.0289	0.0289	MELK
attachment of spindle microtubules to kinetochore	0.001	14	1	0.0289	0.0289	NDC80
intrinsic apoptotic signaling pathway in response to oxidative stress	0.0011	15	1	0.0309	0.0309	MELK
histone phosphorylation	0.0012	16	1	0.0329	0.0329	CCNA2
regulation of mitotic spindle organization	0.0012	16	1	0.0329	0.0329	TPX2
centrosome duplication	0.0012	16	1	0.0329	0.0329	NDC80
cellular response to nitric oxide	0.0013	17	1	0.0349	0.0349	CCNA2
myoblast fusion	0.0014	19	1	0.039	0.039	JAM2
microtubule nucleation	0.0015	20	1	0.041	0.041	TPX2
positive regulation of ubiquitin-protein transferase activity	0.0015	20	1	0.041	0.041	PLK1
leukocyte tethering or rolling	0.0015	20	1	0.041	0.041	JAM2
positive regulation of proteolysis	0.0015	20	1	0.041	0.041	PLK1
cellular response to platelet-derived growth factor stimulus	0.0016	22	1	0.045	0.045	CCNA2
developmental growth	0.0016	22	1	0.045	0.045	ASPM
neuronal stem cell population maintenance	0.0016	22	1	0.045	0.045	ASPM
regulation of protein binding	0.0016	22	1	0.045	0.045	PLK1
regulation of mitotic nuclear division	0.0016	22	1	0.045	0.045	MKI67
sister chromatid cohesion	0.0017	23	1	0.047	0.047	PLK1
negative regulation of vascular associated smooth muscle cell proliferation	0.0017	23	1	0.047	0.047	CNN1
negative regulation of microtubule depolymerization	0.0018	24	1	0.049	0.049	TPX2
positive regulation of neuroblast proliferation	0.0018	24	1	0.049	0.049	ASPM

## Sheet: MALC
GENE	NeighborhoodConnectivity	Radiality	TopologicalCoefficient	AverageShortestPathLength	BetweennessCentrality	ClosenessCentrality	ClusteringCoefficient	Degree	Eccentricity
ABCA8	2.0	0.5833333333333334	0.0	2.25	0.0	0.4444444444444444	0.0	1	3
EMCN	2.0	0.8333333333333334	0.5	1.5	0.5	0.6666666666666666	0.0	2	2
ACTG2	3.0	0.7777777777777777	0.0	1.6666666666666667	0.0	0.6	0.0	1	2
CNN1	1.6666666666666667	1.0	0.6666666666666666	1.0	0.6666666666666666	1.0	0.3333333333333333	3	1
ACTL6A	27.0	0.9626373626373625	0.7941176470588235	2.5692307692307694	0.0	0.3892215568862275	1.0	2	5
CCNB1	25.0	0.9846153846153847	0.43103448275862066	1.646153846153846	0.04455222858191876	0.6074766355140188	0.6129032258064516	32	4
RFC4	28.272727272727273	0.9802197802197803	0.4960127591706539	1.8307692307692307	0.024491407466905642	0.546218487394958	0.7489177489177489	22	4
ACVRL1	2.5	0.888888888888889	0.8333333333333334	1.3333333333333333	0.0	0.75	1.0	2	2
CDH5	2.5	0.888888888888889	0.8333333333333334	1.3333333333333333	0.0	0.75	1.0	2	2
VWF	1.6666666666666667	1.0	0.6666666666666666	1.0	0.6666666666666666	1.0	0.3333333333333333	3	1
ADAMTS8	4.0	0.78	0.6111111111111112	2.1	0.05185185185185185	0.47619047619047616	0.3333333333333333	3	4
CA4	2.8	0.86	0.4	1.7	0.3074074074074074	0.5882352941176471	0.2	5	3
LIMS2	2.75	0.8400000000000001	0.4375	1.8	0.2851851851851852	0.5555555555555556	0.0	4	3
PRX	4.333333333333333	0.82	0.5416666666666666	1.9	0.02962962962962963	0.5263157894736842	0.6666666666666666	3	3
ADH1B	1.0	1.0	0.0	1.0	0.0	1.0	0.0	1	1
TCF21	1.0	1.0	0.0	1.0	0.0	1.0	0.0	1	1
ASPM	27.107142857142858	0.9835164835164835	0.4667487684729064	1.6923076923076923	0.036512537120699275	0.5909090909090909	0.7195767195767195	28	4
AURKA	26.451612903225808	0.9857142857142857	0.4336329984135378	1.6	0.028588719505905656	625	0.6623655913978495	31	4
BIRC5	23.0	0.9802197802197803	0.40350877192982454	1.8307692307692307	0.08054605430079548	0.546218487394958	0.4789473684210526	20	4
BUB1B	23.513513513513512	0.9875457875457876	0.39807604214383874	1.523076923076923	0.07313669334665487	0.6565656565656566	0.5375375375375375	37	4
CCNA2	28.73076923076923	0.9813186813186813	0.5130494505494505	1.7846153846153847	0.0033458084025293354	0.5603448275862069	0.803076923076923	26	4
CCNB2	27.23076923076923	0.982051282051282	0.46949602122015915	1.7538461538461538	0.01350546515567885	0.5701754385964912	0.6984615384615385	26	4
CDKN3	26.870967741935484	0.9846153846153847	0.4554401312192455	1.646153846153846	0.01028277892738902	0.6074766355140188	0.6967741935483871	31	4
CENPE	27.31578947368421	0.9787545787545788	0.4966507177033493	1.8923076923076922	0.0070236291063189545	0.5284552845528455	0.7134502923976608	19	4
CENPF	23.86111111111111	0.9871794871794871	0.3976851851851852	1.5384615384615385	0.045363669899433565	0.6499999999999999	0.5571428571428572	36	4
CEP55	26.533333333333335	0.9831501831501832	0.4654970760233918	1.7076923076923076	0.008313780533746854	0.5855855855855856	0.6896551724137931	30	4
FANCI	27.033333333333335	0.9842490842490842	0.4581920903954802	1.6615384615384616	0.01584242469759014	0.6018518518518519	0.7172413793103448	30	4
FOXM1	25.151515151515152	0.9849816849816849	0.44072301967038807	1.6307692307692307	0.046273022908582824	0.6132075471698113	0.6268939393939394	33	4
KIF14	28.0	0.9600732600732601	0.0	2.6769230769230767	0.0	0.37356321839080464	0.0	1	5
KIF20A	27.925925925925927	0.9835164835164835	0.4654320987654321	1.6923076923076923	0.01655705988294543	0.5909090909090909	0.7236467236467237	27	4
KIF23	29.807692307692307	0.9827838827838827	0.5052151238591917	1.7230769230769232	0.003747216142805698	0.5803571428571428	0.8584615384615385	26	4
MCM4	28.535714285714285	0.9831501831501832	0.4919950738916256	1.7076923076923076	0.009365009398469099	0.5855855855855856	0.7962962962962963	28	4
MCM6	26.0	0.9831501831501832	0.4482758620689655	1.7076923076923076	0.04492115553582636	0.5855855855855856	0.6455026455026455	28	4
MELK	29.05	0.9780219780219781	0.5481132075471699	1.9230769230769231	0.002303864671653133	0.52	0.8052631578947368	20	4
NCAPG	26.451612903225808	0.9838827838827839	0.4560622914349277	1.676923076923077	0.01000313668333147	0.5963302752293578	0.6860215053763441	31	4
NUSAP1	26.0	0.9864468864468864	0.4262295081967213	1.5692307692307692	0.02780416995359534	0.6372549019607843	0.6590909090909091	33	4
PBK	31.23076923076923	0.9754578754578754	0.5892597968069666	2.0307692307692307	1.842219259498671E-4	0.49242424242424243	0.9358974358974359	13	4
PRC1	22.21951219512195	0.9886446886446886	0.37618850764778833	1.476923076923077	0.09411731740628802	0.6770833333333333	0.4817073170731707	41	4
PTTG1	29.2	0.9791208791208791	0.53	1.876923076923077	0.034197504305699386	0.5327868852459017	0.7526315789473684	20	4
RACGAP1	27.75	0.9824175824175825	0.4868421052631579	1.7384615384615385	0.019020506478085966	0.5752212389380531	0.7433862433862434	28	4
RRM2	27.466666666666665	0.9846153846153847	0.4577777777777778	1.646153846153846	0.009419448608649093	0.6074766355140188	0.735632183908046	30	4
TOP2A	24.08108108108108	0.9868131868131869	0.4081539166284929	1.5538461538461539	0.04082562711069434	0.6435643564356436	0.5735735735735735	37	4
TPX2	22.261904761904763	0.9897435897435898	0.36494925839188136	1.4307692307692308	0.09203446655095415	0.6989247311827956	0.4831591173054588	42	4
UBE2C	31.615384615384617	0.9754578754578754	0.5965166908563135	2.0307692307692307	0.0017558517871017875	0.49242424242424243	0.8461538461538461	13	4
CDCA8	23.333333333333332	0.9717948717948718	0.47278911564625853	2.1846153846153844	0.05118410702545316	0.4577464788732395	0.5333333333333333	6	5
DEPDC1	27.235294117647058	0.9780219780219781	0.49518716577540106	1.9230769230769231	0.006137431953518471	0.52	0.6838235294117647	17	4
FEN1	32.0	0.9736263736263735	0.6153846153846154	2.1076923076923078	5.877195720945722E-4	0.4744525547445255	0.8333333333333334	9	4
KIF11	27.90909090909091	0.973992673992674	0.5472370766488414	2.0923076923076924	3.9557682112084956E-4	0.4779411764705882	0.8545454545454545	11	4
MCM2	27.714285714285715	0.9743589743589742	0.5202156334231806	2.076923076923077	0.017632416792017908	0.48148148148148145	0.5714285714285714	7	4
MKI67	26.5	0.9824175824175825	0.4649122807017544	1.7384615384615385	0.01390292954072633	0.5752212389380531	0.6931216931216931	28	4
TTK	23.1	0.9838827838827839	0.4113095238095238	1.676923076923077	0.06002145236089695	0.5963302752293578	0.5126436781609195	30	4
KIF15	18.333333333333332	0.9706959706959706	0.3900709219858156	2.230769230769231	0.008888053611842838	0.4482758620689655	0.5333333333333333	6	5
KIF4A	13.0	0.9571428571428572	0.65	2.8	0.0	0.35714285714285715	1.0	2	5
NDC80	28.0	0.9754578754578754	0.509090909090909	2.0307692307692307	0.0012818141750310635	0.49242424242424243	0.7555555555555555	10	4
TIMELESS	7.4	0.9608058608058608	0.3090909090909091	2.646153846153846	0.039219586503240374	0.37790697674418605	0.1	5	5
TK1	34.333333333333336	0.9703296703296703	0.6866666666666666	2.246153846153846	0.0	0.4452054794520548	1.0	3	5
GMNN	35.0	0.9703296703296703	0.7446808510638298	2.246153846153846	0.0	0.4452054794520548	1.0	5	4
RAD51AP1	34.1	0.9743589743589742	0.6433962264150943	2.076923076923077	2.1853146853146857E-5	0.48148148148148145	0.9777777777777777	10	4
STMN1	30.333333333333332	0.972161172161172	0.5947712418300654	2.169230769230769	3.143124236874237E-4	0.4609929078014185	0.7333333333333333	6	4
ZWILCH	33.5	0.9673992673992674	0.7738095238095238	2.3692307692307693	4.0064102564102564E-5	0.42207792207792205	0.0	2	5
GPD1	5.0	0.6799999999999999	0.0	2.6	0.0	0.3846153846153846	0.0	1	4
MMRN2	4.5	0.76	0.7	2.2	0.02962962962962963	0.45454545454545453	0.0	2	4
ROBO4	3.0	0.9	0.34285714285714286	1.5	0.562962962962963	0.6666666666666666	0.1	5	2
LMNB1	32.416666666666664	0.9750915750915752	0.6116352201257862	2.046153846153846	8.741258741258743E-5	0.4887218045112782	0.9848484848484849	12	4
MAD2L1	26.77777777777778	0.9717948717948718	0.5673758865248227	2.1846153846153844	0.060576923076923084	0.4577464788732395	0.7777777777777778	9	5
PCNA	36.666666666666664	0.9688644688644689	0.7801418439716312	2.3076923076923075	0.0	0.43333333333333335	1.0	3	5
TYMS	29.866666666666667	0.9765567765567766	0.5430303030303031	1.9846153846153847	0.0025075737108732803	0.5038759689922481	0.8857142857142857	15	5
CDCA3	25.285714285714285	0.9695970695970696	0.5619047619047619	2.276923076923077	6.731516346900962E-4	0.4391891891891892	0.7619047619047619	7	5
PLK1	25.75	0.9677655677655677	0.5988372093023255	2.353846153846154	0.0	0.42483660130718953	1.0	4	5
CDC20	26.6	0.9699633699633698	0.5541666666666667	2.2615384615384615	3.036026473526474E-4	0.4421768707482993	0.6	5	5
KIF2C	4.0	0.9509157509157509	0.42857142857142855	3.0615384615384613	0.031089743589743587	0.32663316582914576	0.0	3	6
MCM3	33.0	0.9706959706959706	0.66	2.230769230769231	4.180602006688963E-5	0.4482758620689655	0.9	5	5
DES	2.5	0.888888888888889	0.8333333333333334	1.3333333333333333	0.0	0.75	1.0	2	2
LMOD1	2.5	0.888888888888889	0.8333333333333334	1.3333333333333333	0.0	0.75	1.0	2	2
COL10A1	1.0	1.0	0.0	1.0	0.0	1.0	0.0	1	1
SULF1	1.0	1.0	0.0	1.0	0.0	1.0	0.0	1	1
DPEP2	3.0	0.76	0.5	2.2	0.2	0.45454545454545453	0.0	2	3
GIMAP6	2.0	0.58	0.0	3.1	0.0	0.3225806451612903	0.0	1	4
DTL	41.0	0.9652014652014652	0.0	2.4615384615384617	0.0	0.40625	0.0	1	5
LDB2	1.3333333333333333	0.9166666666666666	0.3333333333333333	1.25	0.8333333333333333	0.8	0.0	3	2
ENG	3.0	0.7777777777777777	0.0	1.6666666666666667	0.0	0.6	0.0	1	2
MCM7	33.0	0.9615384615384616	0.0	2.6153846153846154	0.0	0.38235294117647056	0.0	1	5
HMMR	30.0	0.9604395604395604	0.0	2.6615384615384614	0.0	0.3757225433526012	0.0	1	5
HPRT1	2.0	0.9256410256410257	0.0	4.123076923076923	0.0	0.24253731343283585	0.0	1	7
PAICS	5.0	0.949084249084249	0.5	3.1384615384615384	0.03076923076923077	0.31862745098039214	0.0	2	6
ITM2A	3.0	0.6666666666666666	0.0	2.0	0.0	0.5	0.0	1	3
JAM2	3.0	0.6666666666666666	0.0	2.0	0.0	0.5	0.0	1	3
MYBL2	3.0	0.9274725274725275	0.0	4.046153846153846	0.0	0.24714828897338403	0.0	1	7
WISP2	4.0	0.6599999999999999	0.0	2.7	0.0	0.37037037037037035	0.0	1	4
MCM10	5.0	0.9373626373626374	0.0	3.6307692307692307	0.0	0.2754237288135593	0.0	1	6
RRM1	28.0	0.9619047619047618	0.8484848484848485	2.6	0.0	0.3846153846153846	1.0	2	5
SKP2	25.0	0.9611721611721611	0.8064516129032258	2.6307692307692307	0.0	0.38011695906432746	1.0	2	5
SHMT2	20.0	0.9556776556776557	0.0	2.8615384615384616	0.0	0.3494623655913978	0.0	1	5
RASIP1	5.0	0.72	0.0	2.4	0.0	0.4166666666666667	0.0	1	3
Pathway	Ratio of proteins in gene set	Number of proteins in geneset	Proteins from network	P-value	FDR	Nodes
Cell Cycle Checkpoints(R)	0.0209	248	21	1.1102e-16	1.0991e-14	MCM7,ZWILCH,BUB1B,MCM10,CDC20,RFC4,MCM3,MCM4,BIRC5,KIF2C,MCM6,MCM2,CDCA8,CCNB2,CCNB1,UBE2C,PLK1,NDC80,CENPE,CENPF,MAD2L1
Cell cycle(K)	0.0104	124	16	1.1102e-16	1.0991e-14	MCM7,BUB1B,CDC20,PTTG1,SKP2,CCNA2,MCM3,MCM4,MCM6,MCM2,PCNA,TTK,CCNB2,CCNB1,PLK1,MAD2L1
Mitotic G1 phase and G1/S transition(R)	0.0115	136	16	2.2204e-16	1.4655e-14	TOP2A,MCM7,GMNN,MCM10,MYBL2,TK1,SKP2,CCNA2,MCM3,MCM4,MCM6,MCM2,PCNA,TYMS,CCNB1,RRM2
Mitotic Metaphase and Anaphase(R)	0.0173	205	15	1.6537e-12	5.4571e-11	ZWILCH,BUB1B,CDC20,PTTG1,BIRC5,KIF2C,CDCA8,CCNB2,CCNB1,UBE2C,PLK1,NDC80,CENPE,CENPF,MAD2L1
Mitotic Prometaphase(R)	0.015	178	14	3.8383e-12	1.0747e-10	ZWILCH,BUB1B,CDC20,BIRC5,KIF2C,CDCA8,NCAPG,CCNB2,CCNB1,PLK1,NDC80,CENPE,CENPF,MAD2L1
Aurora B signaling(N)	0.0034	40	11	1.5543e-15	7.6161e-14	STMN1,KIF23,BIRC5,KIF2C,KIF20A,CDCA8,NCAPG,AURKA,RACGAP1,NDC80,DES
RHO GTPases Activate Formins(R)	0.0091	108	11	6.4147e-11	1.5395e-09	ZWILCH,BUB1B,CDC20,BIRC5,KIF2C,CDCA8,PLK1,NDC80,CENPE,CENPF,MAD2L1
Synthesis of DNA(R)	0.01	119	11	1.7698e-10	3.1856e-09	FEN1,MCM7,GMNN,SKP2,RFC4,MCM3,MCM4,MCM6,MCM2,PCNA,UBE2C
S Phase(R)	0.0133	158	11	3.3256e-09	4.9884e-08	FEN1,MCM7,GMNN,SKP2,RFC4,MCM3,MCM4,MCM6,MCM2,PCNA,UBE2C
PLK1 signaling events(N)	0.0037	44	10	2.1294e-13	8.3047e-12	BUB1B,CDC20,KIF20A,AURKA,CCNB1,PLK1,NDC80,TPX2,CENPE,PRC1
Mitotic G2-G2/M phases(R)	0.0149	177	10	1.2533e-07	1.6293e-06	FOXM1,MYBL2,CCNA2,HMMR,AURKA,CCNB2,CCNB1,PLK1,TPX2,CENPF
Regulation of mitotic cell cycle(R)	0.0072	85	9	2.8045e-09	4.4872e-08	BUB1B,CDC20,PTTG1,SKP2,AURKA,CCNB1,UBE2C,PLK1,MAD2L1
DNA replication(K)	0.003	36	8	7.205e-11	1.5851e-09	FEN1,MCM7,RFC4,MCM3,MCM4,MCM6,MCM2,PCNA
FOXM1 transcription factor network(N)	0.0034	40	8	1.642e-10	3.1197e-09	FOXM1,SKP2,CCNA2,BIRC5,CCNB2,CCNB1,PLK1,CENPF
DNA Replication Pre-Initiation(R)	0.0088	104	8	2.5224e-07	2.7747e-06	MCM7,GMNN,MCM10,MCM3,MCM4,MCM6,MCM2,UBE2C
E2F transcription factor network(N)	0.0058	69	7	2.3725e-07	2.7747e-06	MYBL2,TK1,CCNA2,MCM3,TYMS,RRM1,RRM2
MHC class II antigen presentation(R)	0.0079	94	7	1.833e-06	2.0163e-05	KIF11,KIF15,KIF23,KIF2C,RACGAP1,CENPE,KIF4A
Factors involved in megakaryocyte development and platelet production(R)	0.009	107	7	4.265e-06	4.265e-05	KIF11,KIF15,KIF23,KIF2C,RACGAP1,CENPE,KIF4A
Oocyte meiosis(K)	0.0109	129	7	1.4211e-05	0.0001279	CDC20,PTTG1,AURKA,CCNB2,CCNB1,PLK1,MAD2L1
Intra-Golgi and retrograde Golgi-to-ER traffic(R)	0.0125	148	7	3.3949e-05	0.00030554	KIF11,KIF15,KIF23,KIF2C,RACGAP1,CENPE,KIF4A
ATR signaling pathway(N)	0.0031	37	6	1.201e-07	1.6293e-06	MCM7,RFC4,CCNA2,TIMELESS,MCM2,PLK1
Progesterone-mediated oocyte maturation(K)	0.0084	100	6	3.469e-05	0.00031221	CCNA2,AURKA,CCNB2,CCNB1,PLK1,MAD2L1
Human T-cell leukemia virus 1 infection(K)	0.0184	219	6	0.0021777	0.0131	BUB1B,CDC20,PTTG1,CCNA2,CCNB2,MAD2L1
Cellular senescence(K)	0.0131	156	5	0.0026435	0.0159	FOXM1,MYBL2,CCNA2,CCNB2,CCNB1
SUMOylation(R)	0.0147	175	5	0.0042996	0.0215	TOP2A,BIRC5,PCNA,CDCA8,AURKA
Pyrimidine metabolism(K)	0.0048	57	4	0.00042154	0.0029508	TK1,TYMS,RRM1,RRM2
Validated targets of C-MYC transcriptional activation(N)	0.0064	76	4	0.0012221	0.0085547	TK1,ACTL6A,BIRC5,CCNB1
Drug metabolism - other enzymes(K)	0.0067	80	4	0.0014734	0.0088407	TK1,HPRT1,RRM1,RRM2
Purine metabolism(K)	0.011	130	4	0.0081967	0.0328	HPRT1,RRM1,RRM2,PAICS
FoxO signaling pathway(K)	0.011	131	4	0.0084139	0.0337	SKP2,CCNB2,CCNB1,PLK1
Mitotic Telophase/Cytokinesis(R)	0.0011	13	3	7.4017e-05	0.00059213	KIF23,KIF20A,PLK1
Interconversion of nucleotide di- and triphosphates(R)	0.0014	17	3	0.00016267	0.0013013	TYMS,RRM1,RRM2
Resolution of Abasic Sites (AP sites)(R)	0.0026	31	3	0.00092828	0.0064979	FEN1,RFC4,PCNA
Aurora A signaling(N)	0.0026	31	3	0.00092828	0.0064979	BIRC5,AURKA,TPX2
DNA Damage Bypass(R)	0.0037	44	3	0.0025093	0.0151	RFC4,DTL,PCNA
FoxO family signaling(N)	0.0041	49	3	0.0033917	0.017	SKP2,CCNB1,PLK1
Telomere Maintenance(R)	0.0056	66	3	0.0077038	0.0328	FEN1,RFC4,PCNA
Mitotic Prophase(R)	0.0057	68	3	0.0083536	0.0334	CCNB2,CCNB1,PLK1
p53 signaling pathway(K)	0.0061	73	3	0.0101	0.0405	CCNB2,CCNB1,RRM2
p73 transcription factor network(N)	0.0065	77	3	0.0117	0.0467	CCNA2,CCNB1,PLK1
Nucleotide salvage(R)	0.0012	14	2	0.0033652	0.017	TK1,HPRT1
cdk regulation of dna replication(B)	0.0015	18	2	0.0054767	0.0274	MCM7,MCM6
RHO GTPases activate CIT(R)	0.0016	19	2	0.0060784	0.0304	KIF14,PRC1
One carbon pool by folate(K)	0.0017	20	2	0.0067089	0.0328	SHMT2,TYMS
Mismatch repair(K)	0.0019	23	2	0.0087694	0.0351	RFC4,PCNA
C-MYC pathway(N)	0.0021	25	2	0.0103	0.0411	SKP2,ACTL6A
ALK1 signaling events(N)	0.0022	26	2	0.0111	0.0443	ACVRL1,ENG
cell division	0.0249	333	21	3.2196e-15	2.0445e-12	ZWILCH,KIF14,BUB1B,KIF11,CDC20,PTTG1,CCNA2,TIMELESS,KIF2C,CDCA3,NCAPG,AURKA,CCNB2,CCNB1,UBE2C,NDC80,TPX2,CENPE,CENPF,PRC1,MAD2L1
mitotic cell cycle	0.0091	122	10	8.3282e-09	1.3159e-06	KIF11,KIF15,PBK,MYBL2,AURKA,PLK1,NDC80,TPX2,CENPE,CENPF
mitotic spindle organization	0.0039	52	9	7.8453e-11	2.487e-08	KIF11,STMN1,TTK,AURKA,CCNB1,PLK1,NDC80,CENPE,KIF4A
mitotic cytokinesis	0.0036	48	8	1.2389e-09	2.614e-07	STMN1,NUSAP1,CEP55,KIF23,KIF20A,RACGAP1,PLK1,KIF4A
DNA repair	0.0167	224	8	0.00011078	0.0023263	FEN1,FOXM1,PTTG1,RFC4,ACTL6A,TIMELESS,RAD51AP1,RRM1
microtubule-based movement	0.0052	69	7	3.9318e-07	2.4914e-05	KIF14,KIF11,KIF15,KIF23,KIF2C,KIF20A,CENPE
DNA replication	0.0069	93	7	2.803e-06	0.00010371	FEN1,MCM7,MCM4,MCM6,DTL,MCM2,RRM2
regulation of cell cycle	0.0165	221	7	0.00061592	0.0086229	FOXM1,SKP2,ACTL6A,BIRC5,DTL,PLK1,CDKN3
mitotic spindle assembly checkpoint signaling	0.0018	24	6	1.4786e-08	1.8778e-06	ZWILCH,BUB1B,TTK,PLK1,CENPF,MAD2L1
mitotic metaphase plate congression	0.0032	43	6	4.4327e-07	2.5266e-05	KIF14,CEP55,KIF2C,CDCA8,CCNB1,CENPE
G2/M transition of mitotic cell cycle	0.0035	47	6	7.4038e-07	3.85e-05	FOXM1,SKP2,CCNA2,MELK,AURKA,PLK1
cellular response to DNA damage stimulus	0.0178	239	6	0.0047672	0.0381	TOP2A,MCM7,MCM10,TIMELESS,DTL,RAD51AP1
double-strand break repair via break-induced replication	0.0009	12	5	2.0092e-08	2.1097e-06	MCM7,MCM3,MCM4,MCM6,MCM2
DNA unwinding involved in DNA replication	0.0016	22	5	3.9547e-07	2.4914e-05	MCM7,MCM3,MCM4,MCM6,MCM2
DNA replication initiation	0.0019	26	5	8.9333e-07	4.288e-05	MCM7,MCM10,MCM3,MCM6,MCM2
mitotic sister chromatid segregation	0.0024	32	5	2.447e-06	0.00010277	NUSAP1,CDCA8,PLK1,NDC80,MAD2L1
chromosome segregation	0.0052	70	5	0.00010105	0.002223	TOP2A,TTK,NDC80,CENPE,CENPF
mitotic spindle midzone assembly	0.0005	7	4	1.6059e-07	1.4453e-05	KIF23,RACGAP1,PRC1,KIF4A
DNA strand elongation involved in DNA replication	0.0006	8	4	2.726e-07	2.1535e-05	MCM7,RFC4,MCM3,MCM4
metaphase plate congression	0.0009	12	4	1.353e-06	6.0883e-05	KIF2C,NDC80,CENPE,CENPF
spindle organization	0.0012	16	4	4.1922e-06	0.00014673	KIF11,ASPM,TTK,AURKA
mitotic spindle assembly	0.0026	35	4	8.7392e-05	0.00201	KIF11,CDC20,MYBL2,TPX2
positive regulation of BMP signaling pathway	0.0028	37	4	0.00010807	0.0022696	ACVRL1,CDH5,ENG,SULF1
regulation of cytokinesis	0.0029	39	4	0.0001321	0.0026386	KIF20A,AURKA,PLK1,PRC1
regulation of DNA replication	0.0034	45	4	0.00022732	0.0036372	ACVRL1,GMNN,ACTL6A,CCNA2
regulation of cyclin-dependent protein serine/threonine kinase activity	0.0034	46	4	0.00024699	0.0039519	CCNA2,CCNB2,CCNB1,CDKN3
negative regulation of cell migration	0.0083	111	4	0.0060908	0.0389	ACVRL1,MMRN2,ENG,SULF1
spindle assembly involved in female meiosis I	0.0003	4	3	2.773e-06	0.00010371	AURKA,CCNB2,NDC80
mitotic DNA replication initiation	0.0004	5	3	5.3907e-06	0.00017789	MCM3,MCM4,MCM2
attachment of mitotic spindle microtubules to kinetochore	0.0007	10	3	4.2125e-05	0.0011795	KIF2C,NDC80,CENPE
regulation of mitotic metaphase/anaphase transition	0.0007	10	3	4.2125e-05	0.0011795	UBE2C,PLK1,CENPE
regulation of G2/M transition of mitotic cell cycle	0.0007	10	3	4.2125e-05	0.0011795	KIF14,AURKA,CENPF
positive regulation of ubiquitin protein ligase activity	0.0008	11	3	5.5805e-05	0.0015067	CDC20,UBE2C,PLK1
negative regulation of ubiquitin-protein transferase activity	0.0009	12	3	7.2112e-05	0.0018749	BUB1B,CDC20,MAD2L1
microtubule depolymerization	0.0011	15	3	0.00013888	0.0026386	KIF14,STMN1,KIF2C
mitotic chromosome condensation	0.0012	16	3	0.00016776	0.0031522	NUSAP1,NCAPG,PLK1
mitotic cell cycle phase transition	0.0014	19	3	0.000277	0.004155	CCNA2,CCNB2,CCNB1
DNA biosynthetic process	0.0019	26	3	0.00068693	0.0096171	TK1,TYMS,CENPF
positive regulation of G2/M transition of mitotic cell cycle	0.0021	28	3	0.00084998	0.011	DTL,CCNB1,RRM1
liver regeneration	0.0021	28	3	0.00084998	0.011	PCNA,TYMS,AURKA
microtubule bundle formation	0.0022	29	3	0.00093994	0.0113	KIF20A,PLK1,PRC1
establishment of mitotic spindle orientation	0.0022	29	3	0.00093994	0.0113	PLK1,NDC80,MAD2L1
positive regulation of cytokinesis	0.0025	34	3	0.0014798	0.0163	KIF14,KIF23,RACGAP1
positive regulation of double-strand break repair via homologous recombination	0.0028	37	3	0.0018806	0.0188	ACTL6A,TIMELESS,RAD51AP1
establishment of protein localization	0.0028	38	3	0.0020278	0.0203	KIF14,CEP55,PLK1
positive regulation of pathway-restricted SMAD protein phosphorylation	0.0037	49	3	0.0041309	0.0372	ACVRL1,ENG,TTK
protein homotetramerization	0.0039	52	3	0.0048688	0.0389	TK1,HPRT1,SHMT2
mitotic spindle elongation	0.0001	2	2	8.2758e-05	0.0019862	KIF23,PRC1
G2/MI transition of meiotic cell cycle	0.0001	2	2	8.2758e-05	0.0019862	CCNB2,NDC80
ribonucleoside diphosphate metabolic process	0.0002	3	2	0.00018542	0.0031522	RRM1,RRM2
deoxyribonucleotide biosynthetic process	0.0002	3	2	0.00018542	0.0031522	RRM1,RRM2
2'-deoxyribonucleotide biosynthetic process	0.0002	3	2	0.00018542	0.0031522	RRM1,RRM2
endocardial cushion to mesenchymal transition	0.0002	3	2	0.00018542	0.0031522	ACVRL1,ENG
purine nucleobase biosynthetic process	0.0003	4	2	0.00032825	0.0049237	SHMT2,PAICS
female meiosis chromosome segregation	0.0003	4	2	0.00032825	0.0049237	TTK,PLK1
mitotic centrosome separation	0.0004	6	2	0.00073235	0.0103	KIF11,AURKA
tetrahydrofolate interconversion	0.0005	7	2	0.00099261	0.0119	SHMT2,TYMS
homologous chromosome segregation	0.0005	7	2	0.00099261	0.0119	PTTG1,PLK1
blood vessel maturation	0.0006	8	2	0.001291	0.0142	ACVRL1,CDH5
positive regulation of mitotic cell cycle spindle assembly checkpoint	0.0006	8	2	0.001291	0.0142	NDC80,MAD2L1
dorsal aorta morphogenesis	0.0006	8	2	0.001291	0.0142	ACVRL1,ENG
negative regulation of stress-activated MAPK cascade	0.0006	8	2	0.001291	0.0142	FOXM1,PBK
regulation of chromosome segregation	0.0007	9	2	0.0016271	0.0179	MKI67,KIF2C
negative regulation of microtubule polymerization	0.0008	11	2	0.0024102	0.0241	CDH5,STMN1
chromosome organization	0.0008	11	2	0.0024102	0.0241	PTTG1,CDCA8
protein localization to kinetochore	0.0008	11	2	0.0024102	0.0241	ZWILCH,TTK
base-excision repair, gap-filling	0.001	13	2	0.0033381	0.03	FEN1,PCNA
positive regulation of DNA-directed DNA polymerase activity	0.001	13	2	0.0033381	0.03	RFC4,PCNA
translesion synthesis	0.001	13	2	0.0033381	0.03	DTL,PCNA
kinetochore assembly	0.001	14	2	0.0038551	0.0347	CENPE,CENPF
positive regulation of double-strand break repair	0.001	14	2	0.0038551	0.0347	FOXM1,TIMELESS
anaphase-promoting complex-dependent catabolic process	0.0011	15	2	0.004407	0.0381	CDC20,UBE2C
protein heterotetramerization	0.0011	15	2	0.004407	0.0381	RRM1,RRM2
vasculature development	0.0013	17	2	0.0056131	0.0389	TCF21,CDH5
midbody abscission	0.0013	17	2	0.0056131	0.0389	CEP55,KIF20A
endocardial cushion morphogenesis	0.0013	18	2	0.0062666	0.0389	ACVRL1,ENG
one-carbon metabolic process	0.0013	18	2	0.0062666	0.0389	CA4,SHMT2
negative regulation of Rho protein signal transduction	0.0015	20	2	0.0076719	0.046	STMN1,RASIP1
positive regulation of cellular component biogenesis	0.0001	1	1	0.0064766	0.0389	LDB2
regulation of cardiac neural crest cell migration involved in outflow tract morphogenesis	0.0001	1	1	0.0064766	0.0389	ENG
protein localization to meiotic spindle midzone	0.0001	1	1	0.0064766	0.0389	TTK
thymidine metabolic process	0.0001	1	1	0.0064766	0.0389	TK1
deoxyribonucleoside monophosphate biosynthetic process	0.0001	1	1	0.0064766	0.0389	TK1
meiotic spindle assembly checkpoint signaling	0.0001	1	1	0.0064766	0.0389	TTK
negative regulation of asymmetric cell division	0.0001	1	1	0.0064766	0.0389	ASPM
heparan sulfate proteoglycan metabolic process	0.0001	1	1	0.0064766	0.0389	SULF1
adenine metabolic process	0.0001	1	1	0.0064766	0.0389	HPRT1
hypoxanthine metabolic process	0.0001	1	1	0.0064766	0.0389	HPRT1
lateral attachment of mitotic spindle microtubules to kinetochore	0.0001	1	1	0.0064766	0.0389	CENPE
esophagus smooth muscle contraction	0.0001	1	1	0.0064766	0.0389	SULF1
microtubule plus-end directed mitotic chromosome migration	0.0001	1	1	0.0064766	0.0389	CENPE
uracil metabolic process	0.0001	1	1	0.0064766	0.0389	TYMS
negative regulation of DNA duplex unwinding	0.0001	1	1	0.0064766	0.0389	TOP2A
regulation of cell maturation	0.0001	1	1	0.0064766	0.0389	KIF14
regulation of cell proliferation involved in heart morphogenesis	0.0001	1	1	0.0064766	0.0389	ENG
mitotic DNA replication	0.0001	1	1	0.0064766	0.0389	MCM6
cerebellar granular layer structural organization	0.0001	1	1	0.0064766	0.0389	KIF14
positive regulation of deoxyribonuclease activity	0.0001	1	1	0.0064766	0.0389	PCNA

## Sheet: RNASLC
GENE	NeighborhoodConnectivity	Radiality	TopologicalCoefficient	AverageShortestPathLength	BetweennessCentrality	ClosenessCentrality	ClusteringCoefficient	Degree	Eccentricity
ABCA8	14.0	0.9467592592592593	0.32558139534883723	2.4375	0.01716550545855414	0.41025641025641024	0.5	12	7
ANGPT1	15.2	0.9467592592592593	0.34545454545454546	2.4375	0.011176236403678723	0.41025641025641024	0.5238095238095238	15	7
AOC3	15.5	0.9432870370370371	0.36706349206349204	2.53125	0.01764750218180575	0.3950617283950617	0.5151515151515151	12	7
CASQ2	14.0	0.9346064814814815	0.3684210526315789	2.765625	0.0036549502279544293	0.3615819209039548	0.6111111111111112	9	8
EMCN	13.304347826086957	0.9583333333333334	0.27151730257320317	2125	0.10372644150521197	0.47058823529411764	0.39920948616600793	23	6
FHL1	10.272727272727273	0.953125	0.24242424242424243	2.265625	0.10370287781433211	0.4413793103448276	0.2943722943722944	22	7
IGSF10	17.0	0.9178240740740741	0.7391304347826086	3.21875	0.0	0.3106796116504854	1.0	2	8
ITGA8	11.407407407407407	0.9577546296296297	0.24271079590228525	2.140625	0.13205910240817983	0.46715328467153283	0.31054131054131057	27	7
ITIH5	15.11111111111111	0.9473379629629629	0.3488372093023256	2.421875	0.11356460578422524	0.4129032258064516	0.5277777777777778	9	7
JAM2	12.647058823529411	0.953125	0.2665832290362954	2.265625	0.10487505451518081	0.4413793103448276	375	17	7
MMRN2	16.454545454545453	0.9456018518518519	0.3739669421487603	2.46875	0.007493913281303461	0.4050632911392405	0.5636363636363636	11	7
RSPO1	15.0	0.9357638888888888	0.39473684210526316	2.734375	0.00493377887170573	0.3657142857142857	0.6666666666666666	7	8
SLIT3	13.428571428571429	0.9484953703703703	0.3106312292358804	2.390625	0.030290983617629285	0.41830065359477125	0.43956043956043955	14	7
ACACB	11.428571428571429	0.9334490740740741	0.32653061224489793	2.796875	0.05901354302137167	0.3575418994413408	0.38095238095238093	7	8
C1QTNF7	12.88888888888889	0.9328703703703703	0.3758169934640523	2.8125	0.008697819405539991	0.35555555555555557	0.4722222222222222	9	8
FBLN5	14.777777777777779	0.9432870370370371	0.34366925064599485	2.53125	0.012145954431791929	0.3950617283950617	0.5	9	7
ROBO4	5.5	0.9010416666666666	0.6111111111111112	3.671875	0.0	0.2723404255319149	1.0	2	9
TNXB	5.25	0.9195601851851852	0.31666666666666665	3.171875	0.12256932374805175	0.31527093596059114	0.16666666666666666	4	8
ACADL	9.0	0.9178240740740741	0.48148148148148145	3.21875	0.002171910430839003	0.3106796116504854	0.3333333333333333	3	7
ASPA	5.333333333333333	0.9311342592592593	0.20634920634920634	2.859375	0.07719617033007203	0.34972677595628415	0.0	6	7
CLEC1A	12.5	0.9484953703703703	0.2976190476190476	2.390625	0.04196137159907282	0.41830065359477125	0.4835164835164835	14	6
STXBP6	12.428571428571429	0.9328703703703703	0.3722943722943723	2.8125	0.0243820456043876	0.35555555555555557	0.42857142857142855	7	7
ACTG2	2.0	0.8512731481481481	0.5	5.015625	0.03125	0.19937694704049844	0.0	2	10
CNN1	2.0	0.8148148148148148	0.0	6.0	0.0	0.16666666666666666	0.0	1	11
DES	2.3333333333333335	0.8865740740740741	0.3333333333333333	4.0625	0.09176587301587301	0.24615384615384617	0.0	3	9
ACVRL1	3.4	0.8912037037037037	0.4	3.9375	0.08953373015873016	0.25396825396825395	0.3	5	8
ENG	3.5	0.890625	0.40625	3.953125	0.05977182539682539	0.25296442687747034	0.3333333333333333	4	8
FCN3	7.0	0.9201388888888888	0.4375	3.15625	0.05555555555555555	0.31683168316831684	0.6666666666666666	4	7
GYPC	3.6666666666666665	0.8582175925925926	0.47619047619047616	4.828125	0.061507936507936505	0.20711974110032363	0.3333333333333333	3	9
LRRC32	5.0	0.8547453703703703	0.0	4.921875	0.0	0.20317460317460317	0.0	1	9
RAMP3	6.2	0.9212962962962963	0.36470588235294116	3125	0.13938492063492064	0.32	0.5	5	7
ADAMTS8	14.923076923076923	0.9467592592592593	0.33916083916083917	2.4375	0.010105172880382039	0.41025641025641024	0.5	13	7
CDH5	12.055555555555555	0.9542824074074074	0.2565011820330969	2.234375	0.05932647492428271	0.44755244755244755	0.39215686274509803	18	6
MYCT1	12.894736842105264	0.9496527777777778	0.28654970760233917	2.359375	0.04323478531660538	0.423841059602649	0.38011695906432746	19	7
S1PR1	11.8125	0.9502314814814815	0.30128205128205127	2.34375	0.08254036932918239	0.4266666666666667	0.4	16	6
TBX4	18.666666666666668	0.9375	0.47863247863247865	2.6875	6.200396825396825E-5	0.37209302325581395	0.9333333333333333	6	7
TCF21	15.25	0.9438657407407407	0.3719512195121951	2.515625	0.012512274605474662	0.39751552795031053	0.5	8	6
ARHGAP6	15.0	0.9456018518518519	0.3488372093023256	2.46875	0.010802633477045253	0.4050632911392405	0.5274725274725275	14	7
F8	15.083333333333334	0.9427083333333334	0.36585365853658536	2.546875	0.017763515172916144	0.39263803680981596	0.5151515151515151	12	7
LDB2	12.761904761904763	0.9554398148148148	0.28253968253968254	2.203125	0.1135523061068524	0.45390070921985815	0.37142857142857144	21	6
TAL1	16.333333333333332	0.9444444444444444	0.3798449612403101	2.5	0.007631110320848765	0.4	0.5757575757575758	12	7
CHRDL1	12.666666666666666	0.9241898148148148	0.5072463768115942	3.046875	7.516363206405991E-4	0.3282051282051282	0.0	3	8
STARD13	18.5	0.9398148148148148	0.45121951219512196	2625	0.0030573235676411813	0.38095238095238093	0.7333333333333333	6	7
FHL5	12.25	0.9375	0.36742424242424243	2.6875	0.0353616313858291	0.37209302325581395	0.4642857142857143	8	7
LDB3	6.0	0.8946759259259259	0.0	3.84375	0.0	0.2601626016260163	0.0	1	8
LMO2	6.5	0.9050925925925926	0.6111111111111112	3.5625	4.960317460317459E-4	0.2807017543859649	0.0	2	8
PDE5A	6.0	0.8946759259259259	0.0	3.84375	0.0	0.2601626016260163	0.0	1	8
ASPM	7.428571428571429	0.9272486772486772	0.29714285714285715	2.3095238095238093	0.0692747792922009	0.4329896907216495	0.42857142857142855	7	4
BIRC5	9.0	0.9417989417989419	0.2903225806451613	2.0476190476190474	0.06413725833769847	0.48837209302325585	0.35555555555555557	10	4
CENPE	5.0	0.8862433862433863	0.4666666666666667	3.0476190476190474	0.047619047619047616	0.328125	0.3333333333333333	3	5
KIF15	6.0	0.9232804232804234	0.2727272727272727	2.380952380952381	0.093238695475996	0.42	0.3333333333333333	7	4
NCAPG	7.0	0.9378306878306878	0.24107142857142858	2.119047619047619	0.10847184819310259	0.47191011235955055	0.17857142857142858	8	4
NEK2	8.0	0.9365079365079365	0.27586206896551724	2.142857142857143	0.0441043082203911	0.4666666666666667	0.3611111111111111	9	4
TTK	6.666666666666667	0.9272486772486772	0.2753623188405797	2.3095238095238093	0.06434678470255217	0.4329896907216495	0.26666666666666666	6	4
ZWINT	7.333333333333333	0.9312169312169313	0.29333333333333333	2.238095238095238	0.07796103431991935	0.44680851063829785	0.3333333333333333	9	4
DTL	9.8	0.9246031746031745	0.4083333333333333	2.357142857142857	0.004448500267315598	0.42424242424242425	0.6	5	4
HJURP	11.0	0.9298941798941799	0.38571428571428573	2.261904761904762	0.010410651149693879	0.4421052631578947	0.4	5	4
KIF11	7.428571428571429	0.9246031746031745	0.30952380952380953	2.357142857142857	0.01598113445261804	0.42424242424242425	0.2857142857142857	7	4
KIF20A	9.818181818181818	0.9484126984126985	0.2805194805194805	1.9285714285714286	0.06572880783865562	0.5185185185185185	0.43636363636363634	11	4
MKI67	9.0	0.9444444444444444	0.2727272727272727	2.0	0.052150211214029296	0.5	0.36363636363636365	12	4
NUF2	8.428571428571429	0.9312169312169313	0.31868131868131866	2.238095238095238	0.10111266432557466	0.44680851063829785	0.3333333333333333	7	4
TPX2	6.777777777777778	0.9523809523809523	0.22037037037037038	1.8571428571428572	0.21571804522473884	0.5384615384615384	0.21568627450980393	18	4
BUB1	9.0	0.9444444444444444	0.2727272727272727	2.0	0.06026678288735871	0.5	0.38181818181818183	11	4
BUB1B	8.444444444444445	0.9417989417989419	0.24836601307189543	2.0476190476190474	0.10345354074035534	0.48837209302325585	0.25	9	5
CDCA8	8.181818181818182	0.9444444444444444	0.24793388429752067	2.0	0.0813828800808445	0.5	0.3090909090909091	11	4
CEP55	8.0	0.9365079365079365	0.2727272727272727	2.142857142857143	0.06704445380403568	0.4666666666666667	0.2909090909090909	11	5
DLGAP5	9.333333333333334	0.9298941798941799	0.3333333333333333	2.261904761904762	0.01859733053112844	0.4421052631578947	0.4666666666666667	6	4
MELK	10.6	0.921957671957672	0.3925925925925926	2.4047619047619047	0.004954598247281174	0.4158415841584159	0.5	5	5
NUSAP1	10.166666666666666	0.921957671957672	0.3765432098765432	2.4047619047619047	0.024723427437529765	0.4158415841584159	0.5333333333333333	6	5
RRM2	8.5	0.8928571428571429	0.7083333333333334	2.9285714285714284	0.0	0.34146341463414637	1.0	2	5
CCNB1	7.571428571428571	0.925925925925926	0.29120879120879123	2.3333333333333335	0.03231293534796194	0.42857142857142855	0.3333333333333333	7	5
KIF14	9.666666666666666	0.9285714285714286	0.35802469135802467	2.2857142857142856	0.013540882099473699	0.4375	0.26666666666666666	6	4
KIF4A	6.2	0.921957671957672	0.28	2.4047619047619047	0.04026418155338016	0.4158415841584159	0.1	5	4
RBMS3	16.8	0.9299768518518519	0.49411764705882355	2.890625	4.956487630159232E-4	0.34594594594594597	0.8	5	8
TMEM47	19.333333333333332	0.9247685185185185	0.6236559139784946	3.03125	0.0	0.32989690721649484	1.0	3	8
CCNA2	13.333333333333334	0.9140211640211641	0.5555555555555556	2.5476190476190474	2.9496893608391866E-4	0.39252336448598135	0.6666666666666666	3	5
FEN1	6.5	0.8849206349206349	0.65	3.0714285714285716	0.0	0.3255813953488372	1.0	2	5
NDC80	9.166666666666666	0.925925925925926	0.3333333333333333	2.3333333333333335	0.02837489106515331	0.42857142857142855	0.3333333333333333	6	5
CCNF	2.0	0.8253968253968255	0.0	4.142857142857143	0.0	0.24137931034482757	0.0	1	6
KIF2C	4.0	0.8796296296296297	0.5	3.1666666666666665	0.047619047619047616	0.31578947368421056	0.0	2	5
CD36	17.0	0.9241898148148148	0.5714285714285714	3.046875	2.6041666666666666E-4	0.3282051282051282	0.0	2	8
CDC6	18.0	0.8981481481481483	0.0	2.8333333333333335	0.0	0.3529411764705882	0.0	1	5
DEPDC1	9.5	0.9047619047619047	0.6333333333333333	2.7142857142857144	0.0	0.3684210526315789	1.0	2	4
CLIC5	12.333333333333334	0.9351851851851852	0.3978494623655914	2.75	0.05001922419685576	0.36363636363636365	0.6	6	7
FOXF1	11.0	0.9484953703703703	0.28205128205128205	2.390625	0.19887569927991708	0.41830065359477125	0.4090909090909091	12	6
GIMAP6	15.5	0.9386574074074074	0.45098039215686275	2.65625	0.007434316319120239	0.3764705882352941	0.6666666666666666	6	6
GPM6A	18.5	0.9351851851851852	0.5138888888888888	2.75	4.5093795093795094E-5	0.36363636363636365	0.9333333333333333	6	7
KLF2	15.333333333333334	0.9288194444444444	0.6666666666666666	2.921875	0.0	0.3422459893048128	1.0	3	6
CENPA	6.0	0.873015873015873	0.0	3.2857142857142856	0.0	0.30434782608695654	0.0	1	5
MAD2L1	3.0	0.832010582010582	0.0	4.023809523809524	0.0	0.2485207100591716	0.0	1	6
PLK1	10.6	0.9206349206349207	416	2.4285714285714284	0.047619047619047616	0.411764705882353	0.6	5	5
CHEK1	11.5	0.9060846560846562	0.5833333333333334	2.6904761904761907	0.0022855483656877384	0.3716814159292035	0.0	2	5
PDE2A	3.0	0.8501157407407407	0.0	5.046875	0.0	0.19814241486068113	0.0	1	10
DNAI1	1.0	1.0	0.0	1.0	0.0	1.0	0.0	1	1
EFCAB1	1.0	1.0	0.0	1.0	0.0	1.0	0.0	1	1
DPEP2	2.0	0.7864583333333334	0.0	6.765625	0.0	0.14780600461893764	0.0	1	11
FGR	2.0	0.8229166666666666	0.5	5.78125	0.03125	0.17297297297297298	0.0	2	10
LIMS2	4.0	0.8541666666666666	0.0	4.9375	0.0	0.20253164556962025	0.0	1	9
ENPP4	1.0	1.0	0.0	1.0	0.0	1.0	0.0	1	1
GPD1L	1.0	1.0	0.0	1.0	0.0	1.0	0.0	1	1
ESPL1	1.0	1.0	0.0	1.0	0.0	1.0	0.0	1	1
TROAP	1.0	1.0	0.0	1.0	0.0	1.0	0.0	1	1
MAMDC2	19.75	0.9357638888888888	0.5197368421052632	2.734375	0.0	0.3657142857142857	1.0	4	7
FAM107A	1.0	1.0	0.0	1.0	0.0	1.0	0.0	1	1
SOX17	1.0	1.0	0.0	1.0	0.0	1.0	0.0	1	1
SYNM	22.0	0.9166666666666666	0.0	3.25	0.0	0.3076923076923077	0.0	1	8
FOXM1	5.0	0.8664021164021164	0.0	3.4047619047619047	0.0	0.2937062937062937	0.0	1	6
ITM2A	14.0	0.9305555555555556	0.4880952380952381	2875	8.38075614861329E-4	0.34782608695652173	0.3333333333333333	3	7
GINS1	18.0	0.8981481481481483	0.0	2.8333333333333335	0.0	0.3529411764705882	0.0	1	5
HMMR	4.666666666666667	0.8981481481481483	0.3333333333333333	2.8333333333333335	0.051308002875947126	0.3529411764705882	0.0	3	5
PTTG1	3.0	0.8439153439153438	0.0	3.8095238095238093	0.0	0.2625	0.0	1	6
KCNA5	20.5	0.9230324074074074	0.7068965517241379	3.078125	0.0	0.3248730964467005	1.0	2	8
MCM4	6.0	0.8902116402116403	0.5	2.9761904761904763	0.005597496451154988	0.33599999999999997	0.6666666666666666	3	5
MCM6	5.0	0.8703703703703703	0.7142857142857143	3.3333333333333335	0.0	0.3	1.0	2	5
KIF23	1.0	1.0	0.0	1.0	0.0	1.0	0.0	1	1
PRC1	1.0	1.0	0.0	1.0	0.0	1.0	0.0	1	1
TMEM100	21.0	0.9189814814814815	0.0	3.1875	0.0	0.3137254901960784	0.0	1	7
SELP	15.0	0.9259259259259259	0.6086956521739131	3.0	1.7500687143544286E-4	0.3333333333333333	0.0	2	7
Pathway	Ratio of proteins in gene set	Number of proteins in geneset	Proteins from network	P-value	FDR	Nodes
Cell Cycle Checkpoints(R)	0.0209	248	17	1.8542e-12	1.8979e-10	BUB1B,CHEK1,CDCA8,CCNB1,PLK1,CDC6,NDC80,ZWINT,NUF2,MCM4,BIRC5,KIF2C,MCM6,CENPA,BUB1,CENPE,MAD2L1
Mitotic Prometaphase(R)	0.015	178	15	2.4332e-12	1.8979e-10	BUB1B,NEK2,CDCA8,NCAPG,CCNB1,PLK1,NDC80,ZWINT,NUF2,BIRC5,KIF2C,CENPA,BUB1,CENPE,MAD2L1
Mitotic Metaphase and Anaphase(R)	0.0173	205	15	1.7442e-11	7.7292e-10	BUB1B,PTTG1,CDCA8,CCNB1,PLK1,NDC80,ZWINT,NUF2,ESPL1,BIRC5,KIF2C,CENPA,BUB1,CENPE,MAD2L1
Cell cycle(K)	0.0104	124	13	5.5282e-12	3.2064e-10	BUB1B,PTTG1,CHEK1,CCNB1,PLK1,CDC6,CCNA2,ESPL1,MCM4,MCM6,TTK,BUB1,MAD2L1
RHO GTPases Activate Formins(R)	0.0091	108	12	1.9818e-11	7.7292e-10	BUB1B,CDCA8,PLK1,NDC80,ZWINT,NUF2,BIRC5,KIF2C,CENPA,BUB1,CENPE,MAD2L1
Aurora B signaling(N)	0.0034	40	10	4.1522e-13	9.7162e-11	KIF20A,CDCA8,NCAPG,NDC80,KIF23,BIRC5,KIF2C,CENPA,BUB1,DES
PLK1 signaling events(N)	0.0037	44	9	3.7844e-11	1.2489e-09	BUB1B,KIF20A,CCNB1,PLK1,NDC80,TPX2,BUB1,CENPE,PRC1
FOXM1 transcription factor network(N)	0.0034	40	7	1.7803e-08	5.1628e-07	NEK2,CCNB1,PLK1,FOXM1,CCNA2,BIRC5,CENPA
Mitotic G2-G2/M phases(R)	0.0149	177	7	0.00027228	0.0038119	NEK2,HMMR,CCNB1,PLK1,TPX2,FOXM1,CCNA2
Regulation of mitotic cell cycle(R)	0.0072	85	6	3.3974e-05	0.00088334	BUB1B,PTTG1,NEK2,CCNB1,PLK1,MAD2L1
MHC class II antigen presentation(R)	0.0079	94	6	5.9087e-05	0.001359	KIF4A,KIF11,KIF15,KIF23,KIF2C,CENPE
Factors involved in megakaryocyte development and platelet production(R)	0.009	107	6	0.00011951	0.0021511	KIF4A,KIF11,KIF15,KIF23,KIF2C,CENPE
Oocyte meiosis(K)	0.0109	129	6	0.00032446	0.004218	PTTG1,CCNB1,PLK1,ESPL1,BUB1,MAD2L1
Mitotic G1 phase and G1/S transition(R)	0.0115	136	6	0.00042841	0.0055693	CCNB1,CDC6,CCNA2,MCM4,MCM6,RRM2
Intra-Golgi and retrograde Golgi-to-ER traffic(R)	0.0125	148	6	0.00066539	0.0079847	KIF4A,KIF11,KIF15,KIF23,KIF2C,CENPE
Human T-cell leukemia virus 1 infection(K)	0.0184	219	6	0.0047034	0.0423	BUB1B,PTTG1,CHEK1,CCNA2,ESPL1,MAD2L1
p73 transcription factor network(N)	0.0065	77	5	0.00023163	0.0034744	CHEK1,CCNB1,PLK1,CCNA2,BUB1
Progesterone-mediated oocyte maturation(K)	0.0084	100	5	0.00075407	0.0082948	CCNB1,PLK1,CCNA2,BUB1,MAD2L1
Synthesis of DNA(R)	0.01	119	5	0.0016214	0.0178	CDC6,FEN1,MCM4,MCM6,GINS1
S Phase(R)	0.0133	158	5	0.0054056	0.0487	CDC6,FEN1,MCM4,MCM6,GINS1
Aurora A signaling(N)	0.0026	31	4	7.5952e-05	0.001595	TPX2,DLGAP5,BIRC5,CENPA
ATR signaling pathway(N)	0.0031	37	4	0.00014925	0.0023881	CHEK1,PLK1,CDC6,CCNA2
ECM-receptor interaction(K)	0.0074	88	4	0.0036381	0.0364	HMMR,CD36,ITGA8,TNXB
Mitotic Telophase/Cytokinesis(R)	0.0011	13	3	0.0001171	0.0021511	KIF20A,PLK1,KIF23
DNA replication(K)	0.003	36	3	0.0022124	0.0221	FEN1,MCM4,MCM6
Malaria(K)	0.0042	50	3	0.0055224	0.0497	GYPC,SELP,CD36
cell division	0.0249	333	19	7.596e-12	6.8364e-09	CCNF,BUB1B,PTTG1,NEK2,NCAPG,CCNB1,CDC6,NDC80,ZWINT,TPX2,KIF14,KIF11,NUF2,CCNA2,KIF2C,BUB1,CENPE,PRC1,MAD2L1
protein phosphorylation	0.0349	467	10	0.0028437	0.0431	BUB1B,CHEK1,NEK2,MELK,CCNB1,PLK1,ACVRL1,FGR,BIRC5,BUB1
mitotic spindle organization	0.0039	52	9	3.0419e-10	9.1256e-08	CCNB1,PLK1,NDC80,KIF4A,KIF11,NUF2,DLGAP5,TTK,CENPE
mitotic sister chromatid segregation	0.0024	32	8	1.7649e-10	7.9422e-08	NUSAP1,NEK2,CDCA8,PLK1,NDC80,ZWINT,ESPL1,MAD2L1
mitotic cytokinesis	0.0036	48	8	4.0981e-09	9.2206e-07	NUSAP1,KIF20A,PLK1,KIF4A,CEP55,KIF23,ESPL1,CENPA
microtubule-based movement	0.0052	69	8	6.5641e-08	9.8462e-06	KIF20A,KIF14,KIF11,KIF15,KIF23,KIF2C,DNAI1,CENPE
mitotic cell cycle	0.0091	122	8	4.5223e-06	0.00036631	NEK2,PLK1,CDC6,NDC80,TPX2,KIF11,KIF15,CENPE
cell-cell adhesion	0.0128	171	8	4.982e-05	0.0025907	CDH5,STXBP6,FOXF1,TMEM47,ITGA8,TNXB,JAM2,LIMS2
angiogenesis	0.0166	222	8	0.00029381	0.0094019	SOX17,ACVRL1,ROBO4,TMEM100,TAL1,S1PR1,ANGPT1,TBX4
chromosome segregation	0.0052	70	7	1.1946e-06	0.00011987	HJURP,NEK2,NDC80,NUF2,DLGAP5,TTK,CENPE
mitotic spindle assembly checkpoint signaling	0.0018	24	6	3.6319e-08	6.5375e-06	BUB1B,PLK1,ZWINT,TTK,BUB1,MAD2L1
mitotic metaphase plate congression	0.0032	43	6	1.0706e-06	0.00011987	CDCA8,CCNB1,KIF14,CEP55,KIF2C,CENPE
DNA replication	0.0069	93	6	8.0957e-05	0.0036431	CHEK1,FEN1,MCM4,MCM6,DTL,RRM2
in utero embryonic development	0.0142	190	6	0.0032842	0.0466	CCNB1,FOXF1,ACVRL1,TMEM100,ANGPT1,KLF2
G2/M transition of mitotic cell cycle	0.0035	47	5	3.1895e-05	0.002041	CHEK1,MELK,PLK1,FOXM1,CCNA2
attachment of mitotic spindle microtubules to kinetochore	0.0007	10	4	1.1987e-06	0.00011987	NDC80,NUF2,KIF2C,CENPE
establishment of mitotic spindle orientation	0.0022	29	4	7.597e-05	0.0035706	PLK1,NDC80,CENPA,MAD2L1
establishment of protein localization	0.0028	38	4	0.00021266	0.0078682	PLK1,KIF14,CEP55,ITGA8
regulation of cyclin-dependent protein serine/threonine kinase activity	0.0034	46	4	0.00043611	0.0115	CCNF,CCNB1,CDC6,CCNA2
vasculogenesis	0.0043	58	4	0.0010289	0.0206	SOX17,FOXF1,TMEM100,ENG
regulation of mitotic centrosome separation	0.0003	4	3	4.3462e-06	0.00036631	CHEK1,NEK2,KIF11
mitotic spindle midzone assembly	0.0005	7	3	2.2913e-05	0.001581	KIF4A,KIF23,PRC1
homologous chromosome segregation	0.0005	7	3	2.2913e-05	0.001581	PTTG1,PLK1,ESPL1
blood vessel maturation	0.0006	8	3	3.4016e-05	0.002041	CDH5,ACVRL1,S1PR1
regulation of chromosome segregation	0.0007	9	3	4.8169e-05	0.0025907	MKI67,KIF2C,BUB1
regulation of mitotic metaphase/anaphase transition	0.0007	10	3	6.5714e-05	0.0032857	PLK1,CDC6,CENPE
metaphase plate congression	0.0009	12	3	0.00011232	0.0044928	NDC80,KIF2C,CENPE
kinetochore assembly	0.001	14	3	0.00017642	0.0068803	DLGAP5,CENPA,CENPE
mitotic chromosome condensation	0.0012	16	3	0.00026048	0.0085959	NUSAP1,NCAPG,PLK1
spindle organization	0.0012	16	3	0.00026048	0.0085959	KIF11,ASPM,TTK
negative regulation of focal adhesion assembly	0.0013	17	3	0.00031074	0.0096328	FAM107A,ACVRL1,ARHGAP6
mitotic cell cycle phase transition	0.0014	19	3	0.0004291	0.0115	CCNF,CCNB1,CCNA2
DNA unwinding involved in DNA replication	0.0016	22	3	0.00065534	0.0151	MCM4,MCM6,GINS1
microtubule bundle formation	0.0022	29	3	0.0014449	0.0275	KIF20A,PLK1,PRC1
positive regulation of cytokinesis	0.0025	34	3	0.0022661	0.0385	CDC6,KIF14,KIF23
mitotic G2 DNA damage checkpoint signaling	0.0026	35	3	0.0024586	0.0393	CHEK1,PLK1,DTL
mitotic spindle assembly	0.0026	35	3	0.0024586	0.0393	NEK2,TPX2,KIF11
positive regulation of BMP signaling pathway	0.0028	37	3	0.0028733	0.0431	CDH5,ACVRL1,ENG
regulation of cytokinesis	0.0029	39	3	0.0033285	0.0466	KIF20A,PLK1,PRC1
mitotic spindle elongation	0.0001	2	2	0.00011156	0.0044928	KIF23,PRC1
endocardial cushion to mesenchymal transition	0.0002	3	2	0.00024978	0.0085959	ACVRL1,ENG
cGMP catabolic process	0.0003	4	2	0.00044187	0.0115	PDE2A,PDE5A
mitotic chromosome movement towards spindle pole	0.0003	4	2	0.00044187	0.0115	DLGAP5,CENPE
female meiosis chromosome segregation	0.0003	4	2	0.00044187	0.0115	PLK1,TTK
lung vasculature development	0.0004	5	2	0.00068704	0.0151	FOXF1,TCF21
establishment of mitotic spindle localization	0.0004	5	2	0.00068704	0.0151	NUSAP1,ESPL1
mesenchyme migration	0.0004	5	2	0.00068704	0.0151	ACTG2,FOXF1
meiotic sister chromatid cohesion, centromeric	0.0004	5	2	0.00068704	0.0151	BUB1B,BUB1
venous blood vessel development	0.0004	5	2	0.00068704	0.0151	FOXF1,ACVRL1
regulation of removal of superoxide radicals	0.0004	6	2	0.00098449	0.0197	FBLN5,CD36
kinetochore organization	0.0004	6	2	0.00098449	0.0197	NDC80,NUF2
ureter development	0.0004	6	2	0.00098449	0.0197	SOX17,FOXF1
regulation of endothelial cell proliferation	0.0005	7	2	0.0013334	0.0267	ACVRL1,ANGPT1
positive regulation of mitotic cell cycle spindle assembly checkpoint	0.0006	8	2	0.0017331	0.0312	NDC80,MAD2L1
morphogenesis of a branching structure	0.0006	8	2	0.0017331	0.0312	FOXF1,TCF21
dorsal aorta morphogenesis	0.0006	8	2	0.0017331	0.0312	ACVRL1,ENG
cellular response to caffeine	0.0007	9	2	0.0021827	0.0371	CHEK1,CASQ2
embryonic foregut morphogenesis	0.0007	9	2	0.0021827	0.0371	SOX17,FOXF1
elastic fiber assembly	0.0007	10	2	0.0026815	0.0429	FBLN5,TNXB
chromosome organization	0.0008	11	2	0.0032288	0.0466	PTTG1,CDCA8
positive regulation of endothelial cell differentiation	0.0008	11	2	0.0032288	0.0466	ACVRL1,TMEM100
negative regulation of ubiquitin-protein transferase activity	0.0009	12	2	0.0038238	0.0497	BUB1B,MAD2L1
positive regulation of mitotic metaphase/anaphase transition	0.0009	12	2	0.0038238	0.0497	DLGAP5,ESPL1
double-strand break repair via break-induced replication	0.0009	12	2	0.0038238	0.0497	MCM4,MCM6
negative regulation of DNA biosynthetic process	0.0009	12	2	0.0038238	0.0497	CHEK1,ACVRL1
