# Supplementary material for: Lung Cancer Gene Regulatory Network of Transcription Factors Related to the Hallmarks of Cancer
Source: Curr Issues Mol Biol. 2023 Jan 5;45(1):434–64. doi: 10.3390/cimb45010029 (PMC9857713; doi:10.3390/cimb45010029)
Supplement: Supplementary file 1 [file cimb-45-00029-s001.zip › Table S5.xlsx]

## Sheet: NSCLCPAHCOREGNET
Reg	Reg1	Reg2	Support	NA	nGRN	fisherTest	adjustedPvalue
20	LMO2	MNDA	0.0139065940433422	240	240	3.07950212629897e-06	0.000101623570167866

## Sheet: SCLCPAHCOREGTNET
Reg	Reg1	Reg2	Support	NA	nGRN	fisherTest	adjustedPvalue
1	EPAS1	MNDA	0.0840764331210191	924	924	2.01775612544211e-09	5.60487812622808e-09
2	EPAS1	KLF2	0.0747952684258417	822	822	4.54616766111249e-24	1.13654191527812e-22
3	EPAS1	FOXF1	0.0710646041856233	781	781	2.41094002528473e-22	3.01367503160591e-21
4	KLF2	MNDA	0.0688808007279345	757	757	6.48923030797821e-08	1.47482506999505e-07
5	FOXF1	MNDA	0.0599636032757052	659	659	1.64426944576568e-12	6.85112269069035e-12
6	FOXF1	KLF2	0.0565969062784349	622	622	3.55566395003963e-16	2.96305329169969e-15
8	FOXM1	SOX4	0.0360327570518653	396	396	8.24041233606084e-16	4.12020616803042e-15
10	MNDA	TCF21	0.0310282074613285	341	341	7.52564561352363e-07	1.44723954106224e-06
11	EPAS1	TCF21	0.0310282074613285	341	341	4.02156265127092e-09	1.00539066281773e-08
13	HLF	ZBTB16	0.0285714285714286	314	314	1.81282404790347e-10	5.66507514969835e-10
14	FOXF1	NR2F1	0.0279344858962693	307	307	0.00581611349624357	0.00969352249373928
15	FOXF1	TCF21	0.0191992720655141	211	211	6.70591494184993e-16	4.12020616803042e-15
18	KLF2	TCF21	0.0142857142857143	157	157	1.20530727298149e-07	2.51105681871144e-07
19	NR2F1	TCF21	0.00828025477707006	91	91	1.51870857176396e-10	5.42395918487127e-10
24	ID4	LMO2	0.000636942675159236	7	7	0.00152706655898374	0.00272690456961381

## Sheet: NSCLCCOREGNET
Reg	Reg1	Reg2	Support	NA	nGRN	fisherTest	adjustedPvalue
11	EPAS1	KLF4	0.0313682533359888	315	315	0.000142247510668563	0.00476529160739687
17	KLF4	SOX17	0.023999203345947	241	241	0.00119487908961593	0.00889521100047416
20	FOXF1	ID4	0.021310495917148	214	214	0.00119487908961593	0.00889521100047416
29	NR4A3	SOX17	0.0136427006572396	137	137	0.00119487908961593	0.00889521100047416
34	MNDA	SOX17	0.0105556662019518	106	106	0.000570226682743849	0.00636753129063965
37	EPAS1	SOX17	0.00916152160924119	92	92	0.000463765856700247	0.00621446247978332
38	EPAS1	NR4A3	0.009061939852619	91	91	0.000142247510668563	0.00476529160739687
47	GPRASP1	ID4	0.00627365066719777	63	63	0.000401520563588865	0.00621446247978332
55	LMO2	MNDA	0.00348536148177654	35	35	0.000444726159137121	0.00621446247978332

## Sheet: SCLCCOREGNET
Reg	Reg1	Reg2	Support	NA	nGRN	fisherTest	adjustedPvalue
2	FOXF1	MNDA	0.0983915556672531	783	783	0.00350336352697	0.00828067742738364
4	EPAS1	KLF2	0.0865795425986429	689	689	5.50597568873973e-09	7.15776839536165e-08
5	EPAS1	FOXF1	0.0750188489570244	597	597	8.03984745145153e-05	0.0003483933895629
8	EPAS1	TCF21	0.0546619753706961	435	435	0.000338154609475154	0.000976891094039332
11	FOXF1	KLF2	0.044483538577532	354	354	0.000211045995600603	0.000685899485701959
12	FOXF1	NR2F1	0.0340537823573762	271	271	1.24762865069839e-07	8.58142562194084e-07
13	FOXF1	TCF21	0.0339281226438804	270	270	2.37669506780498e-14	6.17940717629296e-13
15	KLF2	TCF21	0.0245036441316914	195	195	0.000760847871319095	0.00197820446542965
17	HLF	ZBTB16	0.0199798944458407	159	159	0.000132926228687668	0.000493725992268482
18	FOXM1	SOX4	0.0183463181703946	146	146	1.65027415806555e-07	8.58142562194084e-07
22	NR2F1	TCF21	0.0153304850464941	122	122	1.39636889048921e-07	8.58142562194084e-07

## Sheet: SCLCPAHGRN
Regulator	Target				DAVID-TERM_TCF21	Count	%	P-Value	Benjamini			Angiogenesis	Cell adhesion	Positive regulation of gene expression	Positive regulation of angiogenesis	Cell-cell adhesion	Positive regulation of cell migration	Cell surface receptor signaling pathway	Transforming growth factor beta receptor signaling pathway	Integrin-mediated signaling pathway	Cell-cell signaling	Positive regulation of protein kinase A signaling	Negative regulation of multicellular organism growth	Negative regulation of protein tyrosine kinase activity	Negative regulation of Rho protein signal transduction	Negative regulation of endothelial cell apoptotic process	Negative regulation of endothelial cell proliferation	Positive regulation of BMP signaling pathway
TCF21	ABCA8				Angiogenesis	8	17.8	1.5e-06	0.00082			RASIP1	CD36	CD36	ACVRL1	LIMS2	FGR	CLEC1A	ACVRL1	FGR	THY1	ADRB2	ADRB2	THY1	RASIP1	CDH5	ACVRL1	ACVRL1
TCF21	ACADL				Cell adhesion	8	17.8	0.00025	0.066			THY1	THY1	CDH5	CDH5	THY1	CDH5	CD36	CDH5	LIMS2	CCN5	RAMP3	PLAC8	CAV1	STMN1	SEMA5A	CAV1	CDH5
TCF21	ACVRL1				Positive regulation of gene expression	5	11.1	0.029	0.92			ACVRL1	AOC3	CAV1	HSPB6	CDH5	CAV1	ADRB2	LRRC32	THY1	SEMA5A
TCF21	ADRB2				Positive regulation of angiogenesis	4	8.9	0.0062	0.55			CAV1	CCN5	LRRC32	SEMA5A	EMCN	SEMA5A	TSPAN12
TCF21	AOC3				Cell-cell adhesion	4	8.9	0.0093	0.62			EMCN	FEZ1	RAMP3
TCF21	CAV1				Positive regulation of cell migration	4	8.9	0.021	0.91			RAMP3	MMRN1
TCF21	CD36				Cell surface receptor signaling pathway	4	8.9	0.032	0.96			ROBO4	MYH10
TCF21	CDH5				Transforming growth factor beta receptor signaling pathway	3	6.7	0.022	0.91			TSPAN12	SEMA5A
TCF21	CLEC1A				Integrin-mediated signaling pathway	3	6.7	0.026	0.92
TCF21	DPEP2				Cell-cell signaling	3	6.7	0.097	1
TCF21	DUOX1				Positive regulation of protein kinase A signaling	2	4.4	0.029	0.92
TCF21	EMCN				Negative regulation of multicellular organism growth	2	4.4	0.029	0.92
TCF21	FBLN5				Negative regulation of protein tyrosine kinase activity	2	4.4	0.036	1
TCF21	FEZ1				Negative regulation of Rho protein signal transduction	2	4.4	0.053	1
TCF21	FGR				Negative regulation of endothelial cell apoptotic process	2	4.4	0.079	1
TCF21	GNG11				Negative regulation of endothelial cell proliferation	2	4.4	0.085	1
TCF21	GPD1L				Positive regulation of BMP signaling pathway	2	4.4	0.09	1
TCF21	HSPB6
TCF21	IGSF10
TCF21	LIMS2
TCF21	LRRC32
TCF21	MMRN1
TCF21	MYH10
TCF21	PLAC8
TCF21	PLLP
TCF21	RAMP3				DAVID-TERM_FOXF1	Count	%	P-Value	Benjamini			Cancer	Cell division	Cell adhesion	Angiogenesis	Negative regulation of apoptotic process	Cell-cell adhesion	Positive regulation of cell migration	Negative regulation of gene expression	Transforming growth factor beta receptor signaling pathway	Positive regulation of angiogenesis	Negative regulation of endothelial cell proliferation	Positive regulation of cell death	Positive regulation of endothelial cell proliferation	Integrin-mediated signaling pathway	Negative regulation of multicellular organism growth	Positive regulation of protein kinase A signaling	Negative regulation of protein tyrosine kinase activity	Negative regulation of Rho protein signal transduction	ECM-receptor interaction
TCF21	RASIP1				Cancer	28	32.2	0.01	0.19			BUB1B	BUB1B	CD36	RASIP1	LIMS2	LIMS2	FGR	CD36	ACVRL1	ACVRL1	ACVRL1	CD36	ACVRL1	FGR	ADRB2	ADRB2	THY1	RASIP1	CD36
TCF21	ROBO4				Cell division	10	11.5	3.9e-05	0.029			CD36	AURKA	THY1	THY1	AURKA	THY1	CDH5	ACVRL1	CDH5	CDH5	CAV1	HBB	CAV2	LIMS2	PLAC8	RAMP3	CAV1	STMN1	HMMR
TCF21	SEMA5A				Cell adhesion	10	11.5	0.00065	0.13			ADRB2	CENPE	AOC3	ACVRL1	HSPB6	CDH5	CAV1	AURKA	CAV2	HSPB6	CAV2	RAMP3	SEMA5A	THY1					VWF
TCF21	SERPINH1				Angiogenesis	8	9.2	0.00011	0.029			AURKA	CCNB1	CCN5	CAV1	MAD2L1	EMCN	FAM107A	CCNB1	LRRC32	SEMA5A
TCF21	SLC19A3				Negative regulation of apoptotic process	6	6.9	0.077	1			CAV1	CCNF	FEZ1	EMCN	PLAC8	STXBP6	SEMA5A	SLIT3
TCF21	SLIT3				Cell-cell adhesion	5	5.7	0.0092	0.72			CAV2	KIF11	MMRN1	RAMP3	UNG
TCF21	SPARCL1				Positive regulation of cell migration	5	5.7	0.025	0.97			CENPE	KIF2C	MYH10	ROBO4
TCF21	TMC5				Negative regulation of gene expression	5	5.7	0.044	1			CHAF1A	MAD2L1	SEMA5A	TSPAN12
TCF21	TPPP3				Transforming growth factor beta receptor signaling pathway	4	4.6	0.0095	0.72			CCNB1	NCAPG	TROAP
TCF21	TSPAN12				Positive regulation of angiogenesis	4	4.6	0.034	1			DUOX1	PRC1	VWF
TCF21	CCN5	WISP2			Negative regulation of endothelial cell proliferation	3	3.4	0.012	0.81			ENO2
TCF21	ENO2				Positive regulation of cell death	3	3.4	0.018	0.81			ESPL1
TCF21	FKBP4				Positive regulation of endothelial cell proliferation	3	3.4	0.044	1			FMO2
TCF21	MAD2L1				Integrin-mediated signaling pathway	3	3.4	0.082	1			GPX2
TCF21	NIPSNAP1				Negative regulation of multicellular organism growth	2	2.3	0.055	1			HMMR
TCF21	PAICS				Positive regulation of protein kinase A signaling	2	2.3	0.055	1			KIF11
TCF21	PRPF19				Negative regulation of protein tyrosine kinase activity	2	2.3	0.067	1			KIF2C
TCF21	STMN1				Negative regulation of Rho protein signal transduction	2	2.3	0.099	1			MAD2L1
TCF21	THY1				ECM-receptor interaction	3	3.4	0.081	1			MMRN1
FOXF1	ABCA8											PCNA
FOXF1	ACADL											PTGER4
FOXF1	ACVRL1											RRM1
FOXF1	ADAMTS8											ROBO4
FOXF1	ADRB2											SLIT3
FOXF1	AOC3											TYMS
FOXF1	CA4											TMC5
FOXF1	CAV1											UNG
FOXF1	CAV2											VWF
FOXF1	CD36
FOXF1	CDH5
FOXF1	CLEC1A
FOXF1	CLIC5
FOXF1	CPA3				DAVID-TERM_NR2F1	Count	%	P-Value	Benjamini			Cancer	Cell adhesion	Angiogenesis	Cell division	Cell-cell adhesion	Positive regulation of cell migration	Transforming growth factor beta receptor signaling pathway	Positive regulation of angiogenesis	Negative regulation of endothelial cell proliferation	Response to cAMP	Vasculogenesis	Positive regulation of endothelial cell proliferation	Integrin-mediated signaling pathway	Negative regulation of multicellular organism growth	Positive regulation of protein kinase A signaling	Negative regulation of protein tyrosine kinase activity	Positive regulation of endothelial cell differentiation	ECM-receptor interaction	Purine metabolism
FOXF1	DENND2A				Cancer	29	32.2	0.008	0.14			BUB1	CD36	RASIP1	BUB1	LIMS2	FGR	ACVRL1	ACVRL1	ACVRL1	CDO1	RASIP1	ACVRL1	FGR	ADRB2	ADRB2	THY1	ACVRL1	CD36	PDE5A
FOXF1	DPEP2				Cell adhesion	10	11.1	0.00078	0.12			CD36	THY1	THY1	NDC80	THY1	CDH5	CDH5	CDH5	CAV1	DUOX1	CAV1	CAV2	LIMS2	PLAC8	RAMP3	CAV1	TMEM100	HMMR	PAICS
FOXF1	DUOX1				Angiogenesis	9	10	1.6e-05	0.0063			NDC80	AOC3	ACVRL1	NUF2	CDH5	CAV1	CAV2	HSPB6	CAV2	SDC1	TMEM100	SEMA5A	THY1					SDC1	RRM1
FOXF1	EMCN				Cell division	8	8.9	0.0015	0.2			NUF2	CCN5	CAV1	TPX2	EMCN	FAM107A	LRRC32	SEMA5A										VWF	RRM2
FOXF1	FAM107A				Cell-cell adhesion	5	5.6	0.01	0.75			RAD54L	CLDN18	EMCN	CDCA4	STXBP6	SEMA5A
FOXF1	FBLN5				Positive regulation of cell migration	5	5.6	0.027	1			SKP2	FEZ1	RAMP3	CCNF
FOXF1	FEZ1				Transforming growth factor beta receptor signaling pathway	4	4.4	0.01	0.75			TPX2	MMRN1	ROBO4	MAD2L1
FOXF1	FGR				Positive regulation of angiogenesis	4	4.4	0.036	1			ADRB2	MYH10	TSPAN12	PRC1
FOXF1	FMO2				Negative regulation of endothelial cell proliferation	3	3.3	0.0088	0.75			CAV1	SEMA5A	TMEM100
FOXF1	GNG11				Response to cAMP	3	3.3	0.019	0.84			CAV2	VWF
FOXF1	GPD1L				Vasculogenesis	3	3.3	0.032	1			CHEK1
FOXF1	HBB				Positive regulation of endothelial cell proliferation	3	3.3	0.046	1			CHAF1A
FOXF1	HIGD1B				Integrin-mediated signaling pathway	3	3.3	0.085	1			CFD
FOXF1	HSPB6				Negative regulation of multicellular organism growth	2	2.2	0.056	1			DTL
FOXF1	IGSF10				Positive regulation of protein kinase A signaling	2	2.2	0.056	1			DUOX1
FOXF1	LIMS2				Negative regulation of protein tyrosine kinase activity	2	2.2	0.068	1			ENO2
FOXF1	LRRC32				Positive regulation of endothelial cell differentiation	2	2.2	0.077	1			FEN1
FOXF1	MMRN1				ECM-receptor interaction	4	4.4	0.013	0.75			HMMR
FOXF1	MYH10				Purine metabolism	4	4.4	0.035	1			MTHFD2
FOXF1	PDE5A											MCM6
FOXF1	PLAC8											MAD2L1
FOXF1	PLLP											MMRN1
FOXF1	PTGER4											PTGER4
FOXF1	RAMP3											RRM1
FOXF1	RASIP1											ROBO4
FOXF1	ROBO4											SLIT3
FOXF1	SEMA5A											TMC5
FOXF1	SERPINH1											UNG
FOXF1	SLC19A3											VWF
FOXF1	SLIT3
FOXF1	SLPI
FOXF1	SPARCL1
FOXF1	STARD8
FOXF1	STXBP6
FOXF1	TMC5
FOXF1	TPPP3
FOXF1	TSPAN12
FOXF1	VWF
FOXF1	CCN5				DAVID-TERM_ZBTB16	Count	%	P-Value	Benjamini			Cancer	Cell division	Apoptotic process	Cell adhesion	Negative regulation of apoptotic process	Angiogenesis	Negative regulation of cell growth	Positive regulation of angiogenesis	Regulation of signal transduction by p53 class mediator	Response to cAMP	Positive regulation of protein kinase A signaling	p53 signaling pathway	Glutathione metabolism	Pyrimidine metabolism	Nucleotide metabolism	Purine metabolism
FOXF1	AURKA				Cancer	49	39.8	7e-07	1.3e-05			BUB1B	BUB1B	BUB1B	THY1	LIMS2	THY1	ACVRL1	ACVRL1	AURKA	CDO1	ADRB2	CHEK1	GPX2	RRM1	RRM1	ENPP4
FOXF1	BUB1B				Cell division	21	17.1	1.6e-13	1.6e-10			BUB1	BUB1	BUB1	AOC3	AURKA	ACVRL1	ENO1	GREM1	AURKB	DUOX1	RAMP3	CCNB1	GPX3	RRM2	RRM2	PAICS
FOXF1	CCNB1				Apoptotic process	11	8.9	0.0039	0.11			TOP2A	NDC80	TPX2	CCN5	BIRC5	EMCN	GREM1	HSPB6	CHEK1	SDC1		CCNB2	RRM1	TK1	TK1	RRM1
FOXF1	CCNF				Cell adhesion	9	7.3	0.02	0.42			NDC80	NUF2	AURKA	FEZ1	GREM1	RAMP3	SLIT3	SEMA5A				RRM2	RRM2	TYMS	TYMS	RRM2
FOXF1	CDKN3				Negative regulation of apoptotic process	8	6.5	0.042	0.6			NUF2	TPX2	BIRC5	MFAP4	HSPB6	ROBO4							SRM
FOXF1	CENPA				Angiogenesis	5	4.1	0.068	0.85			RAD54L	AURKA	CHEK1	MYH10	KIF14
FOXF1	CENPE				Negative regulation of cell growth	4	3.3	0.042	0.6			SKP2	AURKB	GREM1	SPP1	MAD2L1
FOXF1	CHAF1A				Positive regulation of angiogenesis	4	3.3	0.078	0.88			TPX2	BIRC5	IFT57	SEMA5A	UNG
FOXF1	CKAP4				Regulation of signal transduction by p53 class mediator	3	2.4	0.026	0.48			ADRB2	CDCA4	MELK	TROAP
FOXF1	ENO2				Response to cAMP	3	2.4	0.034	0.57			ASPM	CENPE	MCM2
FOXF1	ESPL1				Positive regulation of protein kinase A signaling	2	1.6	0.076	0.87			AURKA	CCNA2	SULF1
FOXF1	FKBP4				p53 signaling pathway	4	3.3	0.02	0.29			AURKB	CCNB1
FOXF1	GINS2				Glutathione metabolism	5	4.1	0.0011	0.036			BIRC5	CCNB2
FOXF1	GPX2				Pyrimidine metabolism	4	3.3	0.011	0.21			CENPE	CCNF
FOXF1	HMMR				Nucleotide metabolism	4	3.3	0.03	0.34			CHEK1	KIF11
FOXF1	KIF11				Purine metabolism	4	3.3	0.082	0.85			CHAF1A	KIF14
FOXF1	KIF2C											COBL	KIF2C
FOXF1	MAD2L1											CCNA2	MAD2L1
FOXF1	NCAPG											CCNB1	NCAPG
FOXF1	NIPSNAP1											CCNB2	PRC1
FOXF1	PAICS											DTL	TIMELESS
FOXF1	PCNA											DUOX1
FOXF1	PRC1											FEN1
FOXF1	PRPF19											GMNN
FOXF1	RAD51AP1											GPX2
FOXF1	RFWD3											GPX3
FOXF1	RRM1											GREM1
FOXF1	SRPK1											HMMR
FOXF1	STMN1											KIF11
FOXF1	THY1											KIF2C
FOXF1	TMEM106C											MTHFD2
FOXF1	TROAP											MFAP4
FOXF1	TYMS											MCM2
FOXF1	UNG											MCM4
NR2F1	ABCA8											MCM6
NR2F1	ACADL											MCM7
NR2F1	ACTL6A											MAD2L1
NR2F1	ACVRL1											PLOD2
NR2F1	ADAMTS8											PCNA
NR2F1	ADRB2											RRM1
NR2F1	AOC3											ROBO4
NR2F1	ASF1B											SPP1
NR2F1	BUB1											SHMT2
NR2F1	CAV1											SLIT3
NR2F1	CAV2											TYMS
NR2F1	CCNF											TIMELESS
NR2F1	CD36											TMC5
NR2F1	CDCA4											TUBG1
NR2F1	CDH5											UNG
NR2F1	CDKN3
NR2F1	CENPM
NR2F1	CEP55
NR2F1	CFD
NR2F1	CHAF1A
NR2F1	CHEK1
NR2F1	CLDN18
NR2F1	CLEC1A
NR2F1	CPA3
NR2F1	DENND2A				DAVID-TERM_EPAS1	Count	%	P-Value	Benjamini			Cancer	Cell division	Cell adhesion	Angiogenesis	Negative regulation of apoptotic process	Cell-cell adhesion	Positive regulation of cell migration	Negative regulation of gene expression	Regulation of cell growth	Transforming growth factor beta receptor signaling pathway	Positive regulation of angiogenesis	Negative regulation of endothelial cell proliferation	Positive regulation of cell death	Vasculogenesis	Positive regulation of endothelial cell proliferation	Positive regulation of protein kinase A signaling	Negative regulation of multicellular organism growth	Negative regulation of protein tyrosine kinase activity	Positive regulation of endothelial cell differentiation	ECM-receptor interaction	Glutathione metabolism
NR2F1	DPEP2				Cancer	38	33.6	0.00088	0.016			BUB1B	BUB1B	CD36	RASIP1	LIMS2	LIMS2	FGR	CD36	AGTR1	ACVRL1	ACVRL1	ACVRL1	CD36	RASIP1	ACVRL1	ADRB2	ADRB2	THY1	ACVRL1	CD36	GPX2
NR2F1	DTL				Cell division	14	12.4	2.3e-07	0.00022			CD36	TPX2	THY1	THY1	AURKA	THY1	CDH5	ACVRL1	FAM107A	CDH5	CDH5	CAV1	HBB	CAV1	CAV2	RAMP3	PLAC8	CAV1	TMEM100	HMMR	GPX3
NR2F1	DUOX1				Cell adhesion	12	10.6	0.00029	0.048			SKP2	AURKA	AOC3	ACVRL1	BIRC5	CDH5	CAV1	AURKA	FBLN5	CAV2	HSPB6	CAV2	RAMP3	TMEM100	SEMA5A					SDC1	RRM1
NR2F1	EMCN				Angiogenesis	9	8	8.8e-05	0.021			TPX2	BIRC5	CCN5	CAV1	HSPB6	EMCN	FAM107A	CCNB1	KIF14	LRRC32	SEMA5A									VWF
NR2F1	FAM107A				Negative regulation of apoptotic process	8	7.1	0.029	0.96			ADRB2	CENPE	CLDN18	EMCN	KIF14	STXBP6	SEMA5A	SLIT3
NR2F1	FEN1				Cell-cell adhesion	5	4.4	0.022	0.86			AGTR1	CCNB1	FEZ1	RAMP3	MAD2L1
NR2F1	FEZ1				Positive regulation of cell migration	5	4.4	0.056	1			AURKA	CCNF	MFAP4	ROBO4	PLAC8
NR2F1	FGR				Negative regulation of gene expression	5	4.4	0.095	1			BIRC5	KIF11	MMRN1	TSPAN12	UNG
NR2F1	GNG11				Regulation of cell growth	4	3.5	0.01	0.69			CAV1	KIF14	MYH10	TMEM100
NR2F1	GPD1L				Transforming growth factor beta receptor signaling pathway	4	3.5	0.019	0.86			CAV2	KIF2C	SEMA5A
NR2F1	HMMR				Positive regulation of angiogenesis	4	3.5	0.065	1			CENPE	MAD2L1	TROAP
NR2F1	HSPB6				Negative regulation of endothelial cell proliferation	3	2.7	0.02	0.86			CHAF1A	NCAPG	VWF
NR2F1	IGSF10				Positive regulation of cell death	3	2.7	0.029	0.96			CFD	PRC1
NR2F1	KIF20A				Vasculogenesis	3	2.7	0.049	1			CCNB1	TIMELESS
NR2F1	LIMS2				Positive regulation of endothelial cell proliferation	3	2.7	0.07	1			DUOX1
NR2F1	LRRC32				Positive regulation of protein kinase A signaling	2	1.8	0.071	1			ENO2
NR2F1	MCM6				Negative regulation of multicellular organism growth	2	1.8	0.071	1			ESPL1
NR2F1	MMRN1				Negative regulation of protein tyrosine kinase activity	2	1.8	0.086	1			FMO2
NR2F1	MTHFD2				Positive regulation of endothelial cell differentiation	2	1.8	0.096	1			GPX2
NR2F1	MYH10				ECM-receptor interaction	4	3.5	0.023	1			GPX3
NR2F1	NDC80				Glutathione metabolism	3	2.7	0.06	1			HMMR
NR2F1	NUF2											KIF11
NR2F1	PCOLCE2											KIF2C
NR2F1	PDE5A											MFAP4
NR2F1	PLAC8											MCM4
NR2F1	PLLP											MAD2L1
NR2F1	PTGER4											MMRN1
NR2F1	RAD51AP1											PLOD2
NR2F1	RAD54L											PCNA
NR2F1	RAMP3											PTGER4
NR2F1	RASIP1											RRM1
NR2F1	RFWD3											ROBO4
NR2F1	ROBO4											SLIT3
NR2F1	RRM1											TYMS
NR2F1	RRM2											TIMELESS
NR2F1	SDC1											TMC5
NR2F1	SEMA5A											UNG
NR2F1	SERPINH1											VWF
NR2F1	SKP2
NR2F1	SLC19A3
NR2F1	SLIT3
NR2F1	SPARCL1
NR2F1	SRPK1
NR2F1	STARD8
NR2F1	STXBP6
NR2F1	TMC5
NR2F1	TMEM100				DAVID-TERM_KLF2	Count	%	P-Value	Benjamini			Cancer	Cell division	Cell adhesion	Angiogenesis	Negative regulation of apoptotic process	Cell-cell adhesion	Positive regulation of cell migration	Regulation of cell growth	Transforming growth factor beta receptor signaling pathway	Positive regulation of angiogenesis	Response to hypoxia	Negative regulation of endothelial cell proliferation	Positive regulation of cell death	Vasculogenesis	Positive regulation of endothelial cell proliferation	Negative regulation of multicellular organism growth	Positive regulation of protein kinase A signaling	Negative regulation of protein tyrosine kinase activity	ECM-receptor interaction	Glutathione metabolism	Purine metabolism
NR2F1	TMEM106C				Cancer	41	34.2	0.0003	0.0054			BUB1B	BUB1B	CD36	RASIP1	LIMS2	LIMS2	FGR	AGTR1	ACVRL1	ACVRL1	ACVRL1	ACVRL1	CD36	RASIP1	ACVRL1	ADRB2	ADRB2	THY1	CD36	GPX2	ENPP4
NR2F1	TPPP3				Cell division	12	10	1.8e-05	0.011			CD36	TPX2	THY1	THY1	AURKA	THY1	CDH5	FAM107A	CDH5	CDH5	CAV1	CAV1	HBB	CAV1	CAV2	PLAC8	RAMP3	CAV1	HMMR	GPX3	PDE5A
NR2F1	TPX2				Cell adhesion	12	10	0.00051	0.058			RAD54L	AURKA	AOC3	ACVRL1	BIRC5	CDH5	CAV1	FBLN5	CAV2	HSPB6	KCNA5	CAV2	RAMP3	TMEM100	SEMA5A				SDC1	RRM1	PAICS
NR2F1	TSPAN12				Angiogenesis	9	7.5	0.00014	0.023			SKP2	BIRC5	CCN5	CAV1	HSPB6	EMCN	FAM107A	KIF14	LRRC32	SEMA5A	PLOD2								VWF	SRM	RRM1
NR2F1	UNG				Negative regulation of apoptotic process	8	6.7	0.038	0.94			TPX2	CENPE	CLDN18	EMCN	KIF14	STXBP6	SEMA5A
NR2F1	VWF				Cell-cell adhesion	5	4.2	0.027	0.87			ADRB2	CCNB1	FEZ1	RAMP3	MAD2L1
NR2F1	CCN5				Positive regulation of cell migration	5	4.2	0.067	1			AGTR1	CCNF	MFAP4	ROBO4	PLAC8
NR2F1	CDO1				Regulation of cell growth	4	3.3	0.012	0.65			AURKA	KIF11	MMRN1	TSPAN12	UNG
NR2F1	CKAP4				Transforming growth factor beta receptor signaling pathway	4	3.3	0.023	0.86			BIRC5	KIF14	MYH10	TMEM100
NR2F1	ENO2				Positive regulation of angiogenesis	4	3.3	0.075	1			CAV1	KIF2C	SEMA5A
NR2F1	FKBP4				Response to hypoxia	4	3.3	0.096	1			CAV2	MAD2L1	TROAP
NR2F1	MAD2L1				Negative regulation of endothelial cell proliferation	3	2.5	0.023	0.86			CENPE	PRC1	VWF
NR2F1	NIPSNAP1				Positive regulation of cell death	3	2.5	0.032	0.92			CHEK1
NR2F1	PAICS				Vasculogenesis	3	2.5	0.055	1			CHAF1A
NR2F1	PRC1				Positive regulation of endothelial cell proliferation	3	2.5	0.077	1			CFD
NR2F1	PRPF19				Negative regulation of multicellular organism growth	2	1.7	0.075	1			COBL
NR2F1	RTN1				Positive regulation of protein kinase A signaling	2	1.7	0.075	1			CCNB1
NR2F1	THY1				Negative regulation of protein tyrosine kinase activity	2	1.7	0.091	1			DUOX1
ZBTB16	ABCA8				ECM-receptor interaction	4	3.3	0.03	1			ENO2
ZBTB16	ACADL				Glutathione metabolism	4	3.3	0.0096	0.66			ESPL1
ZBTB16	ACVRL1				Purine metabolism	4	3.3	0.076	1			FMO2
ZBTB16	ADRB2											GPX2
ZBTB16	AOC3											GPX3
ZBTB16	CDO1											HMMR
ZBTB16	CLEC1A											KIF11
ZBTB16	COBL											KIF2C
ZBTB16	DPEP2											MFAP4
ZBTB16	DUOX1											MCM4
ZBTB16	EMCN											MCM6
ZBTB16	ENPP4											MAD2L1
ZBTB16	FBLN5											MMRN1
ZBTB16	FEZ1											PLOD2
ZBTB16	GPD1L											PCNA
ZBTB16	GPX3											PTGER4
ZBTB16	HBB											RRM1
ZBTB16	HIGD1B											ROBO4
ZBTB16	HSPB6											SLIT3
ZBTB16	IFT57											TYMS
ZBTB16	KCNA5											TMC5
ZBTB16	LIMS2											UNG
ZBTB16	LRRC32											VWF
ZBTB16	MYH10
ZBTB16	PDK4
ZBTB16	PLLP
ZBTB16	RAMP3
ZBTB16	ROBO4				DAVID-TERM_MNDA	Count	%	P-Value	Benjamini			Cancer	Cell division	Cell adhesion	Angiogenesis	Negative regulation of apoptotic process	Cell-cell adhesion	Positive regulation of cell migration	Negative regulation of endothelial cell proliferation	Transforming growth factor beta receptor signaling pathway	Positive regulation of angiogenesis	Positive regulation of BMP signaling pathway	Positive regulation of cell death	Response to cAMP	Vasculogenesis	Positive regulation of endothelial cell proliferation	Regulation of cell growth	Positive regulation of protein kinase A signaling	Negative regulation of multicellular organism growth	Negative regulation of protein tyrosine kinase activity	ECM-receptor interaction	Glutathione metabolism	Purine metabolism
ZBTB16	SEMA5A				Cancer	42	33.1	0.0006	0.011			BUB1B	BUB1B	CD36	RASIP1	LIMS2	LIMS2	FGR	ACVRL1	ACVRL1	ACVRL1	ACVRL1	CD36	CDO1	RASIP1	ACVRL1	FAM107A	ADRB2	ADRB2	THY1	CD36	GPX2	ENPP4
ZBTB16	SLC19A3				Cell division	14	11	9.4e-07	0.00052			CD36	AURKA	THY1	THY1	AURKA	THY1	CDH5	CAV1	CDH5	CDH5	CDH5	HBB	DUOX1	CAV1	CAV2	FBLN5	RAMP3	PLAC8	CAV1	HMMR	GPX3	PDE5A
ZBTB16	SLIT3				Cell adhesion	13	10.2	0.00022	0.04			ADRB2	AURKB	AOC3	ACVRL1	BIRC5	CDH5	CAV1	CAV2	CAV2	HSPB6	SULF1	RAMP3	SDC1	TMEM100	SEMA5A	KIF14				SPP1	RRM1	PAICS
ZBTB16	STARD8				Angiogenesis	9	7.1	0.00021	0.04			ASPM	BIRC5	CCN5	CAV1	HSPB6	EMCN	FAM107A	SULF1	LRRC32	SEMA5A										SDC1	SRM	RRM1
ZBTB16	STXBP6				Negative regulation of apoptotic process	8	6.3	0.05	0.95			AURKA	CENPE	CLDN18	EMCN	KIF14	STXBP6	SEMA5A													VWF
ZBTB16	TMC5				Cell-cell adhesion	5	3.9	0.033	0.82			AURKB	CCNB1	FEZ1	RAMP3	MAD2L1
ZBTB16	TPPP3				Positive regulation of cell migration	5	3.9	0.08	1			BIRC5	CCNB2	MFAP4	ROBO4	PLAC8
ZBTB16	TRPC6				Negative regulation of endothelial cell proliferation	4	3.1	0.0019	0.15			CAV1	CCNF	MMRN1	TSPAN12	UNG
ZBTB16	CCN5				Transforming growth factor beta receptor signaling pathway	4	3.1	0.026	0.8			CAV2	KIF11	MYH10	TMEM100
ZBTB16	ACTL6A				Positive regulation of angiogenesis	4	3.1	0.086	1			CENPE	KIF14	SPP1
ZBTB16	ASF1B				Positive regulation of BMP signaling pathway	3	2.4	0.028	0.8			CHAF1A	KIF2C	SEMA5A
ZBTB16	ASPM				Positive regulation of cell death	3	2.4	0.036	0.82			CFD	MAD2L1	TROAP
ZBTB16	AURKA				Response to cAMP	3	2.4	0.037	0.82			COBL	NCAPG	VWF
ZBTB16	AURKB				Vasculogenesis	3	2.4	0.061	1			CCNB1	PRC1
ZBTB16	BIRC5				Positive regulation of endothelial cell proliferation	3	2.4	0.086	1			CCNB2
ZBTB16	BUB1				Regulation of cell growth	3	2.4	0.09	1			DTL
ZBTB16	BUB1B				Positive regulation of protein kinase A signaling	2	1.6	0.079	1			DUOX1
ZBTB16	CCNA2				Negative regulation of multicellular organism growth	2	1.6	0.079	1			ENO2
ZBTB16	CCNB1				Negative regulation of protein tyrosine kinase activity	2	1.6	0.097	1			ESPL1
ZBTB16	CCNB2				ECM-receptor interaction	5	3.9	0.0055	0.38			FEN1
ZBTB16	CCNF				Glutathione metabolism	4	3.1	0.011	0.39			FMO2
ZBTB16	CDCA4				Purine metabolism	4	3.1	0.085	1			GPX2
ZBTB16	CDKN3											GPX3
ZBTB16	CENPA											HMMR
ZBTB16	CENPE											KIF11
ZBTB16	CENPM											KIF2C
ZBTB16	CEP55											MTHFD2
ZBTB16	CHAF1A											MFAP4
ZBTB16	CHEK1											MAD2L1
ZBTB16	CIT											MMRN1
ZBTB16	CKAP4											PLOD2
ZBTB16	COL5A2											PCNA
ZBTB16	COX6B1											PTGER4
ZBTB16	DBN1											RRM1
ZBTB16	DEPDC1											ROBO4
ZBTB16	DTL											SPP1
ZBTB16	EIF2AK1											SHMT2
ZBTB16	ENO1											SLIT3
ZBTB16	FEN1											TYMS
ZBTB16	FGR											TMC5
ZBTB16	FKBP4											UNG
ZBTB16	GINS2											VWF
ZBTB16	GMNN
ZBTB16	GPX2
ZBTB16	GREM1
ZBTB16	HMMR
ZBTB16	KIF11
ZBTB16	KIF14				DAVID-TERM_FOXM1	Count	%	P-Value	Benjamini			Cancer	Cell division	Apoptotic process	Cell proliferation	Regulation of signal transduction by p53 class mediator	Glutathione metabolism	Pyrimidine metabolism	Nucleotide metabolism	Purine metabolism
ZBTB16	KIF15				Cancer	24	51.1	1.4e-06	2.3e-05			BUB1B	BUB1B	BUB1B	BUB1	AURKB	RRM1	RRM1	RRM1	PAICS
ZBTB16	KIF20A				Cell division	12	25.5	6.9e-10	1.3e-07			BUB1	BUB1	BUB1	AURKB	CHEK1	RRM2	RRM2	RRM2	RRM1
ZBTB16	KIF2C				Apoptotic process	7	14.9	0.0024	0.052			NUF2	NUF2	TPX2	MELK		SRM	TK1	TK1	RRM2
ZBTB16	MAD2L1				Cell proliferation	4	8.5	0.0088	0.14			RAD54L	TPX2	BIRC5	MCM7
ZBTB16	MCM2				Regulation of signal transduction by p53 class mediator	2	4.3	0.09	0.57			SKP2	AURKB	CHEK1
ZBTB16	MCM4				Glutathione metabolism	3	6.4	0.013	0.16			TPX2	BIRC5	MELK
ZBTB16	MCM6				Pyrimidine metabolism	3	6.4	0.013	0.16			AURKB	CDCA4	MCM2
ZBTB16	MCM7				Nucleotide metabolism	3	6.4	0.028	0.23			BIRC5	CCNA2
ZBTB16	MELK				Purine metabolism	3	6.4	0.058	0.42			CHEK1	CCNF
ZBTB16	MFAP4											CHAF1A	KIF11
ZBTB16	MTHFD2											CCNA2	KIF14
ZBTB16	NCAPG											FEN1	KIF2C
ZBTB16	NDC80											GMNN
ZBTB16	NETO2											KIF11
ZBTB16	NIPSNAP1											KIF2C
ZBTB16	NUF2											MCM2
ZBTB16	NUSAP1											MCM4
ZBTB16	PAICS											MCM6
ZBTB16	PCNA											MCM7
ZBTB16	PLOD2											PCNA
ZBTB16	PRC1											RRM1
ZBTB16	RAD51AP1											SHMT2
ZBTB16	RAD54L											TUBG1
ZBTB16	RFWD3											UNG
ZBTB16	RRM1
ZBTB16	RRM2
ZBTB16	SDC1
ZBTB16	SERPINH1
ZBTB16	SHMT2
ZBTB16	SKP2
ZBTB16	SLC7A5
ZBTB16	SPP1				DAVID-TERM_HOXC6	Count	%	P-Value	Benjamini			Cancer	Cell division	Apoptotic process	Negative regulation of apoptotic process	Positive regulation of cell proliferation	Cell proliferation	Regulation of signal transduction by p53 class mediator	Positive regulation of telomerase activity	p53 signaling pathway	Pyrimidine metabolism	Nucleotide metabolism	Purine metabolism
ZBTB16	SRM				Cancer	33	57.9	1.7e-10	2.7e-09			BUB1B	BUB1B	BUB1B	AURKA	ACTL6A	BUB1	AURKA	AURKB	CHEK1	RRM1	RRM1	PAICS
ZBTB16	SRPK1				Cell division	18	31.6	1.3e-16	6.2e-14			BUB1	BUB1	BUB1	BIRC5	BIRC5	AURKB	AURKB	GREM1	CCNB1	RRM2	RRM2	RRM1
ZBTB16	STMN1				Apoptotic process	9	15.8	0.00024	0.0054			NDC80	NDC80	TPX2	GREM1	GREM1	MELK	CHEK1		RRM2	TK1	TK1	RRM2
ZBTB16	SULF1				Negative regulation of apoptotic process	6	10.5	0.015	0.15			NUF2	NUF2	AURKA	KIF14	KIF14	MCM7
ZBTB16	THY1				Positive regulation of cell proliferation	5	8.8	0.064	0.41			RAD54L	TPX2	BIRC5	MAD2L1	SHMT2
ZBTB16	TIMELESS				Cell proliferation	4	7	0.015	0.15			SKP2	AURKA	CHEK1	UNG
ZBTB16	TK1				Regulation of signal transduction by p53 class mediator	3	5.3	0.0057	0.084			TPX2	AURKB	GREM1
ZBTB16	TMEM106C				Positive regulation of telomerase activity	2	3.5	0.09	0.53			AURKA	BIRC5	MELK
ZBTB16	TMEM158				p53 signaling pathway	3	5.3	0.029	0.24			AURKB	CDCA4	MCM2
ZBTB16	TOP2A				Pyrimidine metabolism	3	5.3	0.019	0.18			BIRC5	CENPE
ZBTB16	TPX2				Nucleotide metabolism	3	5.3	0.039	0.24			CENPE	CCNA2
ZBTB16	TROAP				Purine metabolism	3	5.3	0.08	0.38			CHEK1	CCNB1
ZBTB16	TUBG1											CHAF1A	CCNF
ZBTB16	TYMS											CCNA2	KIF11
ZBTB16	UNG											CCNB1	KIF14
EPAS1	ABCA8											FEN1	KIF2C
EPAS1	ACADL											GMNN	MAD2L1
EPAS1	ACTG2											GREM1	TIMELESS
EPAS1	ACVRL1											HMMR
EPAS1	ADAMTS8											KIF11
EPAS1	ADRB2											KIF2C
EPAS1	AGTR1											MTHFD2
EPAS1	AOC3											MCM2
EPAS1	CA4											MCM4
EPAS1	CAV1											MCM6
EPAS1	CAV2											MCM7
EPAS1	CD36											MAD2L1
EPAS1	CDH5											PCNA
EPAS1	CFD											RRM1
EPAS1	CLDN18											SHMT2
EPAS1	CLEC1A											TIMELESS
EPAS1	CLIC5											TUBG1
EPAS1	CPA3											UNG
EPAS1	DENND2A
EPAS1	DPEP2
EPAS1	DUOX1
EPAS1	EMCN
EPAS1	FAM107A				DAVID-TERM_SOX4	Count	%	P-Value	Benjamini			Cancer	Cell division	Apoptotic process	Negative regulation of gene expression	Cell proliferation	Regulation of signal transduction by p53 class mediator	Response to hyperoxia	Regulation of glucose metabolic process	Glutathione metabolism	Pyrimidine metabolism	p53 signaling pathway	Nucleotide metabolism	Purine metabolism	Cellular senescence
EPAS1	FBLN5				Cancer	43	47.8	3.6e-09	6.4e-08			BUB1B	BUB1B	BUB1B	ACACB	BUB1	AURKA	KCNA5	ACACB	GPX3	RRM1	CHEK1	RRM1	ENPP4	CHEK1
EPAS1	FEZ1				Cell division	21	23.3	1.7e-16	1.3e-13			BUB1	BUB1	BUB1	AURKA	AURKB	AURKB	SLC7A5	PDK4	RRM1	RRM2	CCNB1	RRM2	PAICS	CCNA2
EPAS1	FGR				Apoptotic process	10	11.1	0.0013	0.03			TOP2A	NDC80	TPX2	CCNB1	MELK	CHEK1			RRM2	TK1	CCNB2	TK1	RRM1	CCNB1
EPAS1	FMO2				Negative regulation of gene expression	5	5.6	0.046	0.52			NDC80	NUF2	AURKA	SLIT3	MCM7				SRM	TYMS	RRM2	TYMS	RRM2	CCNB2
EPAS1	GNG11				Cell proliferation	4	4.4	0.048	0.53			NUF2	TPX2	BIRC5	SLC7A5
EPAS1	GPD1L				Regulation of signal transduction by p53 class mediator	3	3.3	0.014	0.23			RAD54L	AURKA	CHEK1
EPAS1	GPX3				Response to hyperoxia	2	2.2	0.084	0.76			SKP2	AURKB	IFT57
EPAS1	HBB				Regulation of glucose metabolic process	2	2.2	0.1	0.88			TPX2	BIRC5	MELK
EPAS1	HIGD1B				Glutathione metabolism	4	4.4	0.005	0.11			ADRB2	CDCA4	MCM2
EPAS1	HSPB6				Pyrimidine metabolism	4	4.4	0.0053	0.11			AGTR1	CENPE	SULF1
EPAS1	IFT57				p53 signaling pathway	4	4.4	0.01	0.13			ASPM	CCNA2
EPAS1	IGSF10				Nucleotide metabolism	4	4.4	0.015	0.17			AURKA	CCNB1
EPAS1	LIMS2				Purine metabolism	4	4.4	0.043	0.4			AURKB	CCNB2
EPAS1	LRRC32				Cellular senescence	4	4.4	0.07	0.56			BIRC5	CCNF
EPAS1	MFAP4											CENPE	KIF11
EPAS1	MGP											CHEK1	KIF14
EPAS1	MMRN1											CHAF1A	KIF2C
EPAS1	MYH10											COBL	MAD2L1
EPAS1	PCOLCE2											CCNA2	NCAPG
EPAS1	PDE5A											CCNB1	PRC1
EPAS1	PLAC8											CCNB2	TIMELESS
EPAS1	PLLP											DTL
EPAS1	PTGER4											FEN1
EPAS1	RAMP3											GMNN
EPAS1	RASIP1											GPX3
EPAS1	ROBO4											HMMR
EPAS1	SDC1											KIF11
EPAS1	SEMA5A											KIF2C
EPAS1	SERPINH1											MTHFD2
EPAS1	SLC19A3											MCM2
EPAS1	SLIT3											MCM4
EPAS1	SLPI											MCM6
EPAS1	SPARCL1											MCM7
EPAS1	STARD8											MAD2L1
EPAS1	STXBP6											PCNA
EPAS1	TMC5											RRM1
EPAS1	TMEM100											SPP1
EPAS1	TPPP3											SHMT2
EPAS1	TSPAN12											SLIT3
EPAS1	VWF											TYMS
EPAS1	CCN5											TIMELESS
EPAS1	AURKA											TUBG1
EPAS1	BIRC5											UNG
EPAS1	BUB1B
EPAS1	CCNB1
EPAS1	CCNF
EPAS1	CDKN3
EPAS1	CENPA
EPAS1	CENPE
EPAS1	CHAF1A				DAVID-TERM_ID4	Count	%	P-Value	Benjamini			Positive regulation of cell migration	Negative regulation of viral genome replication	Metabolic pathways
EPAS1	CKAP4				Positive regulation of cell migration	3	8.8	0.067	1			FGR	SRPK1	ACACB
EPAS1	DEPDC1				Negative regulation of viral genome replication	2	5.9	0.074	1			CDH5	SLPI	ACADL
EPAS1	ENO2				Metabolic pathways	8	23.5	0.067	1			FAM107A		CA4
EPAS1	ESPL1													CDO1
EPAS1	FKBP4													ENPP4
EPAS1	GINS2													PLOD2
EPAS1	GPX2													RRM1
EPAS1	HMMR													SRM
EPAS1	KIF11
EPAS1	KIF14
EPAS1	KIF20A
EPAS1	KIF2C
EPAS1	MAD2L1
EPAS1	MCM4
EPAS1	MELK
EPAS1	NCAPG
EPAS1	NETO2
EPAS1	NIPSNAP1
EPAS1	PAICS
EPAS1	PCNA				DAVID-TERM_LMO2	Count	%	P-Value	Benjamini			Metabolic pathways	cGMP-PKG signaling pathway
EPAS1	PLOD2				Metabolic pathways	11	29.7	0.016	1			ACACB	AGTR1
EPAS1	PRC1				cGMP-PKG signaling pathway	3	8.1	0.098	1			CA4	PDE5A
EPAS1	PRPF19											ENPP4	TRPC6
EPAS1	RAD51AP1											ENO1
EPAS1	RFWD3											GPX3
EPAS1	RRM1											MTHFD2
EPAS1	RTN1											PDE5A
EPAS1	SKP2											PLOD2
EPAS1	SRPK1											SHMT2
EPAS1	STMN1											SRM
EPAS1	SYT1											TK1
EPAS1	THY1
EPAS1	TIMELESS
EPAS1	TMEM106C
EPAS1	TMEM158
EPAS1	TPX2
EPAS1	TROAP
EPAS1	TYMS
EPAS1	UCHL1
EPAS1	UNG
KLF2	ABCA8				DAVID-TERM_HLF	Count	%	P-Value	Benjamini			Cancer	Cell division	Apoptotic process	Negative regulation of apoptotic process	Positive regulation of cell proliferation	Cell proliferation	Regulation of signal transduction by p53 class mediator	p53 signaling pathway	Cellular senescence	Pyrimidine metabolism	Nucleotide metabolism	FoxO signaling pathway
KLF2	ACADL				Cancer	36	57.1	2.3e-10	4.1e-09			BUB1B	BUB1B	BUB1B	AURKA	ACTL6A	BUB1	AURKA	CHEK1	CHEK1	RRM2	RRM2	SKP2
KLF2	ACTG2				Cell division	20	31.7	2.7e-18	1.3e-15			BUB1	BUB1	BUB1	BIRC5	BIRC5	AURKB	AURKB	CCNB1	CCNA2	TK1	TK1	CCNB1
KLF2	ACVRL1				Apoptotic process	9	14.3	0.00056	0.0093			NDC80	NDC80	TPX2	KIF14	KIF14	MELK	CHEK1	CCNB2	CCNB1	TYMS	TYMS	CCNB2
KLF2	ADAMTS8				Negative regulation of apoptotic process	5	7.9	0.081	0.56			NUF2	NUF2	AURKA	MAD2L1	PRC1	MCM7		RRM2	CCNB2
KLF2	ADRB2				Positive regulation of cell proliferation	5	7.9	0.092	0.59			RAD54L	TPX2	BIRC5	UNG	SHMT2
KLF2	AGTR1				Cell proliferation	4	6.3	0.02	0.2			SKP2	AURKA	CHEK1
KLF2	AOC3				Regulation of signal transduction by p53 class mediator	3	4.8	0.0072	0.09			TPX2	AURKB	MELK
KLF2	CA4				p53 signaling pathway	4	6.3	0.0026	0.026			ASPM	BIRC5	MCM2
KLF2	CAV1				Cellular senescence	4	6.3	0.021	0.13			AURKA	CDCA4	SULF1
KLF2	CAV2				Pyrimidine metabolism	3	4.8	0.02	0.13			AURKB	CENPE
KLF2	CD36				Nucleotide metabolism	3	4.8	0.041	0.22			BIRC5	CCNA2
KLF2	CDH5				FoxO signaling pathway	3	4.8	0.088	0.44			CENPE	CCNB1
KLF2	CFD											CHEK1	CCNB2
KLF2	CLDN18											CHAF1A	CCNF
KLF2	CLEC1A											COBL	KIF11
KLF2	CLIC5											CCNA2	KIF14
KLF2	CPA3											CCNB1	KIF2C
KLF2	DENND2A											CCNB2	MAD2L1
KLF2	DPEP2											DTL	PRC1
KLF2	DUOX1											FEN1	TIMELESS
KLF2	EMCN											GMNN
KLF2	FAM107A											HMMR
KLF2	FBLN5											KIF11
KLF2	FEZ1											KIF2C
KLF2	FGR											MTHFD2
KLF2	FMO2											MCM2
KLF2	GNG11											MCM4
KLF2	GPD1L											MCM6
KLF2	GPX3											MCM7
KLF2	HBB											MAD2L1
KLF2	HIGD1B											PCNA
KLF2	HSPB6											SHMT2
KLF2	IFT57											TYMS
KLF2	IGSF10											TIMELESS
KLF2	LIMS2											TUBG1
KLF2	LRRC32											UNG
KLF2	MFAP4
KLF2	MGP
KLF2	MMRN1
KLF2	MYH10
KLF2	PCOLCE2				DAVID-TERM_RFX2	Count	%	P-Value	Benjamini
KLF2	PDE5A
KLF2	PLAC8
KLF2	PLLP
KLF2	PTGER4
KLF2	RAMP3
KLF2	RASIP1
KLF2	ROBO4
KLF2	SDC1
KLF2	SEMA5A
KLF2	SERPINH1
KLF2	SLC19A3
KLF2	SLIT3
KLF2	SLPI
KLF2	SPARCL1
KLF2	STARD8
KLF2	STXBP6
KLF2	TMC5
KLF2	TMEM100
KLF2	TPPP3
KLF2	TSPAN12
KLF2	VWF
KLF2	CCN5
KLF2	AURKA
KLF2	BIRC5
KLF2	BUB1B
KLF2	CCNB1
KLF2	CCNF
KLF2	CDKN3
KLF2	CENPA
KLF2	CENPE
KLF2	CHAF1A
KLF2	CHEK1
KLF2	CKAP4
KLF2	COBL
KLF2	DBN1
KLF2	DEPDC1
KLF2	ENO2
KLF2	ENPP4
KLF2	ESPL1
KLF2	FKBP4
KLF2	GINS2
KLF2	GPX2
KLF2	HMMR
KLF2	KCNA5
KLF2	KIF11
KLF2	KIF14
KLF2	KIF15
KLF2	KIF20A
KLF2	KIF2C
KLF2	MAD2L1
KLF2	MCM4
KLF2	MCM6
KLF2	NETO2
KLF2	NIPSNAP1
KLF2	PAICS
KLF2	PCNA
KLF2	PLOD2
KLF2	PRC1
KLF2	PRPF19
KLF2	RAD51AP1
KLF2	RAD54L
KLF2	RFWD3
KLF2	RRM1
KLF2	RTN1
KLF2	SKP2
KLF2	SRM
KLF2	SRPK1
KLF2	STMN1
KLF2	SYT1
KLF2	THY1
KLF2	TMEM106C
KLF2	TMEM158
KLF2	TPX2
KLF2	TROAP
KLF2	TRPC6
KLF2	TYMS
KLF2	UCHL1
KLF2	UNG
MNDA	ABCA8
MNDA	ACADL
MNDA	ACTG2
MNDA	ACTL6A
MNDA	ACVRL1
MNDA	ADAMTS8
MNDA	ADRB2
MNDA	AOC3
MNDA	ASPM
MNDA	AURKB
MNDA	CA4
MNDA	CAV1
MNDA	CAV2
MNDA	CCNB2
MNDA	CD36
MNDA	CDH5
MNDA	CENPA
MNDA	CEP55
MNDA	CFD
MNDA	CLDN18
MNDA	CLEC1A
MNDA	CLIC5
MNDA	COX6B1
MNDA	CPA3
MNDA	DENND2A
MNDA	DPEP2
MNDA	DTL
MNDA	DUOX1
MNDA	EMCN
MNDA	FAM107A
MNDA	FBLN5
MNDA	FEN1
MNDA	FEZ1
MNDA	FGR
MNDA	FMO2
MNDA	GNG11
MNDA	GPD1L
MNDA	GPX3
MNDA	HBB
MNDA	HIGD1B
MNDA	HSPB6
MNDA	IFT57
MNDA	IGSF10
MNDA	KIF20A
MNDA	LIMS2
MNDA	LRRC32
MNDA	MFAP4
MNDA	MGP
MNDA	MMRN1
MNDA	MTHFD2
MNDA	MYH10
MNDA	NUSAP1
MNDA	PCOLCE2
MNDA	PDE5A
MNDA	PLAC8
MNDA	PLLP
MNDA	PTGER4
MNDA	RAMP3
MNDA	RASIP1
MNDA	ROBO4
MNDA	SDC1
MNDA	SEMA5A
MNDA	SERPINH1
MNDA	SHMT2
MNDA	SLC19A3
MNDA	SLIT3
MNDA	SLPI
MNDA	SPARCL1
MNDA	SPP1
MNDA	SRM
MNDA	STARD8
MNDA	STXBP6
MNDA	SULF1
MNDA	TMC5
MNDA	TMEM100
MNDA	TPPP3
MNDA	TRPC6
MNDA	TSPAN12
MNDA	TYMS
MNDA	VWF
MNDA	CCN5
MNDA	AURKA
MNDA	BIRC5
MNDA	BUB1B
MNDA	CASQ2
MNDA	CCNB1
MNDA	CCNF
MNDA	CDKN3
MNDA	CDO1
MNDA	CENPE
MNDA	CHAF1A
MNDA	CKAP4
MNDA	COBL
MNDA	DBN1
MNDA	ENO2
MNDA	ENPP4
MNDA	ESPL1
MNDA	FKBP4
MNDA	GINS2
MNDA	GPX2
MNDA	HMMR
MNDA	KCNA5
MNDA	KIF11
MNDA	KIF14
MNDA	KIF2C
MNDA	MAD2L1
MNDA	NCAPG
MNDA	NIPSNAP1
MNDA	PAICS
MNDA	PCNA
MNDA	PLOD2
MNDA	PRC1
MNDA	PRPF19
MNDA	RAD51AP1
MNDA	RFWD3
MNDA	RRM1
MNDA	RTN1
MNDA	SEC14L3
MNDA	SRPK1
MNDA	STMN1
MNDA	SYT1
MNDA	THY1
MNDA	TMEM106C
MNDA	TMEM158
MNDA	TROAP
MNDA	UCHL1
MNDA	UNG
FOXM1	ACTL6A
FOXM1	ASF1B
FOXM1	AURKB
FOXM1	BIRC5
FOXM1	BUB1
FOXM1	BUB1B
FOXM1	CCNA2
FOXM1	CCNF
FOXM1	CDCA4
FOXM1	CENPM
FOXM1	CEP55
FOXM1	CHAF1A
FOXM1	CHEK1
FOXM1	DEPDC1
FOXM1	EIF2AK1
FOXM1	ENO1
FOXM1	FEN1
FOXM1	GMNN
FOXM1	KIF11
FOXM1	KIF14
FOXM1	KIF15
FOXM1	KIF20A
FOXM1	KIF2C
FOXM1	MCM2
FOXM1	MCM4
FOXM1	MCM6
FOXM1	MCM7
FOXM1	MELK
FOXM1	NUF2
FOXM1	PAICS
FOXM1	PCNA
FOXM1	RAD54L
FOXM1	RFWD3
FOXM1	RRM1
FOXM1	RRM2
FOXM1	SERPINH1
FOXM1	SHMT2
FOXM1	SKP2
FOXM1	SLC7A5
FOXM1	SRM
FOXM1	SRPK1
FOXM1	TK1
FOXM1	TMEM106C
FOXM1	TPX2
FOXM1	TROAP
FOXM1	TUBG1
FOXM1	UNG
HOXC6	ACTL6A
HOXC6	ASF1B
HOXC6	AURKA
HOXC6	AURKB
HOXC6	BIRC5
HOXC6	BUB1
HOXC6	BUB1B
HOXC6	CCNA2
HOXC6	CCNB1
HOXC6	CCNF
HOXC6	CDCA4
HOXC6	CDKN3
HOXC6	CENPA
HOXC6	CENPE
HOXC6	CENPM
HOXC6	CEP55
HOXC6	CHAF1A
HOXC6	CHEK1
HOXC6	DEPDC1
HOXC6	ENO1
HOXC6	FEN1
HOXC6	GMNN
HOXC6	GREM1
HOXC6	HMMR
HOXC6	KIF11
HOXC6	KIF14
HOXC6	KIF15
HOXC6	KIF20A
HOXC6	KIF2C
HOXC6	MAD2L1
HOXC6	MCM2
HOXC6	MCM4
HOXC6	MCM6
HOXC6	MCM7
HOXC6	MELK
HOXC6	MTHFD2
HOXC6	NDC80
HOXC6	NUF2
HOXC6	PAICS
HOXC6	PCNA
HOXC6	RAD51AP1
HOXC6	RAD54L
HOXC6	RFWD3
HOXC6	RRM1
HOXC6	RRM2
HOXC6	SHMT2
HOXC6	SKP2
HOXC6	SLC7A5
HOXC6	SRPK1
HOXC6	TIMELESS
HOXC6	TK1
HOXC6	TMEM106C
HOXC6	TPX2
HOXC6	TROAP
HOXC6	TUBG1
HOXC6	UNG
HOXC6	CDO1
SOX4	ACTL6A
SOX4	ASF1B
SOX4	ASPM
SOX4	AURKA
SOX4	AURKB
SOX4	BIRC5
SOX4	BUB1
SOX4	BUB1B
SOX4	CCNA2
SOX4	CCNB1
SOX4	CCNB2
SOX4	CCNF
SOX4	CDCA4
SOX4	CDKN3
SOX4	CENPA
SOX4	CENPE
SOX4	CENPM
SOX4	CEP55
SOX4	CHAF1A
SOX4	CHEK1
SOX4	CIT
SOX4	CKAP4
SOX4	COL5A2
SOX4	DEPDC1
SOX4	DTL
SOX4	EIF2AK1
SOX4	ENO1
SOX4	FEN1
SOX4	GMNN
SOX4	HMMR
SOX4	KIF11
SOX4	KIF14
SOX4	KIF15
SOX4	KIF20A
SOX4	KIF2C
SOX4	MAD2L1
SOX4	MCM2
SOX4	MCM4
SOX4	MCM6
SOX4	MCM7
SOX4	MELK
SOX4	MTHFD2
SOX4	NCAPG
SOX4	NDC80
SOX4	NETO2
SOX4	NUF2
SOX4	NUSAP1
SOX4	PAICS
SOX4	PCNA
SOX4	PRC1
SOX4	RAD51AP1
SOX4	RAD54L
SOX4	RFWD3
SOX4	RRM1
SOX4	RRM2
SOX4	SERPINH1
SOX4	SHMT2
SOX4	SKP2
SOX4	SLC7A5
SOX4	SPP1
SOX4	SRM
SOX4	SRPK1
SOX4	STMN1
SOX4	SULF1
SOX4	TIMELESS
SOX4	TK1
SOX4	TMEM106C
SOX4	TMEM158
SOX4	TOP2A
SOX4	TPX2
SOX4	TROAP
SOX4	TUBG1
SOX4	TYMS
SOX4	UNG
SOX4	ACACB
SOX4	ADRB2
SOX4	AGTR1
SOX4	AOC3
SOX4	CDO1
SOX4	COBL
SOX4	EMCN
SOX4	ENPP4
SOX4	FEZ1
SOX4	GPD1L
SOX4	GPX3
SOX4	IFT57
SOX4	KCNA5
SOX4	PDK4
SOX4	SEMA5A
SOX4	SLIT3
ID4	BIRC5
ID4	CCNF
ID4	CENPE
ID4	CIT
ID4	ENPP4
ID4	ESPL1
ID4	FKBP4
ID4	GINS2
ID4	GMNN
ID4	KCNA5
ID4	MCM6
ID4	PCNA
ID4	PLOD2
ID4	RRM1
ID4	SEC14L3
ID4	SRM
ID4	SRPK1
ID4	STXBP6
ID4	SYT1
ID4	TMEM158
ID4	UCHL1
ID4	ACACB
ID4	ACADL
ID4	AGTR1
ID4	CA4
ID4	CDH5
ID4	CDO1
ID4	DPEP2
ID4	FAM107A
ID4	FGR
ID4	GREM1
ID4	HBB
ID4	SLPI
ID4	TSPAN12
LMO2	CASQ2
LMO2	ENPP4
LMO2	ESPL1
LMO2	FBLN5
LMO2	KCNA5
LMO2	PDE5A
LMO2	PLOD2
LMO2	SEC14L3
LMO2	SPARCL1
LMO2	SRM
LMO2	STXBP6
LMO2	SYT1
LMO2	TMEM158
LMO2	TRPC6
LMO2	UCHL1
LMO2	ACACB
LMO2	AGTR1
LMO2	CA4
LMO2	CIT
LMO2	CKAP4
LMO2	DBN1
LMO2	EIF2AK1
LMO2	ENO1
LMO2	FEN1
LMO2	GPX3
LMO2	GREM1
LMO2	HBB
LMO2	MCM7
LMO2	MTHFD2
LMO2	NCAPG
LMO2	RASIP1
LMO2	SDC1
LMO2	SHMT2
LMO2	TK1
LMO2	TUBG1
LMO2	UNG
LMO2	VWF
HLF	COBL
HLF	ENPP4
HLF	ACTL6A
HLF	ASF1B
HLF	ASPM
HLF	AURKA
HLF	AURKB
HLF	BIRC5
HLF	BUB1
HLF	BUB1B
HLF	CCNA2
HLF	CCNB1
HLF	CCNB2
HLF	CCNF
HLF	CDCA4
HLF	CDKN3
HLF	CENPA
HLF	CENPE
HLF	CENPM
HLF	CEP55
HLF	CHAF1A
HLF	CHEK1
HLF	DEPDC1
HLF	DTL
HLF	EIF2AK1
HLF	ENO1
HLF	FEN1
HLF	GMNN
HLF	HMMR
HLF	KIF11
HLF	KIF14
HLF	KIF15
HLF	KIF20A
HLF	KIF2C
HLF	MAD2L1
HLF	MCM2
HLF	MCM4
HLF	MCM6
HLF	MCM7
HLF	MELK
HLF	MTHFD2
HLF	NDC80
HLF	NUF2
HLF	PCNA
HLF	PRC1
HLF	RAD51AP1
HLF	RAD54L
HLF	RFWD3
HLF	RRM2
HLF	SERPINH1
HLF	SHMT2
HLF	SKP2
HLF	SRM
HLF	SRPK1
HLF	STMN1
HLF	SULF1
HLF	TIMELESS
HLF	TK1
HLF	TPX2
HLF	TROAP
HLF	TUBG1
HLF	TYMS
HLF	UNG
RFX2	ENPP4
RFX2	ACADL
RFX2	GMNN
RFX2	MCM6
RFX2	SERPINH1
RFX2	SKP2
RFX2	TK1
RFX2	UNG

## Sheet: SCLCGRN
Regulator	Target				DAVID-TERM_TCF21	Count	%	P-Value	Benjamini			Cell-cell adhesion	Cell adhesion	Transforming growth factor beta receptor signaling pathway	Regulation of transforming growth factor beta receptor signaling pathway	Negative regulation of cell adhesion	Positive regulation of cell adhesion	Vasculogenesis	Leukocyte transendothelial migration
TCF21	ADH1B				Cell-cell adhesion	4	11.4	0.0032	1			AQP4	CXCL12	ENG	ENG	ANGPT1	CXCL12	ENG	CXCL12
TCF21	ANGPT1				Cell adhesion	4	11.4	0.055	1			ITGA8	ENG	ITGA8	LTBP4	DUSP1	ANGPT1	FZD4	JAM2
TCF21	AQP4				Transforming growth factor beta receptor signaling pathway	3	8.6	0.011	1			JAM2	ITGA8	LTBP4					MYL9
TCF21	CXCL12				Regulation of transforming growth factor beta receptor signaling pathway	2	5.7	0.038	1			TMEM47	SRPX
TCF21	CYB5A				Negative regulation of cell adhesion	2	5.7	0.078	1
TCF21	DUSP1				Positive regulation of cell adhesion	2	5.7	0.088	1
TCF21	CLXN	EFCAB1			Vasculogenesis	2	5.7	0.094	1
TCF21	ENG				Leukocyte transendothelial migration	3	8.6	0.02	1
TCF21	FGL2
TCF21	FHL1
TCF21	FZD4
TCF21	GIMAP6
TCF21	GYPC
TCF21	IL18RAP				DAVID-TERM_FOXF1	Count	%	P-Value	Benjamini			Cell-cell adhesion	Cell adhesion	Transforming growth factor beta receptor signaling pathway	Regulation of transforming growth factor beta receptor signaling pathway	Negative regulation of cell adhesion	Positive regulation of cell adhesion	Leukocyte transendothelial migration
TCF21	IL33				Cell-cell adhesion	4	10.3	0.0045	1			AQP4	CXCL12	ENG	ENG	ANGPT1	CXCL12	CXCL12
TCF21	ITGA8				Cell adhesion	4	10.3	0.074	1			ITGA8	ENG	ITGA8	LTBP4	DUSP1	ANGPT1	JAM2
TCF21	ITM2A				Transforming growth factor beta receptor signaling pathway	3	7.7	0.014	1			JAM2	ITGA8	LTBP4				MYL9
TCF21	JAM2				Regulation of transforming growth factor beta receptor signaling pathway	2	5.1	0.043	1			TMEM47	SRPX
TCF21	LDB2				Negative regulation of cell adhesion	2	5.1	0.088	1
TCF21	LRRC36				Positive regulation of cell adhesion	2	5.1	0.099	1
TCF21	LTBP4				Leukocyte transendothelial migration	3	7.7	0.028	1
TCF21	MAMDC2
TCF21	MYL9
TCF21	PZP
TCF21	RAB38
TCF21	SELENBP1
TCF21	SLC1A1
TCF21	SRPX				DAVID-TERM_ZBTB16	Count	%	P-Value	Benjamini			Cancer	Cell division	Cell adhesion	Cell-cell adhesion	Regulation of transforming growth factor beta receptor signaling pathway	Regulation of cell growth	Transforming growth factor beta receptor signaling pathway	Response to hypoxia	Leukocyte transendothelial migration
TCF21	TMEM47				Cancer	21	38.2	0.004	0.071			CXCL12	ERCC6L	CXCL12	AQP4	ENG	WFDC1	ENG	CXCL12	CXCL12
TCF21	WFDC1				Cell division	10	18.2	6.3e-07	0.00032			FANCI	NEK2	ENG	ITGA8	FOLR1	LTBP4	ITGA8	ENG	JAM2
TCF21	MMP11				Cell adhesion	5	9.1	0.06	1			NEK2	OIP5	FOLR1	JAM2	LTBP4	PLCE1	LTBP4	PLAU	MYL9
TCF21	PBK				Cell-cell adhesion	4	7.3	0.014	0.72			PTTG1	PTTG1	ITGA8	TMEM47
TCF21	PPAT				Regulation of transforming growth factor beta receptor signaling pathway	3	5.5	0.002	0.34			TTK	CDC20	SRPX
TCF21	PSAT1				Regulation of cell growth	3	5.5	0.019	0.72			ADH1B	CDCA3
TCF21	SPINT2				Transforming growth factor beta receptor signaling pathway	3	5.5	0.029	0.79			CDC20	CDCA8
FOXF1	ADH1B				Response to hypoxia	3	5.5	0.084	1			CENPF	CENPF
FOXF1	ANGPT1				Leukocyte transendothelial migration	3	5.5	0.077	1			ENG	SPAG5
FOXF1	AQP4											EXO1	UBE2C
FOXF1	CA2											FOLR1
FOXF1	CXCL12											FZD4
FOXF1	CYB5A											LTBP4
FOXF1	CYP4B1											LAPTM4B
FOXF1	DUSP1											MCM3
FOXF1	CLXN	EFCAB1										PDE8B
FOXF1	ENG											PLCE1
FOXF1	FGL2											PLAU
FOXF1	FHL1											RFC4
FOXF1	FZD4											SELENBP1
FOXF1	GIMAP6											SPAG5
FOXF1	GYPC
FOXF1	IL18RAP
FOXF1	IL33
FOXF1	ITGA8
FOXF1	ITM2A
FOXF1	JAM2
FOXF1	LDB2
FOXF1	LRRC36
FOXF1	LTBP4				DAVID-TERM_NR2F1	Count	%	P-Value	Benjamini			Cell adhesion	Cell-cell adhesion	Regulation of transforming growth factor beta receptor signaling pathway	Regulation of cell growth	Transforming growth factor beta receptor signaling pathway	Leukocyte transendothelial migration
FOXF1	MAMDC2				Cell adhesion	5	10	0.038	1			CXCL12	AQP4	ENG		ENG	CXCL12
FOXF1	MYL9				Cell-cell adhesion	4	8	0.0093	1			ENG	ITGA8	FOLR1		ITGA8	JAM2
FOXF1	PZP				Regulation of transforming growth factor beta receptor signaling pathway	3	6	0.0015	0.79			FOLR1	JAM2	LTBP4		LTBP4	MYL9
FOXF1	RAB38				Regulation of cell growth	3	6	0.014	1			ITGA8	TMEM47
FOXF1	SELENBP1				Transforming growth factor beta receptor signaling pathway	3	6	0.022	1			SRPX
FOXF1	SLC1A1				Leukocyte transendothelial migration	3	6	0.051	1
FOXF1	SRPX
FOXF1	TMEM47
FOXF1	VIPR1
FOXF1	WFDC1
FOXF1	CENPF
FOXF1	MMP11
FOXF1	PBK
FOXF1	PPAT
FOXF1	PSAT1				DAVID-TERM_EPAS1	Count	%	P-Value	Benjamini			Cell division	Cell adhesion	Cell-cell adhesion	Regulation of transforming growth factor beta receptor signaling pathway	Regulation of cell growth	Transforming growth factor beta receptor signaling pathway	Response to hypoxia	Leukocyte transendothelial migration
FOXF1	UBE2C				Cell division	6	9.7	0.005	0.77			OIP5	CXCL12	AQP4	ENG	WFDC1	ENG	CXCL12	CXCL12
ZBTB16	ADH1B				Cell adhesion	5	8.1	0.078	1			CDCA3	ENG	ITGA8	FOLR1	LTBP4	ITGA8	ENG	JAM2
ZBTB16	AQP4				Cell-cell adhesion	4	6.5	0.018	1			CDCA8	FOLR1	JAM2	LTBP4	PLCE1	LTBP4	PLAU	MYL9
ZBTB16	CXCL12				Regulation of transforming growth factor beta receptor signaling pathway	3	4.8	0.0024	0.73			CENPF	ITGA8	TMEM47
ZBTB16	ENG				Regulation of cell growth	3	4.8	0.022	1			SPAG5	SRPX
ZBTB16	FOLR1				Transforming growth factor beta receptor signaling pathway	3	4.8	0.035	1			UBE2C
ZBTB16	GIMAP6				Response to hypoxia	3	4.8	0.098	1
ZBTB16	GYPC				Leukocyte transendothelial migration	3	4.8	0.069	1
ZBTB16	IL33
ZBTB16	ITGA8
ZBTB16	JAM2
ZBTB16	LRRC36
ZBTB16	LTBP4
ZBTB16	MYL9
ZBTB16	PDE8B				DAVID-TERM_KLF2	Count	%	P-Value	Benjamini			Cancer	Cell division	Cell adhesion	Cell-cell adhesion	Regulation of transforming growth factor beta receptor signaling pathway	Regulation of cell growth	Transforming growth factor beta receptor signaling pathway	Leukocyte transendothelial migration
ZBTB16	PLCE1				Cancer	19	30.2	0.082	0.28			CXCL12	OIP5	CXCL12	AQP4	ENG	WFDC1	ENG	CXCL12
ZBTB16	SELENBP1				Cell division	6	9.4	0.0058	0.9			FANCI	CDCA3	ENG	ITGA8	FOLR1	LTBP4	ITGA8	JAM2
ZBTB16	SLC1A1				Cell adhesion	5	7.8	0.087	1			TTK	CDCA8	FOLR1	JAM2	LTBP4	PLCE1	LTBP4	MYL9
ZBTB16	SRPX				Cell-cell adhesion	4	6.2	0.02	1			ADH1B	CENPF	ITGA8	TMEM47
ZBTB16	TMEM47				Regulation of transforming growth factor beta receptor signaling pathway	3	4.7	0.0026	0.79			CENPF	SPAG5	SRPX
ZBTB16	VIPR1				Regulation of cell growth	3	4.7	0.024	1			CYP4B1	UBE2C
ZBTB16	WFDC1				Transforming growth factor beta receptor signaling pathway	3	4.7	0.037	1			DUSP1
ZBTB16	CDC20				Leukocyte transendothelial migration	3	4.7	0.073	1			ENG
ZBTB16	CDCA3											EXO1
ZBTB16	CDCA8											FOLR1
ZBTB16	CENPF											FZD4
ZBTB16	COL10A1											LTBP4
ZBTB16	ERCC6L											LAPTM4B
ZBTB16	EXO1											MCM3
ZBTB16	FANCI											PLCE1
ZBTB16	FGL2											PLAU
ZBTB16	FHL1											SCGB1A1
ZBTB16	FZD4											SELENBP1
ZBTB16	GINS3											SPAG5
ZBTB16	KIF4A
ZBTB16	LAMP3
ZBTB16	LAPTM4B
ZBTB16	LMNB1
ZBTB16	LMNB2
ZBTB16	MARCKSL1
ZBTB16	MCM10
ZBTB16	MCM3
ZBTB16	MMP11
ZBTB16	NEK2				DAVID-TERM_MNDA	Count	%	P-Value	Benjamini			Cancer	Cell division	Cell adhesion	Cell-cell adhesion	Regulation of transforming growth factor beta receptor signaling pathway	Regulation of cell growth	Transforming growth factor beta receptor signaling pathway	Positive regulation of immunoglobulin production	Leukocyte transendothelial migration
ZBTB16	OIP5				Cancer	22	33.3	0.027	0.24			CXCL12	ERCC6L	CXCL12	AQP4	ENG	WFDC1	ENG	GPI	CXCL12
ZBTB16	PBK				Cell division	8	12.1	0.00018	0.11			FANCI	PTTG1	ENG	ITGA8	FOLR1	LTBP4	ITGA8	IL33	JAM2
ZBTB16	PLAU				Cell adhesion	5	7.6	0.095	1			PTTG1	CDC20	FOLR1	JAM2	LTBP4	PLCE1	LTBP4		MYL9
ZBTB16	PPAT				Cell-cell adhesion	4	6.1	0.021	1			TTK	CDCA3	ITGA8	TMEM47
ZBTB16	PSAT1				Regulation of transforming growth factor beta receptor signaling pathway	3	4.5	0.0027	0.87			ADH1B	CDCA8	SRPX
ZBTB16	PTTG1				Regulation of cell growth	3	4.5	0.025	1			CDC20	CENPF
ZBTB16	RAB38				Transforming growth factor beta receptor signaling pathway	3	4.5	0.04	1			CENPF	SPAG5
ZBTB16	RFC4				Positive regulation of immunoglobulin production	2	3	0.081	1			CYP4B1	UBE2C
ZBTB16	RNASEH2A				Leukocyte transendothelial migration	3	4.5	0.086	1			DUSP1
ZBTB16	SPAG5											ENG
ZBTB16	TTK											FOLR1
ZBTB16	UBE2C											FZD4
NR2F1	ADH1B											GPI
NR2F1	ANGPT1											LTBP4
NR2F1	AQP4											MCM3
NR2F1	CA2											PDE8B
NR2F1	CXCL12											PLCE1
NR2F1	CYB5A											PLAU
NR2F1	CYP4B1											RFC4
NR2F1	DUSP1											SCGB1A1
NR2F1	CLXN	EFCAB1										SELENBP1
NR2F1	ENG											SPAG5
NR2F1	ERCC6L
NR2F1	EXO1
NR2F1	FANCI
NR2F1	FGL2
NR2F1	FHL1
NR2F1	FOLR1				DAVID-TERM_SOX4	Count	%	P-Value	Benjamini			Cancer	Cell division	Positive regulation of cell proliferation	Regulation of cell growth
NR2F1	FZD4				Cancer	15	41.7	0.0049	0.083			FANCI	ERCC6L	MARCKSL1	WFDC1
NR2F1	GIMAP6				Cell division	10	27.8	1.9e-08	4.8e-06			NEK2	NEK2	TTK	LTBP4
NR2F1	GINS3				Positive regulation of cell proliferation	4	11.1	0.077	0.63			PTTG1	OIP5	CDC20	PLCE1
NR2F1	GYPC				Regulation of cell growth	3	8.3	0.0091	0.22			TTK	PTTG1	VIPR1
NR2F1	IL18RAP											ADH1B	CDC20
NR2F1	IL33											CDC20	CDCA3
NR2F1	ITGA8											CENPF	CDCA8
NR2F1	ITM2A											EXO1	CENPF
NR2F1	JAM2											LTBP4	SPAG5
NR2F1	KIF4A											MCM3	UBE2C
NR2F1	LAMP3											PDE8B
NR2F1	LDB2											PLCE1
NR2F1	LMNB1											PLAU
NR2F1	LRRC36											RFC4
NR2F1	LTBP4											SPAG5
NR2F1	MAMDC2
NR2F1	MCM3
NR2F1	MYL9
NR2F1	NEK2
NR2F1	PLCE1
NR2F1	PZP
NR2F1	RAB38				DAVID-TERM_DLX5	Count	%	P-Value	Benjamini			Cancer	Cell division	Cell-cell adhesion	Regulation of transforming growth factor beta receptor signaling pathway	Transforming growth factor beta receptor signaling pathway	Leukocyte transendothelial migration
NR2F1	RNASEH2A				Cancer	23	34.3	0.011	0.15			CXCL12	ERCC6L	AQP4	ENG	ENG	CXCL12
NR2F1	SELENBP1				Cell division	10	14.9	3.5e-06	0.0021			FANCI	NEK2	ITGA8	FOLR1	ITGA8	JAM2
NR2F1	SLC1A1				Cell-cell adhesion	4	6	0.023	0.92			NEK2	OIP5	JAM2	LTBP4	LTBP4	MYL9
NR2F1	SRPX				Regulation of transforming growth factor beta receptor signaling pathway	3	4.5	0.0029	0.59			PTTG1	PTTG1	TMEM47
NR2F1	TMEM47				Transforming growth factor beta receptor signaling pathway	3	4.5	0.042	1			TTK	CDC20
NR2F1	VIPR1				Leukocyte transendothelial migration	3	4.5	0.09	1			ADH1B	CDCA3
NR2F1	WFDC1											CDC20	CDCA8
NR2F1	MMP11											CENPF	CENPF
NR2F1	PBK											CYP4B1	SPAG5
NR2F1	PPAT											DUSP1	UBE2C
NR2F1	PSAT1											ENG
NR2F1	TCEAL2											EXO1
EPAS1	ADH1B											FOLR1
EPAS1	ANGPT1											FZD4
EPAS1	AQP4											LTBP4
EPAS1	CA2											LAPTM4B
EPAS1	CXCL12											MCM3
EPAS1	CYB5A											PDE8B
EPAS1	CYP4B1											PLAU
EPAS1	DUSP1											RFC4
EPAS1	CLXN	EFCAB1										SCGB1A1
EPAS1	ENG											SELENBP1
EPAS1	FABP4											SPAG5
EPAS1	FCN3
EPAS1	FGL2
EPAS1	FHL1
EPAS1	FOLR1				DAVID-TERM_FOXM1	Count	%	P-Value	Benjamini			Cell division
EPAS1	FZD4				Cell division	6	33.3	1.5e-05	0.0012			ERCC6L
EPAS1	GIMAP6											NEK2
EPAS1	GYPC											OIP5
EPAS1	IL18RAP											CDCA3
EPAS1	IL33											CDCA8
EPAS1	ITGA8											SPAG5
EPAS1	ITM2A
EPAS1	JAM2
EPAS1	LAMP3
EPAS1	LDB2
EPAS1	LRRC36				DAVID-TERM_HOXC6	Count	%	P-Value	Benjamini			Cell division
EPAS1	LTBP4				Cell division	6	30	2.8e-05	0.0027			ERCC6L
EPAS1	MAMDC2											NEK2
EPAS1	MYL9											OIP5
EPAS1	PLAU											CDCA3
EPAS1	PLCE1											CDCA8
EPAS1	PZP											SPAG5
EPAS1	RAB38
EPAS1	SCGB1A1
EPAS1	SELENBP1
EPAS1	SLC1A1
EPAS1	SRPX
EPAS1	TMEM47
EPAS1	VIPR1				DAVID-TERM_LMO2	Count	%	P-Value	Benjamini			Cancer
EPAS1	WFDC1				Cancer	7	70	0.0012	0.017			PTTG1
EPAS1	CDCA3											CDC20
EPAS1	CDCA8											FOLR1
EPAS1	CENPF											GPI
EPAS1	FANCI											LAPTM4B
EPAS1	GINS3											MCM3
EPAS1	GPI											PDE8B
EPAS1	KIF4A
EPAS1	LMNB1
EPAS1	LMNB2
EPAS1	MARCKSL1
EPAS1	MCM10
EPAS1	MCM3				DAVID-TERM_ID4	Count	%	P-Value	Benjamini
EPAS1	MMP11
EPAS1	OIP5
EPAS1	PBK
EPAS1	PPAT
EPAS1	PSAT1
EPAS1	SPAG5
EPAS1	SPINT2				DAVID-TERM_HLF	Count	%	P-Value	Benjamini			Cancer	Cell division
EPAS1	TCEAL2				Cancer	10	38.5	0.038	0.56			FANCI	ERCC6L
EPAS1	TTK				Cell division	8	30.8	4e-07	5.9e-05			NEK2	NEK2
EPAS1	UBE2C											PTTG1	OIP5
KLF2	ADH1B											TTK	PTTG1
KLF2	ANGPT1											EXO1	CDCA3
KLF2	AQP4											MCM3	CDCA8
KLF2	CA2											PDE8B	SPAG5
KLF2	CXCL12											PLAU	UBE2C
KLF2	CYB5A											RFC4
KLF2	CYP4B1											SPAG5
KLF2	DUSP1
KLF2	CLXN	EFCAB1
KLF2	ENG
KLF2	FABP4
KLF2	FCN3				DAVID-TERM_RFX2	Count	%	P-Value	Benjamini			Cell proliferation
KLF2	FGL2				Cell proliferation	2	22.2	0.066	1			IL18RAP
KLF2	FHL1											MCM10
KLF2	FOLR1
KLF2	FZD4
KLF2	GIMAP6
KLF2	GYPC
KLF2	IL18RAP
KLF2	IL33
KLF2	ITGA8
KLF2	ITM2A
KLF2	JAM2
KLF2	LAMP3
KLF2	LDB2
KLF2	LRRC36
KLF2	LTBP4
KLF2	MAMDC2
KLF2	MYL9
KLF2	PLAU
KLF2	PLCE1
KLF2	PZP
KLF2	RAB38
KLF2	SCGB1A1
KLF2	SELENBP1
KLF2	SLC1A1
KLF2	SRPX
KLF2	TMEM47
KLF2	VIPR1
KLF2	WFDC1
KLF2	CDCA3
KLF2	CDCA8
KLF2	CENPF
KLF2	EXO1
KLF2	FANCI
KLF2	GINS3
KLF2	GPRASP1
KLF2	KIF4A
KLF2	LAPTM4B
KLF2	LMNB1
KLF2	LMNB2
KLF2	MARCKSL1
KLF2	MCM10
KLF2	MCM3
KLF2	MMP11
KLF2	OIP5
KLF2	PBK
KLF2	PPAT
KLF2	PSAT1
KLF2	SPAG5
KLF2	SPINT2
KLF2	TCEAL2
KLF2	TTK
KLF2	UBE2C
MNDA	ADH1B
MNDA	ANGPT1
MNDA	AQP4
MNDA	CA2
MNDA	CDC20
MNDA	COL10A1
MNDA	CXCL12
MNDA	CYB5A
MNDA	CYP4B1
MNDA	DUSP1
MNDA	CLXN	EFCAB1
MNDA	ENG
MNDA	ERCC6L
MNDA	FABP4
MNDA	FCN3
MNDA	FGL2
MNDA	FHL1
MNDA	FOLR1
MNDA	FZD4
MNDA	GIMAP6
MNDA	GYPC
MNDA	IL18RAP
MNDA	IL33
MNDA	ITGA8
MNDA	ITM2A
MNDA	JAM2
MNDA	LAMP3
MNDA	LDB2
MNDA	LRRC36
MNDA	LTBP4
MNDA	MAMDC2
MNDA	MYL9
MNDA	PLAU
MNDA	PLCE1
MNDA	PTTG1
MNDA	PZP
MNDA	RAB38
MNDA	RFC4
MNDA	RNASEH2A
MNDA	SCGB1A1
MNDA	SELENBP1
MNDA	SLC1A1
MNDA	SPAG5
MNDA	SRPX
MNDA	TMEM47
MNDA	VIPR1
MNDA	WFDC1
MNDA	CDCA3
MNDA	CDCA8
MNDA	CENPF
MNDA	FANCI
MNDA	GINS3
MNDA	GPI
MNDA	GPRASP1
MNDA	KIF4A
MNDA	LMNB2
MNDA	MCM3
MNDA	MMP11
MNDA	PBK
MNDA	PDE8B
MNDA	PPAT
MNDA	PSAT1
MNDA	SPINT2
MNDA	TCEAL2
MNDA	TTK
MNDA	UBE2C
SOX4	CDC20
SOX4	CDCA3
SOX4	CDCA8
SOX4	CENPF
SOX4	COL10A1
SOX4	ERCC6L
SOX4	EXO1
SOX4	FANCI
SOX4	GINS3
SOX4	KIF4A
SOX4	LMNB1
SOX4	LMNB2
SOX4	MARCKSL1
SOX4	MCM10
SOX4	MCM3
SOX4	MMP11
SOX4	NEK2
SOX4	OIP5
SOX4	PBK
SOX4	PLAU
SOX4	PPAT
SOX4	PSAT1
SOX4	PTTG1
SOX4	RAB38
SOX4	RFC4
SOX4	RNASEH2A
SOX4	SPAG5
SOX4	TTK
SOX4	UBE2C
SOX4	ADH1B
SOX4	JAM2
SOX4	LTBP4
SOX4	PDE8B
SOX4	PLCE1
SOX4	VIPR1
SOX4	WFDC1
DLX5	CDC20
DLX5	CDCA3
DLX5	CDCA8
DLX5	CENPF
DLX5	COL10A1
DLX5	ERCC6L
DLX5	EXO1
DLX5	FANCI
DLX5	GINS3
DLX5	KIF4A
DLX5	LAPTM4B
DLX5	LMNB1
DLX5	LMNB2
DLX5	MARCKSL1
DLX5	MCM10
DLX5	MCM3
DLX5	MMP11
DLX5	NEK2
DLX5	OIP5
DLX5	PBK
DLX5	PLAU
DLX5	PPAT
DLX5	PSAT1
DLX5	PTTG1
DLX5	RFC4
DLX5	RNASEH2A
DLX5	SPAG5
DLX5	SPINT2
DLX5	TTK
DLX5	UBE2C
DLX5	ADH1B
DLX5	ANGPT1
DLX5	AQP4
DLX5	CA2
DLX5	CXCL12
DLX5	CYB5A
DLX5	CYP4B1
DLX5	DUSP1
DLX5	CLXN	EFCAB1
DLX5	ENG
DLX5	FABP4
DLX5	FGL2
DLX5	FHL1
DLX5	FOLR1
DLX5	FZD4
DLX5	GIMAP6
DLX5	GYPC
DLX5	IL18RAP
DLX5	IL33
DLX5	ITGA8
DLX5	ITM2A
DLX5	JAM2
DLX5	LDB2
DLX5	LRRC36
DLX5	LTBP4
DLX5	MAMDC2
DLX5	MYL9
DLX5	PDE8B
DLX5	PZP
DLX5	RAB38
DLX5	SCGB1A1
DLX5	SELENBP1
DLX5	SLC1A1
DLX5	SRPX
DLX5	TMEM47
DLX5	VIPR1
DLX5	WFDC1
FOXM1	CDCA3
FOXM1	CDCA8
FOXM1	COL10A1
FOXM1	ERCC6L
FOXM1	EXO1
FOXM1	FANCI
FOXM1	GINS3
FOXM1	KIF4A
FOXM1	LMNB1
FOXM1	LMNB2
FOXM1	MCM10
FOXM1	MCM3
FOXM1	NEK2
FOXM1	OIP5
FOXM1	PSAT1
FOXM1	RFC4
FOXM1	RNASEH2A
FOXM1	SPAG5
HOXC6	CDCA3
HOXC6	CDCA8
HOXC6	COL10A1
HOXC6	ERCC6L
HOXC6	EXO1
HOXC6	FANCI
HOXC6	GINS3
HOXC6	KIF4A
HOXC6	LMNB1
HOXC6	LMNB2
HOXC6	MCM10
HOXC6	MCM3
HOXC6	NEK2
HOXC6	OIP5
HOXC6	PBK
HOXC6	PSAT1
HOXC6	RFC4
HOXC6	RNASEH2A
HOXC6	SPAG5
HOXC6	TTK
LMO2	FOLR1
LMO2	GPRASP1
LMO2	LAPTM4B
LMO2	PDE8B
LMO2	CDC20
LMO2	GPI
LMO2	MCM3
LMO2	PTTG1
LMO2	SPINT2
LMO2	SSR4
ID4	GINS3
ID4	GPRASP1
ID4	LAPTM4B
ID4	MCM3
ID4	CYP4B1
ID4	FGL2
ID4	FHL1
ID4	FZD4
HLF	GPRASP1
HLF	PDE8B
HLF	VIPR1
HLF	CDCA3
HLF	CDCA8
HLF	COL10A1
HLF	ERCC6L
HLF	EXO1
HLF	FANCI
HLF	GINS3
HLF	KIF4A
HLF	LMNB1
HLF	LMNB2
HLF	MARCKSL1
HLF	MCM10
HLF	MCM3
HLF	NEK2
HLF	OIP5
HLF	PBK
HLF	PLAU
HLF	PTTG1
HLF	RFC4
HLF	RNASEH2A
HLF	SPAG5
HLF	TTK
HLF	UBE2C
RFX2	COL10A1
RFX2	ERCC6L
RFX2	IL18RAP
RFX2	LMNB1
RFX2	LRRC36
RFX2	MCM10
RFX2	OIP5
RFX2	PLAU
RFX2	RAB38

## Sheet: NSCLCPAHGRN
Regulator	Target				DAVID-TERM_MNDA	Count	%	P-Value	Benjamini			Cancer	Cell division	Cell adhesion	Angiogenesis	Cell proliferation	Negative regulation of gene expression	Positive regulation of cell migration	Regulation of cell growth	Transforming growth factor beta receptor signaling pathway	Integrin-mediated signaling pathway	Adenylate cyclase-activating G-protein coupled receptor signaling pathway	Negative regulation of multicellular organism growth	Negative regulation of endothelial cell proliferation	Positive regulation of cell death	Response to cAMP	Regulation of cell adhesion	Vasculogenesis	Cellular response to transforming growth factor beta stimulus	Norepinephrine-epinephrine-mediated vasodilation involved in regulation of systemic arterial blood pressure	Positive regulation of protein kinase A signaling	Pyrimidine metabolism	Nucleotide metabolism	ECM-receptor interaction	Purine metabolism	FoxO signaling pathway	Glutathione metabolism
MNDA	ABCA8				Cancer	59	41.3	3.2e-08	5.7e-07			BUB1B	BUB1B	CD36	RASIP1	BUB1	CD36	FGR	AGTR1	ACVRL1	FERMT1	ADRB2	ADRB1	ACVRL1	CD36	CDO1	EMCN	RASIP1	ACVRL1	ADRB1	ADRB2	RRM2	RRM2	CD36	ENPP4	SKP2	GPX2
MNDA	ACADL				Cell division	20	14	2.6e-11	2.9e-08			BUB1	BUB1	FERMT1	ACVRL1	E2F8	FERMT1	CDH5	FAM107A	CDH5	FGR	PTGER4	ADRB2	CAV1	HBB	DUOX1	KIF14	CAV1	CAV1	ADRB2	RAMP3	TK1	TK1	HMMR	PDE2A	CCNB1	GPX3
MNDA	ACTG2				Cell adhesion	12	8.4	0.002	0.093			C1QTNF7	NDC80	PDZD2	CAV1	AURKB	ACVRL1	CAV1	FBLN5	CAV2	LIMS2	RAMP3	PLAC8	CAV2	RAMP3	SDC1	S1PR1	TMEM100	PDE2A			TYMS	TYMS	ITGB4	PAICS	CCNB2	RRM2
MNDA	ACVRL1				Angiogenesis	10	7	7.7e-05	0.0085			CD36	NUF2	CCN5	EMCN	MKI67	AURKA	FAM107A	KIF14	LRRC32	ITGB4	S1PR1										UCK2	UCK2	SDC1	RRM2	S1PR1
MNDA	ADRB1				Cell proliferation	7	4.9	0.0021	0.093			TOP2A	TPX2	CLDN18	LEPR	MELK	CCNB1	PODXL
MNDA	ADRB2				Negative regulation of gene expression	7	4.9	0.022	0.51			NDC80	ZWINT	FEZ1	RAMP3	S1PR1	SLIT3	S1PR1
MNDA	AGTR1				Positive regulation of cell migration	6	4.2	0.035	0.64			NUF2	AURKA	ITGB4	ROBO4	UCHL1	SLC7A5
MNDA	AOX1				Regulation of cell growth	4	2.8	0.018	0.44			SKP2	AURKB	MMRN1	S1PR1
MNDA	ASPA				Transforming growth factor beta receptor signaling pathway	4	2.8	0.035	0.64			TPX2	BIRC5	MMRN2	TSPAN12
MNDA	C1orf115				Integrin-mediated signaling pathway	4	2.8	0.043	0.71			ZWINT	CDC6	PODXL	TMEM100
MNDA	C1QTNF7				Adenylate cyclase-activating G-protein coupled receptor signaling pathway	4	2.8	0.065	0.87			ADRB2	CENPE	SELP
MNDA	CA4				Negative regulation of multicellular organism growth	3	2.1	0.0037	0.13			AGTR1	CCNA2	S1PR1
MNDA	CAV1				Negative regulation of endothelial cell proliferation	3	2.1	0.031	0.62			ASPM	CCNB1
MNDA	CAV2				Positive regulation of cell death	3	2.1	0.044	0.71			AURKA	CCNB2
MNDA	CD36				Response to cAMP	3	2.1	0.045	0.72			AURKB	KIF11
MNDA	CDH5				Regulation of cell adhesion	3	2.1	0.069	0.9			BIRC5	KIF14
MNDA	CDO1				Vasculogenesis	3	2.1	0.073	0.93			CAV1	KIF2C
MNDA	CFD				Cellular response to transforming growth factor beta stimulus	3	2.1	0.079	0.98			CAV2	NCAPG
MNDA	CHRDL1				Norepinephrine-epinephrine-mediated vasodilation involved in regulation of systemic arterial blood pressure	2	1.4	0.028	0.57			CDC6	PRC1
MNDA	CLDN18				Positive regulation of protein kinase A signaling	2	1.4	0.088	1			CENPE	TIMELESS
MNDA	CLEC1A				Pyrimidine metabolism	4	2.8	0.012	0.35			CFD
MNDA	CLIC5				Nucleotide metabolism	4	2.8	0.032	0.65			COBL
MNDA	CNN1				ECM-receptor interaction	4	2.8	0.035	0.65			CORO2B
MNDA	COBL				Purine metabolism	4	2.8	0.088	0.97			CCNA2
MNDA	CORO2B				FoxO signaling pathway	4	2.8	0.093	0.97			CCNB1
MNDA	CPA3				Glutathione metabolism	3	2.1	0.08	0.97			CCNB2
MNDA	DES											DTL
MNDA	DPEP2											DUOX1
MNDA	DUOX1											ENO2
MNDA	EMCN											FEN1
MNDA	ENPP4											FMO2
MNDA	FAM107A											FHL5
MNDA	FBLN5											FUT3
MNDA	FEZ1											GMNN
MNDA	FGR											GPX2
MNDA	FHL5											GPX3
MNDA	FMO2											HMMR
MNDA	GIPC2											ITGB4
MNDA	GNG11											KIF11
MNDA	GPM6A											KIF2C
MNDA	GPX3											LEPR
MNDA	HBB											MKI67
MNDA	HSPB6											MCM2
MNDA	LEPR											MCM4
MNDA	LIMS2											MCM6
MNDA	LRRC32											MMRN1
MNDA	MGP											PAK6
MNDA	MMRN1											PODXL
MNDA	MMRN2											PLOD2
MNDA	MYCT1											PTGER4
MNDA	PALMD											ROBO4
MNDA	PCOLCE2											SGCG
MNDA	PDE2A											SELP
MNDA	PDK4											SLIT3
MNDA	PDZD2											SLC14A1
MNDA	PLAC8											TYMS
MNDA	PODXL											TIMELESS
MNDA	PTGER4											TMC5
MNDA	RAMP3											UCK2
MNDA	RASIP1
MNDA	ROBO4
MNDA	RTN1
MNDA	S1PR1
MNDA	SELP				DAVID-TERM_EPAS1	Count	%	P-Value	Benjamini			Cancer	Cell division	Cell adhesion	Angiogenesis	Positive regulation of cell migration	Cell proliferation	Negative regulation of gene expression	Integrin-mediated signaling pathway	Cell-cell adhesion	Negative regulation of endothelial cell proliferation	Regulation of cell growth	Transforming growth factor beta receptor signaling pathway	Regulation of cell migration	Adenylate cyclase-activating G-protein coupled receptor signaling pathway	Negative regulation of multicellular organism growth	Positive regulation of BMP signaling pathway	Positive regulation of cell death	Response to cAMP	Negative regulation of cell adhesion	Insulin receptor signaling pathway	Regulation of cell adhesion	Vasculogenesis	Norepinephrine-epinephrine-mediated vasodilation involved in regulation of systemic arterial blood pressure	cGMP catabolic process	ECM-receptor interaction	cGMP-PKG signaling pathway	Focal adhesion	Purine metabolism	FoxO signaling pathway	Leukocyte transendothelial migration
MNDA	SGCG				Cancer	62	37.8	1.6e-06	2.9e-05			BUB1B	BUB1B	CD36	RASIP1	FGR	BUB1	CD36	FERMT1	LIMS2	ACVRL1	AGTR1	ACVRL1	THY1	ADRB2	ADRB1	ACVRL1	CD36	CDO1	ACVRL1	CAV2	EMCN	RASIP1	ADRB1	PDE2A	CD36	ADRB1	CAV1	ENPP4	SKP2	THY1
MNDA	SLC14A1				Cell division	21	12.8	4.9e-11	6.2e-08			BUB1	BUB1	FERMT1	THY1	CDH5	E2F8	FERMT1	FGR	THY1	CAV1	FAM107A	CDH5	FUT3	PTGER4	ADRB2	CDH5	HBB	DUOX1	PODXL	PIK3R1	KIF14	CAV1	ADRB2	PDE5A	HMMR	ADRB2	CAV2	PDE2A	CCNB1	CDH5
MNDA	SLC15A2				Cell adhesion	19	11.6	7.7e-07	0.00024			C1QTNF7	NDC80	PDZD2	ACVRL1	CAV1	AURKB	ACVRL1	LIMS2	CDH5	CAV2	FBLN5	CAV2	KIF14	RAMP3	PLAC8	SULF1	RAMP3	SDC1	SEMA5A	PDK4	S1PR1	TMEM100			ITGB4	AGTR1	ITGB4	PDE5A	CCNB2	CLDN18
MNDA	SLC19A3				Angiogenesis	11	6.7	4.5e-05	0.0071			CD36	NUF2	THY1	CAV1	FAM107A	MKI67	AURKA	THY1	EMCN	SULF1	KIF14	LRRC32	ROBO4	S1PR1											SPP1	PDE2A	PIK3R1	PAICS	PIK3R1	PIK3R1
MNDA	SLIT3				Positive regulation of cell migration	9	5.5	0.0013	0.07			TOP2A	TPX2	AOC3	EMCN	LRRC15	MELK	CCNB1	ITGB4	STXBP6																SDC1	PDE5A	SPP1	RRM2	S1PR1
MNDA	SLPI				Cell proliferation	7	4.3	0.0044	0.17			NDC80	ZWINT	CCN5	LEPR	PIK3R1	S1PR1	SLIT3																		VWF	TRPC6	VWF
MNDA	SPARCL1				Negative regulation of gene expression	7	4.3	0.042	0.82			NUF2	AURKA	CLDN18	RAMP3	PODXL	UCHL1	SLC7A5
MNDA	STARD13				Integrin-mediated signaling pathway	5	3	0.013	0.4			SKP2	AURKB	FEZ1	ROBO4	SEMA5A
MNDA	STXBP6				Cell-cell adhesion	5	3	0.071	1			TPX2	BIRC5	ITGB4	S1PR1	S1PR1
MNDA	SYNM				Negative regulation of endothelial cell proliferation	4	2.4	0.004	0.17			ZWINT	CDC6	MFAP4	TSPAN12
MNDA	TMEM100				Regulation of cell growth	4	2.4	0.027	0.66			ADRB2	CENPE	MMRN1	TMEM100
MNDA	TRHDE				Transforming growth factor beta receptor signaling pathway	4	2.4	0.05	0.87			AGTR1	CCNA2	MMRN2
MNDA	TSPAN12				Regulation of cell migration	4	2.4	0.061	0.94			ASPM	CCNB1	MYH10
MNDA	CCN5	WISP2			Adenylate cyclase-activating G-protein coupled receptor signaling pathway	4	2.4	0.092	1			AURKA	CCNB2	PODXL
MNDA	ASF1B				Negative regulation of multicellular organism growth	3	1.8	0.0049	0.17			AURKB	KIF11	SPP1
MNDA	ASPM				Positive regulation of BMP signaling pathway	3	1.8	0.045	0.85			BIRC5	KIF14	SELP
MNDA	AURKA				Positive regulation of cell death	3	1.8	0.057	0.92			CAV1	KIF2C	SEMA5A
MNDA	AURKB				Response to cAMP	3	1.8	0.059	0.93			CAV2	MAD2L1	S1PR1
MNDA	BIRC5				Negative regulation of cell adhesion	3	1.8	0.068	1			CDC6	NCAPG	VWF
MNDA	BUB1				Insulin receptor signaling pathway	3	1.8	0.087	1			CENPE	PRC1
MNDA	BUB1B				Regulation of cell adhesion	3	1.8	0.089	1			COL11A1	TIMELESS
MNDA	CCNA2				Vasculogenesis	3	1.8	0.095	1			CFD
MNDA	CCNB1				Norepinephrine-epinephrine-mediated vasodilation involved in regulation of systemic arterial blood pressure	2	1.2	0.032	0.69			COBL
MNDA	CCNB2				cGMP catabolic process	2	1.2	0.04	0.81			CORO2B
MNDA	CDC6				ECM-receptor interaction	6	3.7	0.0016	0.1			CCNA2
MNDA	CENPE				cGMP-PKG signaling pathway	6	3.7	0.023	0.75			CCNB1
MNDA	CEP55				Focal adhesion	6	3.7	0.045	0.76			CCNB2
MNDA	CKAP4				Purine metabolism	5	3	0.035	0.76			DTL
MNDA	DEPDC1				FoxO signaling pathway	5	3	0.038	0.76			DUOX1
MNDA	DLGAP5				Leukocyte transendothelial migration	4	2.4	0.098	1			ENO2
MNDA	DTL											FEN1
MNDA	E2F8											FMO2
MNDA	ENO2											FHL5
MNDA	FEN1											FUT3
MNDA	FERMT1											GMNN
MNDA	FUT3											GPX2
MNDA	GINS1											GPX3
MNDA	GMNN											HMMR
MNDA	GPX2											ITGB4
MNDA	HJURP											KIF11
MNDA	HMMR											KIF2C
MNDA	ITGB4											LEPR
MNDA	KIF11											MKI67
MNDA	KIF14											MFAP4
MNDA	KIF15											MCM2
MNDA	KIF20A											MCM4
MNDA	KIF2C											MCM6
MNDA	LAD1											MAD2L1
MNDA	LSR											MMRN1
MNDA	MCM2											PIK3R1
MNDA	MCM4											PODXL
MNDA	MCM6											PLOD2
MNDA	MELK											PTGER4
MNDA	MKI67											ROBO4
MNDA	NCAPG											SGCG
MNDA	NDC80											SPP1
MNDA	NETO2											SELP
MNDA	NUF2											SLIT3
MNDA	NUSAP1											SLC14A1
MNDA	PAICS											TYMS
MNDA	PAK6											TIMELESS
MNDA	PLOD2											VWF
MNDA	PRC1
MNDA	RACGAP1
MNDA	RAD51AP1
MNDA	RRM2
MNDA	SDC1
MNDA	SERPINH1				DAVID-TERM_ID4	Count	%	P-Value	Benjamini			Cancer	Cell division	Cell adhesion	Angiogenesis	Positive regulation of cell migration	Inflammatory response	Cell proliferation	Negative regulation of gene expression	Regulation of cell growth	Adenylate cyclase-activating G-protein coupled receptor signaling pathway	Negative regulation of multicellular organism growth	Positive regulation of cell death	Response to cAMP	Insulin receptor signaling pathway	Regulation of cell adhesion	Vasculogenesis	Norepinephrine-epinephrine-mediated vasodilation involved in regulation of systemic arterial blood pressure	cGMP catabolic process	Positive regulation of protein kinase A signaling	Focal adhesion	ECM-receptor interaction	cGMP-PKG signaling pathway	Pyrimidine metabolism	Nucleotide metabolism	Glutathione metabolism
MNDA	SKP2				Cancer	60	39.7	1.4e-07	2.5e-06			BUB1B	BUB1B	CD36	RASIP1	CDH5	AOC3	BUB1	CD36	AGTR1	ADRB2	ADRB1	CD36	CDO1	CAV2	EMCN	RASIP1	ADRB1	PDE2A	ADRB2	CAV1	CD36	ADRB1	RRM2	RRM2	GPX2
MNDA	SLC7A5				Cell division	20	13.2	7.3e-11	8.2e-08			BUB1	BUB1	FERMT1	CAV1	CAV1	AGTR1	AURKB	FERMT1	FAM107A	PTGER4	ADRB2	HBB	DUOX1	PIK3R1	KIF14	CAV1	ADRB2	PDE5A	RAMP3	CAV2	HMMR	ADRB2	TK1	TK1	GPX3
MNDA	TIMELESS				Cell adhesion	17	11.3	4.4e-06	0.00099			C1QTNF7	NDC80	PDZD2	EMCN	FAM107A	CDO1	MKI67	AURKA	FBLN5	RAMP3	PLAC8	RAMP3	SDC1	PDK4	S1PR1	TMEM100				ITGB4	ITGB4	AGTR1	TYMS	TYMS	RRM2
MNDA	TK1				Angiogenesis	9	6	0.00063	0.041			CD36	NUF2	AOC3	LEPR	LRRC15	PTGER4	MELK	CCNB1	KIF14	S1PR1										PAK6	SPP1	PDE2A	UCK2	UCK2
MNDA	TMC5				Positive regulation of cell migration	7	4.6	0.013	0.39			TOP2A	TPX2	CCN5	RAMP3	PIK3R1	SPP1	S1PR1	SLIT3												PIK3R1	SDC1	PDE5A
MNDA	TOP2A				Inflammatory response	7	4.6	0.089	1			NDC80	ZWINT	CLDN18	ROBO4	SEMA5A	SELP	UCHL1	SLC7A5												SPP1	VWF	TRPC6
MNDA	TPX2				Cell proliferation	6	4	0.013	0.39			NUF2	AURKA	FEZ1	S1PR1	S1PR1	SDC1														VWF
MNDA	TYMS				Negative regulation of gene expression	6	4	0.082	1			TPX2	AURKB	ITGB4	TSPAN12
MNDA	UCHL1				Regulation of cell growth	4	2.6	0.021	0.54			ZWINT	BIRC5	MFAP4	TMEM100
MNDA	UCK2				Adenylate cyclase-activating G-protein coupled receptor signaling pathway	4	2.6	0.074	1			ADRB2	CDC6	MMRN1
MNDA	ZWINT				Negative regulation of multicellular organism growth	3	2	0.0041	0.17			AGTR1	CENPE	MMRN2
EPAS1	ABCA8				Positive regulation of cell death	3	2	0.048	0.81			ASPM	CCNB1	MYH10
EPAS1	ACADL				Response to cAMP	3	2	0.05	0.82			AURKA	CCNB2	SPP1
EPAS1	ACTG2				Insulin receptor signaling pathway	3	2	0.074	1			AURKB	KIF11	SELP
EPAS1	ACVRL1				Regulation of cell adhesion	3	2	0.076	1			BIRC5	KIF14	SEMA5A
EPAS1	ADAMTS8				Vasculogenesis	3	2	0.081	1			CAV1	KIF2C	S1PR1
EPAS1	ADAMTSL3				Norepinephrine-epinephrine-mediated vasodilation involved in regulation of systemic arterial blood pressure	2	1.3	0.03	0.61			CAV2	MAD2L1	VWF
EPAS1	ADRB1				cGMP catabolic process	2	1.3	0.037	0.71			CDC6	NCAPG
EPAS1	ADRB2				Positive regulation of protein kinase A signaling	2	1.3	0.093	1			CENPE	PRC1
EPAS1	AGTR1				Focal adhesion	7	4.6	0.0079	0.3			CFD	TIMELESS
EPAS1	AOC3				ECM-receptor interaction	7	4.6	0.0079	0.3			COBL
EPAS1	AOX1				cGMP-PKG signaling pathway	6	4	0.015	0.37			CORO2B
EPAS1	ASPA				Pyrimidine metabolism	4	2.6	0.014	0.37			CCNB1
EPAS1	C1orf115				Nucleotide metabolism	4	2.6	0.038	0.62			CCNB2
EPAS1	C1QTNF7				Glutathione metabolism	3	2	0.088	0.98			DTL
EPAS1	CA4											DUOX1
EPAS1	CAV1											ENO2
EPAS1	CAV2											FEN1
EPAS1	CD36											FMO2
EPAS1	CDH5											FHL5
EPAS1	CDO1											FUT3
EPAS1	CFD											GPX2
EPAS1	CHRDL1											GPX3
EPAS1	CLDN18											HMMR
EPAS1	CLEC1A											ITGB4
EPAS1	CLIC5											KIF11
EPAS1	CNN1											KIF2C
EPAS1	COBL											LEPR
EPAS1	CORO2B											MKI67
EPAS1	CPA3											MFAP4
EPAS1	DENND2A											MCM2
EPAS1	DES											MCM4
EPAS1	DPEP2											MCM6
EPAS1	DUOX1											MAD2L1
EPAS1	EMCN											MMRN1
EPAS1	ENPP4											PAK6
EPAS1	FAM107A											PIK3R1
EPAS1	FBLN5											PLOD2
EPAS1	FEZ1											PTGER4
EPAS1	FGR											ROBO4
EPAS1	FHL5											SGCG
EPAS1	FMO2											SPP1
EPAS1	GIPC2											SELP
EPAS1	GNG11											SLIT3
EPAS1	GPD1L											SLC14A1
EPAS1	GPM6A											TYMS
EPAS1	GPX3											TIMELESS
EPAS1	HBB											TMC5
EPAS1	HIGD1B											UCK2
EPAS1	IFT57											VWF
EPAS1	IGSF10
EPAS1	ITIH5
EPAS1	LEPR
EPAS1	LIMS2
EPAS1	LRRC32
EPAS1	MFAP4				DAVID-TERM_KLF2	Count	%	P-Value	Benjamini			Cancer	Cell division	Cell adhesion	Angiogenesis	Apoptotic process	Positive regulation of cell migration	Negative regulation of apoptotic process	Cell proliferation	Negative regulation of gene expression	Positive regulation of angiogenesis	Negative regulation of endothelial cell proliferation	Regulation of cell growth	Transforming growth factor beta receptor signaling pathway	Integrin-mediated signaling pathway	Adenylate cyclase-activating G-protein coupled receptor signaling pathway	Negative regulation of multicellular organism growth	Positive regulation of BMP signaling pathway	Positive regulation of cell death	Negative regulation of cell adhesion	Negative regulation of BMP signaling pathway	Insulin receptor signaling pathway	Regulation of cell adhesion	Vasculogenesis	Norepinephrine-epinephrine-mediated vasodilation involved in regulation of systemic arterial blood pressure	cGMP catabolic process	Focal adhesion	cGMP-PKG signaling pathway	ECM-receptor interaction	FoxO signaling pathway	Pyrimidine metabolism	Nucleotide metabolism
EPAS1	MGP				Cancer	65	39.6	5.8e-08	1e-06			BUB1B	BUB1B	CD36	RASIP1	BUB1B	FGR	LIMS2	BUB1	CD36	ACVRL1	ACVRL1	AGTR1	ACVRL1	FERMT1	ADRB2	ADRB1	ACVRL1	CD36	ACVRL1	CAV1	CAV2	EMCN	RASIP1	ADRB1	PDE2A	CAV1	ADRB1	CD36	SKP2	RRM2	RRM2
EPAS1	MMRN1				Cell division	21	12.8	4.4e-11	5.4e-08			BUB1	BUB1	FERMT1	ACVRL1	BUB1	CDH5	AURKA	E2F8	FERMT1	CDH5	CAV1	FAM107A	CDH5	FGR	PTGER4	ADRB2	CDH5	HBB	PODXL	CHRDL1	PIK3R1	KIF14	CAV1	ADRB2	PDE5A	CAV2	ADRB2	HMMR	CCNB1	TK1	TK1
EPAS1	MMRN2				Cell adhesion	18	11	3.2e-06	0.00098			C1QTNF7	NDC80	PDZD2	CAV1	TPX2	CAV1	BIRC5	AURKB	ACVRL1	GREM1	CAV2	FBLN5	CAV2	LIMS2	RAMP3	PLAC8	SULF1	RAMP3	SEMA5A	GREM1	PDK4	S1PR1	TMEM100			ITGB4	AGTR1	ITGB4	CCNB2	TYMS	TYMS
EPAS1	MYCT1				Angiogenesis	10	6.1	0.00023	0.019			CD36	NUF2	AOC3	EMCN	AURKA	FAM107A	GREM1	MKI67	AURKA	HSPB6	SULF1	KIF14	LRRC32	ITGB4	S1PR1											PAK6	PDE2A	SPP1	PIK3R1	UCK2	UCK2
EPAS1	MYH10				Apoptotic process	10	6.1	0.061	0.96			TOP2A	TPX2	CCN5	LEPR	BIRC5	LRRC15	HSPB6	MELK	CCNB1	SEMA5A																PIK3R1	PDE5A	VWF	S1PR1
EPAS1	PALMD				Positive regulation of cell migration	9	5.5	0.0012	0.066			NDC80	ZWINT	CLDN18	RAMP3	GREM1	PIK3R1	KIF14	S1PR1	SLIT3																	SPP1	TRPC6
EPAS1	PDE2A				Negative regulation of apoptotic process	9	5.5	0.0012	0.066			NUF2	AURKA	FEZ1	ROBO4	MELK	PODXL	MAD2L1	UCHL1	SLC7A5																	VWF
EPAS1	PDE5A				Cell proliferation	7	4.3	0.0043	0.17			SKP2	AURKB	ITGB4	S1PR1	MCM2	SEMA5A	PIK3R1
EPAS1	PDK4				Negative regulation of gene expression	7	4.3	0.041	0.83			TPX2	BIRC5	MFAP4	TSPAN12	PAK6	S1PR1	PLAC8
EPAS1	PDZD2				Positive regulation of angiogenesis	5	3	0.045	0.85			ZWINT	CDC6	MMRN1	TMEM100	SULF1
EPAS1	PIK3R1				Negative regulation of endothelial cell proliferation	4	2.4	0.0039	0.16			ADRB2	CENPE	MMRN2
EPAS1	PLAC8				Regulation of cell growth	4	2.4	0.027	0.68			AGTR1	CCNA2	MYH10
EPAS1	PLLP				Transforming growth factor beta receptor signaling pathway	4	2.4	0.05	0.87			ASPM	CCNB1	PODXL
EPAS1	PODXL				Integrin-mediated signaling pathway	4	2.4	0.061	0.96			AURKA	CCNB2	SPP1
EPAS1	PTGER4				Adenylate cyclase-activating G-protein coupled receptor signaling pathway	4	2.4	0.09	1			AURKB	KIF11	SELP
EPAS1	RAMP3				Negative regulation of multicellular organism growth	3	1.8	0.0049	0.17			BIRC5	KIF14	SEMA5A
EPAS1	RASIP1				Positive regulation of BMP signaling pathway	3	1.8	0.044	0.85			CAV1	KIF2C	S1PR1
EPAS1	RFX2				Positive regulation of cell death	3	1.8	0.056	0.92			CAV2	MAD2L1	VWF
EPAS1	ROBO4				Negative regulation of cell adhesion	3	1.8	0.067	1			CDC6	NCAPG
EPAS1	RTN1				Negative regulation of BMP signaling pathway	3	1.8	0.084	1			CENPE	PRC1
EPAS1	S1PR1				Insulin receptor signaling pathway	3	1.8	0.086	1			COL11A1	TIMELESS
EPAS1	SELP				Regulation of cell adhesion	3	1.8	0.089	1			CFD
EPAS1	SEMA5A				Vasculogenesis	3	1.8	0.094	1			CORO2B
EPAS1	SGCG				Norepinephrine-epinephrine-mediated vasodilation involved in regulation of systemic arterial blood pressure	2	1.2	0.032	0.7			CCNA2
EPAS1	SLC14A1				cGMP catabolic process	2	1.2	0.04	0.83			CCNB1
EPAS1	SLC15A2				Focal adhesion	7	4.3	0.012	0.46			CCNB2
EPAS1	SLC19A3				cGMP-PKG signaling pathway	6	3.7	0.021	0.58			DTL
EPAS1	SLIT3				ECM-receptor interaction	5	3	0.0094	0.46			DUOX1
EPAS1	SLPI				FoxO signaling pathway	5	3	0.035	0.69			FEN1
EPAS1	SPARCL1				Pyrimidine metabolism	4	2.4	0.017	0.57			FMO2
EPAS1	STARD13				Nucleotide metabolism	4	2.4	0.046	0.82			FHL5
EPAS1	STXBP6											FUT3
EPAS1	SYNM											GMNN
EPAS1	TMEM100											GPX2
EPAS1	TRHDE											GPX3
EPAS1	TRPC6											GREM1
EPAS1	TSPAN12											HMMR
EPAS1	VWF											ITGB4
EPAS1	CCN5	WISP2										KIF11
EPAS1	ASF1B											KIF2C
EPAS1	ASPM											LEPR
EPAS1	AURKA											MKI67
EPAS1	AURKB											MTHFD2
EPAS1	BIRC5											MFAP4
EPAS1	BUB1											MCM2
EPAS1	BUB1B											MCM4
EPAS1	CCNA2											MCM6
EPAS1	CCNB1											MAD2L1
EPAS1	CCNB2											MMRN1
EPAS1	CDC6											PAK6
EPAS1	CDKN3											PIK3R1
EPAS1	CENPE											PODXL
EPAS1	CEP55											PLOD2
EPAS1	COL11A1											PTGER4
EPAS1	COL5A2											ROBO4
EPAS1	DEPDC1											SGCG
EPAS1	DLGAP5											SPP1
EPAS1	DTL											SELP
EPAS1	E2F8											SLIT3
EPAS1	ENO2											SLC14A1
EPAS1	FEN1											TYMS
EPAS1	FERMT1											TIMELESS
EPAS1	FUT3											TMC5
EPAS1	GINS1											UCK2
EPAS1	GMNN											VWF
EPAS1	GPX2
EPAS1	HJURP
EPAS1	HMMR
EPAS1	ITGB4
EPAS1	KIF11				DAVID-TERM_FOXF1	Count	%	P-Value	Benjamini			Cancer	Cell division	Cell adhesion	Angiogenesis	Apoptotic process	Positive regulation of cell migration	Negative regulation of apoptotic process	Cell proliferation	Negative regulation of gene expression	Integrin-mediated signaling pathway	Positive regulation of angiogenesis	Cell-cell adhesion	Negative regulation of endothelial cell proliferation	Regulation of cell growth	Transforming growth factor beta receptor signaling pathway	Regulation of cell migration	Negative regulation of multicellular organism growth	Positive regulation of BMP signaling pathway	Positive regulation of cell death	Response to cAMP	Negative regulation of cell adhesion	Negative regulation of BMP signaling pathway	Insulin receptor signaling pathway	Regulation of cell adhesion	Norepinephrine-epinephrine-mediated vasodilation involved in regulation of systemic arterial blood pressure	cGMP catabolic process	Focal adhesion	ECM-receptor interaction	cGMP-PKG signaling pathway	Purine metabolism	FoxO signaling pathway	Pyrimidine metabolism	Nucleotide metabolism
EPAS1	KIF14				Cancer	66	38.2	2.1e-07	3.8e-06			BUB1B	BUB1B	CD36	RASIP1	BUB1B	FGR	LIMS2	BUB1	CD36	FERMT1	ACVRL1	LIMS2	ACVRL1	AGTR1	ACVRL1	THY1	ADRB1	ACVRL1	CD36	CDO1	ACVRL1	CAV1	CAV2	EMCN	ADRB1	PDE2A	CAV1	CD36	ADRB1	ENPP4	SKP2	RRM2	RRM2
EPAS1	KIF15				Cell division	21	12.1	1.2e-10	1.6e-07			BUB1	BUB1	FERMT1	THY1	BUB1	CDH5	AURKA	E2F8	FERMT1	FGR	CDH5	THY1	CAV1	FAM107A	CDH5	FUT3	ADRB2	CDH5	HBB	DUOX1	PODXL	CHRDL1	PIK3R1	KIF14	ADRB2	PDE5A	CAV2	HMMR	ADRB2	PDE2A	CCNB1	TK1	TK1
EPAS1	KIF20A				Cell adhesion	19	11	1.6e-06	0.00038			C1QTNF7	NDC80	PDZD2	ACVRL1	TPX2	CAV1	BIRC5	AURKB	ACVRL1	LIMS2	GREM1	CDH5	CAV2	FBLN5	CAV2	KIF14	PLAC8	SULF1	RAMP3	SDC1	SEMA5A	GREM1	PDK4	S1PR1			ITGB4	ITGB4	AGTR1	PDE5A	CCNB2	TYMS	TYMS
EPAS1	KIF2C				Angiogenesis	11	6.4	6.9e-05	0.01			CD36	NUF2	THY1	CAV1	AURKA	FAM107A	GREM1	MKI67	AURKA	THY1	HSPB6	EMCN	SULF1	KIF14	LRRC32	ROBO4											PAK6	SPP1	PDE2A	PAICS	PIK3R1	UCK2	UCK2
EPAS1	LAD1				Apoptotic process	11	6.4	0.038	0.79			TOP2A	TPX2	AOC3	EMCN	BIRC5	LRRC15	HSPB6	MELK	CCNB1	ITGB4	SEMA5A	STXBP6															PIK3R1	SDC1	PDE5A	RRM2	S1PR1
EPAS1	LRRC15				Positive regulation of cell migration	9	5.2	0.0017	0.092			NDC80	ZWINT	CCN5	LEPR	GREM1	PIK3R1	KIF14	S1PR1	SLIT3																		SPP1	VWF	TRPC6
EPAS1	LSR				Negative regulation of apoptotic process	9	5.2	0.086	1			NUF2	AURKA	CLDN18	RAMP3	IFT57	PODXL	MAD2L1	UCHL1	SLC7A5																		VWF
EPAS1	MAD2L1				Cell proliferation	7	4	0.0056	0.21			SKP2	AURKB	FEZ1	ROBO4	MELK	SEMA5A	PIK3R1
EPAS1	MCM2				Negative regulation of gene expression	7	4	0.051	0.89			TPX2	BIRC5	ITGB4	S1PR1	MCM2	S1PR1	PLAC8
EPAS1	MCM4				Integrin-mediated signaling pathway	5	2.9	0.015	0.45			ZWINT	CDC6	MFAP4	TSPAN12	PAK6
EPAS1	MCM6				Positive regulation of angiogenesis	5	2.9	0.054	0.92			ADRB2	CENPE	MMRN1	TMEM100	SULF1
EPAS1	MELK				Cell-cell adhesion	5	2.9	0.082	1			AGTR1	CCNA2	MMRN2
EPAS1	MKI67				Negative regulation of endothelial cell proliferation	4	2.3	0.0046	0.19			ASPM	CCNB1	MYH10
EPAS1	NCAPG				Regulation of cell growth	4	2.3	0.031	0.74			AURKA	CCNB2	PODXL
EPAS1	NDC80				Transforming growth factor beta receptor signaling pathway	4	2.3	0.057	0.95			AURKB	KIF11	SPP1
EPAS1	NUF2				Regulation of cell migration	4	2.3	0.068	1			BIRC5	KIF14	SELP
EPAS1	NUSAP1				Negative regulation of multicellular organism growth	3	1.7	0.0054	0.21			CAV1	KIF2C	SEMA5A
EPAS1	PAICS				Positive regulation of BMP signaling pathway	3	1.7	0.049	0.89			CAV2	MAD2L1	S1PR1
EPAS1	PLOD2				Positive regulation of cell death	3	1.7	0.062	0.98			CDC6	NCAPG	VWF
EPAS1	PRC1				Response to cAMP	3	1.7	0.064	0.99			CENPE	PRC1
EPAS1	RACGAP1				Negative regulation of cell adhesion	3	1.7	0.074	1			COL11A1	TIMELESS
EPAS1	RAD51AP1				Negative regulation of BMP signaling pathway	3	1.7	0.092	1			CFD
EPAS1	RRM2				Insulin receptor signaling pathway	3	1.7	0.095	1			COBL
EPAS1	SDC1				Regulation of cell adhesion	3	1.7	0.097	1			CORO2B
EPAS1	SERPINH1				Norepinephrine-epinephrine-mediated vasodilation involved in regulation of systemic arterial blood pressure	2	1.2	0.034	0.74			CCNA2
EPAS1	SKP2				cGMP catabolic process	2	1.2	0.042	0.83			CCNB1
EPAS1	SLC12A8				Focal adhesion	7	4	0.016	0.55			CCNB2
EPAS1	SLC7A5				ECM-receptor interaction	6	3.5	0.002	0.13			DTL
EPAS1	SPP1				cGMP-PKG signaling pathway	6	3.5	0.027	0.69			DUOX1
EPAS1	SULF1				Purine metabolism	5	2.9	0.041	0.74			ENO2
EPAS1	THY1				FoxO signaling pathway	5	2.9	0.044	0.74			FEN1
EPAS1	TIMELESS				Pyrimidine metabolism	4	2.3	0.021	0.61			FMO2
EPAS1	TK1				Nucleotide metabolism	4	2.3	0.055	0.8			FHL5
EPAS1	TMPRSS4											FUT3
EPAS1	TOP2A											GMNN
EPAS1	TPX2											GPX2
EPAS1	TYMS											GPX3
EPAS1	UCHL1											GREM1
EPAS1	ZWINT											HMMR
ID4	ABCA8											ITGB4
ID4	ACADL											KIF11
ID4	ACTG2											KIF2C
ID4	ADAMTS8											LEPR
ID4	ADAMTSL3											MKI67
ID4	ADRB1											MFAP4
ID4	ADRB2											MCM2
ID4	AGTR1											MCM4
ID4	AOC3											MCM6
ID4	AOX1											MAD2L1
ID4	ASPA											MMRN1
ID4	C1orf115											PAK6
ID4	C1QTNF7											PIK3R1
ID4	CA4											PODXL
ID4	CAV1											PLOD2
ID4	CAV2											PTGER4
ID4	CD36											ROBO4
ID4	CDH5											SGCG
ID4	CDO1											SPP1
ID4	CFD											SELP
ID4	CHRDL1											SLIT3
ID4	CLDN18											SLC14A1
ID4	CLEC1A											TYMS
ID4	CLIC5											TIMELESS
ID4	CNN1											TMC5
ID4	COBL											UCK2
ID4	CORO2B											VWF
ID4	CPA3
ID4	DENND2A
ID4	DES
ID4	DUOX1
ID4	EMCN
ID4	FAM107A				DAVID-TERM_ZBTB16	Count	%	P-Value	Benjamini			Cancer	Cell division	Cell adhesion	Angiogenesis	Apoptotic process	Positive regulation of cell migration	Negative regulation of apoptotic process	Cell proliferation	Negative regulation of gene expression	Integrin-mediated signaling pathway	Positive regulation of angiogenesis	Cell-cell adhesion	Negative regulation of endothelial cell proliferation	Regulation of cell growth	Transforming growth factor beta receptor signaling pathway	Regulation of cell migration	Negative regulation of multicellular organism growth	Positive regulation of BMP signaling pathway	Positive regulation of cell death	Response to cAMP	Negative regulation of cell adhesion	Negative regulation of BMP signaling pathway	Insulin receptor signaling pathway	Regulation of cell adhesion	cGMP catabolic process	Focal adhesion	ECM-receptor interaction	cGMP-PKG signaling pathway	Purine metabolism	FoxO signaling pathway	Pyrimidine metabolism	Nucleotide metabolism
ID4	FBLN5				Cancer	67	38.3	1.6e-07	2.8e-06			BUB1B	BUB1B	CD36	RASIP1	BUB1B	FGR	LIMS2	BUB1	CD36	FERMT1	ACVRL1	LIMS2	ACVRL1	AGTR1	ACVRL1	THY1	ADRB1	ACVRL1	CD36	CDO1	ACVRL1	CAV1	CAV2	EMCN	PDE2A	CAV1	CD36	ADRB1	ENPP4	SKP2	RRM2	RRM2
ID4	FEZ1				Cell division	21	12	1.4e-10	1.8e-07			BUB1	BUB1	FERMT1	THY1	BUB1	CDH5	AURKA	E2F8	FERMT1	FGR	CDH5	THY1	CAV1	FAM107A	CDH5	FUT3	ADRB2	CDH5	HBB	DUOX1	PODXL	CHRDL1	PIK3R1	KIF14	PDE5A	CAV2	HMMR	ADRB2	PDE2A	CCNB1	TK1	TK1
ID4	FHL5				Cell adhesion	19	10.9	1.7e-06	0.00057			C1QTNF7	NDC80	PDZD2	ACVRL1	TPX2	CAV1	BIRC5	AURKB	ACVRL1	LIMS2	GREM1	CDH5	CAV2	FBLN5	CAV2	KIF14	PLAC8	SULF1	RAMP3	SDC1	SEMA5A	GREM1	PDK4	S1PR1		ITGB4	ITGB4	AGTR1	PDE5A	CCNB2	TYMS	TYMS
ID4	FMO2				Angiogenesis	11	6.3	7.2e-05	0.012			CD36	NUF2	THY1	CAV1	AURKA	FAM107A	GREM1	MKI67	AURKA	THY1	HSPB6	EMCN	SULF1	KIF14	LRRC32	ROBO4										PAK6	SPP1	PDE2A	PAICS	PIK3R1	UCK2	UCK2
ID4	GIPC2				Apoptotic process	11	6.3	0.039	0.82			TOP2A	TPX2	AOC3	EMCN	BIRC5	LRRC15	HSPB6	MELK	CCNB1	ITGB4	SEMA5A	STXBP6														PIK3R1	SDC1	PDE5A	RRM2	S1PR1
ID4	GNG11				Positive regulation of cell migration	9	5.1	0.0018	0.098			NDC80	ZWINT	CCN5	LEPR	GREM1	PIK3R1	KIF14	S1PR1	SLIT3																	SPP1	VWF	TRPC6
ID4	GPD1L				Negative regulation of apoptotic process	9	5.1	0.088	1			NUF2	AURKA	CLDN18	RAMP3	IFT57	PODXL	MAD2L1	UCHL1	SLC7A5																	VWF
ID4	GPM6A				Cell proliferation	7	4	0.0058	0.21			SKP2	AURKB	FEZ1	ROBO4	MELK	SEMA5A	PIK3R1
ID4	GPX3				Negative regulation of gene expression	7	4	0.052	0.92			TPX2	BIRC5	ITGB4	S1PR1	MCM2	S1PR1	PLAC8
ID4	HBB				Integrin-mediated signaling pathway	5	2.9	0.015	0.46			ZWINT	CDC6	MFAP4	TSPAN12	PAK6
ID4	HIGD1B				Positive regulation of angiogenesis	5	2.9	0.055	0.94			ADRB2	CENPE	MMRN1	TMEM100	SULF1
ID4	HSPB6				Cell-cell adhesion	5	2.9	0.084	1			AGTR1	CCNA2	MMRN2
ID4	IGSF10				Negative regulation of endothelial cell proliferation	4	2.3	0.0047	0.2			ASPM	CCNB1	MYH10
ID4	ITIH5				Regulation of cell growth	4	2.3	0.031	0.75			AURKA	CCNB2	PODXL
ID4	LEPR				Transforming growth factor beta receptor signaling pathway	4	2.3	0.058	0.97			AURKB	KIF11	SPP1
ID4	LIMS2				Regulation of cell migration	4	2.3	0.069	1			BIRC5	KIF14	SELP
ID4	LRRC32				Negative regulation of multicellular organism growth	3	1.7	0.0055	0.21			CAV1	KIF2C	SEMA5A
ID4	MFAP4				Positive regulation of BMP signaling pathway	3	1.7	0.049	0.92			CAV2	MAD2L1	S1PR1
ID4	MGP				Positive regulation of cell death	3	1.7	0.063	1			CDC6	NCAPG	VWF
ID4	MMRN1				Response to cAMP	3	1.7	0.065	1			CENPE	PRC1
ID4	MMRN2				Negative regulation of cell adhesion	3	1.7	0.075	1			COL11A1	TIMELESS
ID4	MYCT1				Negative regulation of BMP signaling pathway	3	1.7	0.093	1			CFD
ID4	MYH10				Insulin receptor signaling pathway	3	1.7	0.096	1			COBL
ID4	PALMD				Regulation of cell adhesion	3	1.7	0.098	1			CORO2B
ID4	PCOLCE2				cGMP catabolic process	2	1.1	0.043	0.84			CCNA2
ID4	PDE2A				Focal adhesion	7	4	0.017	0.58			CCNB1
ID4	PDE5A				ECM-receptor interaction	6	3.4	0.0021	0.14			CCNB2
ID4	PDK4				cGMP-PKG signaling pathway	6	3.4	0.029	0.73			DTL
ID4	PDZD2				Purine metabolism	5	2.9	0.043	0.78			DUOX1
ID4	PIK3R1				FoxO signaling pathway	5	2.9	0.046	0.78			ENO2
ID4	PLAC8				Pyrimidine metabolism	4	2.3	0.022	0.63			FEN1
ID4	PTGER4				Nucleotide metabolism	4	2.3	0.057	0.83			FMO2
ID4	RAMP3											FHL5
ID4	RASIP1											FUT3
ID4	ROBO4											GMNN
ID4	S1PR1											GPX2
ID4	SELP											GPX3
ID4	SEMA5A											GREM1
ID4	SGCG											HMMR
ID4	SLC14A1											ITGB4
ID4	SLC15A2											KIF11
ID4	SLIT3											KIF2C
ID4	SLPI											LEPR
ID4	SPARCL1											MKI67
ID4	STARD13											MTHFD2
ID4	STXBP6											MFAP4
ID4	SYNM											MCM2
ID4	TMEM100											MCM4
ID4	TPPP3											MCM6
ID4	TRHDE											MAD2L1
ID4	TRPC6											MMRN1
ID4	TSPAN12											PAK6
ID4	VWF											PIK3R1
ID4	CCN5	WISP2										PODXL
ID4	ASF1B											PLOD2
ID4	ASPM											PTGER4
ID4	AURKA											ROBO4
ID4	AURKB											SGCG
ID4	BIRC5											SPP1
ID4	BUB1											SELP
ID4	BUB1B											SLIT3
ID4	CCNB1											SLC14A1
ID4	CCNB2											TYMS
ID4	CDC6											TIMELESS
ID4	CDKN3											TMC5
ID4	CENPE											UCK2
ID4	CEP55											VWF
ID4	CKAP4
ID4	DEPDC1
ID4	DLGAP5
ID4	DTL
ID4	ENO2
ID4	FEN1				DAVID-TERM_TCF21	Count	%	P-Value	Benjamini			Cancer	Cell division	Cell adhesion	Angiogenesis	Apoptotic process	Positive regulation of cell migration	Negative regulation of apoptotic process	Cell proliferation	Negative regulation of gene expression	Integrin-mediated signaling pathway	Positive regulation of angiogenesis	Cell-cell adhesion	Negative regulation of endothelial cell proliferation	Regulation of cell growth	Transforming growth factor beta receptor signaling pathway	Regulation of cell migration	Negative regulation of multicellular organism growth	Positive regulation of BMP signaling pathway	Positive regulation of cell death	Response to cAMP	Negative regulation of cell adhesion	Negative regulation of BMP signaling pathway	Insulin receptor signaling pathway	Regulation of cell adhesion	Norepinephrine-epinephrine-mediated vasodilation involved in regulation of systemic arterial blood pressure	cGMP catabolic process	Focal adhesion	ECM-receptor interaction	cGMP-PKG signaling pathway	Purine metabolism	FoxO signaling pathway	Pyrimidine metabolism	Nucleotide metabolism
ID4	FERMT1				Cancer	67	38.1	2.1e-07	3.8e-06			BUB1B	BUB1B	CD36	RASIP1	BUB1B	FGR	LIMS2	BUB1	CD36	FERMT1	ACVRL1	LIMS2	ACVRL1	AGTR1	ACVRL1	THY1	ADRB1	ACVRL1	CD36	CDO1	ACVRL1	CAV1	CAV2	EMCN	ADRB1	PDE2A	CAV1	CD36	ADRB1	ENPP4	SKP2	RRM2	RRM2
ID4	FUT3				Cell division	21	11.9	1.5e-10	2e-07			BUB1	BUB1	FERMT1	THY1	BUB1	CDH5	AURKA	E2F8	FERMT1	FGR	CDH5	THY1	CAV1	FAM107A	CDH5	FUT3	ADRB2	CDH5	HBB	DUOX1	PODXL	CHRDL1	PIK3R1	KIF14	ADRB2	PDE5A	CAV2	HMMR	ADRB2	PDE2A	CCNB1	TK1	TK1
ID4	GINS1				Cell adhesion	19	10.8	1.9e-06	0.00042			C1QTNF7	NDC80	PDZD2	ACVRL1	TPX2	CAV1	BIRC5	AURKB	ACVRL1	LIMS2	GREM1	CDH5	CAV2	FBLN5	CAV2	KIF14	PLAC8	SULF1	RAMP3	SDC1	SEMA5A	GREM1	PDK4	S1PR1			ITGB4	ITGB4	AGTR1	PDE5A	CCNB2	TYMS	TYMS
ID4	GPX2				Angiogenesis	11	6.2	7.6e-05	0.011			CD36	NUF2	THY1	CAV1	AURKA	FAM107A	GREM1	MKI67	AURKA	THY1	HSPB6	EMCN	SULF1	KIF14	LRRC32	ROBO4											PAK6	SPP1	PDE2A	PAICS	PIK3R1	UCK2	UCK2
ID4	HJURP				Apoptotic process	11	6.2	0.04	0.84			TOP2A	TPX2	AOC3	EMCN	BIRC5	LRRC15	HSPB6	MELK	CCNB1	ITGB4	SEMA5A	STXBP6															PIK3R1	SDC1	PDE5A	RRM2	S1PR1
ID4	HMMR				Positive regulation of cell migration	9	5.1	0.0019	0.096			NDC80	ZWINT	CCN5	LEPR	GREM1	PIK3R1	KIF14	S1PR1	SLIT3																		SPP1	VWF	TRPC6
ID4	ITGB4				Negative regulation of apoptotic process	9	5.1	0.09	1			NUF2	AURKA	CLDN18	RAMP3	IFT57	PODXL	MAD2L1	UCHL1	SLC7A5																		VWF
ID4	KIF11				Cell proliferation	7	4	0.0059	0.21			SKP2	AURKB	FEZ1	ROBO4	MELK	SEMA5A	PIK3R1
ID4	KIF14				Negative regulation of gene expression	7	4	0.054	0.93			TPX2	BIRC5	ITGB4	S1PR1	MCM2	S1PR1	PLAC8
ID4	KIF15				Integrin-mediated signaling pathway	5	2.8	0.016	0.47			ZWINT	CDC6	MFAP4	TSPAN12	PAK6
ID4	KIF20A				Positive regulation of angiogenesis	5	2.8	0.056	0.95			ADRB2	CENPE	MMRN1	TMEM100	SULF1
ID4	KIF2C				Cell-cell adhesion	5	2.8	0.085	1			AGTR1	CCNA2	MMRN2
ID4	LAD1				Negative regulation of endothelial cell proliferation	4	2.3	0.0047	0.19			ASPM	CCNB1	MYH10
ID4	LRRC15				Regulation of cell growth	4	2.3	0.032	0.76			AURKA	CCNB2	PODXL
ID4	MAD2L1				Transforming growth factor beta receptor signaling pathway	4	2.3	0.059	0.96			AURKB	KIF11	SPP1
ID4	MCM2				Regulation of cell migration	4	2.3	0.07	1			BIRC5	KIF14	SELP
ID4	MCM4				Negative regulation of multicellular organism growth	3	1.7	0.0055	0.21			CAV1	KIF2C	SEMA5A
ID4	MCM6				Positive regulation of BMP signaling pathway	3	1.7	0.05	0.92			CAV2	MAD2L1	S1PR1
ID4	MELK				Positive regulation of cell death	3	1.7	0.063	1			CDC6	NCAPG	VWF
ID4	MKI67				Response to cAMP	3	1.7	0.066	1			CENPE	PRC1
ID4	NCAPG				Negative regulation of cell adhesion	3	1.7	0.076	1			COL11A1	TIMELESS
ID4	NDC80				Negative regulation of BMP signaling pathway	3	1.7	0.094	1			CFD
ID4	NUF2				Insulin receptor signaling pathway	3	1.7	0.097	1			COBL
ID4	NUSAP1				Regulation of cell adhesion	3	1.7	0.099	1			CORO2B
ID4	PAICS				Norepinephrine-epinephrine-mediated vasodilation involved in regulation of systemic arterial blood pressure	2	1.1	0.034	0.76			CCNA2
ID4	PAK6				cGMP catabolic process	2	1.1	0.043	0.84			CCNB1
ID4	PLOD2				Focal adhesion	7	4	0.017	0.58			CCNB2
ID4	PRC1				ECM-receptor interaction	6	3.4	0.0021	0.14			DTL
ID4	RACGAP1				cGMP-PKG signaling pathway	6	3.4	0.029	0.73			DUOX1
ID4	RAD51AP1				Purine metabolism	5	2.8	0.043	0.78			ENO2
ID4	RRM2				FoxO signaling pathway	5	2.8	0.046	0.78			FEN1
ID4	SDC1				Pyrimidine metabolism	4	2.3	0.022	0.63			FMO2
ID4	SLC12A8				Nucleotide metabolism	4	2.3	0.057	0.83			FHL5
ID4	SLC7A5											FUT3
ID4	SPP1											GMNN
ID4	TIMELESS											GPX2
ID4	TK1											GPX3
ID4	TMC5											GREM1
ID4	TMPRSS4											HMMR
ID4	TOP2A											ITGB4
ID4	TPX2											KIF11
ID4	TYMS											KIF2C
ID4	UCHL1											LEPR
ID4	UCK2											MKI67
ID4	ZWINT											MTHFD2
KLF2	ABCA8											MFAP4
KLF2	ACADL											MCM2
KLF2	ACTG2											MCM4
KLF2	ACVRL1											MCM6
KLF2	ADAMTS8											MAD2L1
KLF2	ADAMTSL3											MMRN1
KLF2	ADRB1											PAK6
KLF2	ADRB2											PIK3R1
KLF2	AGTR1											PODXL
KLF2	AOC3											PLOD2
KLF2	AOX1											PTGER4
KLF2	ASPA											ROBO4
KLF2	C1orf115											SGCG
KLF2	C1QTNF7											SPP1
KLF2	CA4											SELP
KLF2	CAV1											SLIT3
KLF2	CAV2											SLC14A1
KLF2	CD36											TYMS
KLF2	CDH5											TIMELESS
KLF2	CDO1											TMC5
KLF2	CFD											UCK2
KLF2	CHRDL1											VWF
KLF2	CLDN18
KLF2	CLEC1A
KLF2	CLIC5
KLF2	CNN1
KLF2	CORO2B
KLF2	CPA3				DAVID-TERM_MEIS1	Count	%	P-Value	Benjamini
KLF2	DENND2A
KLF2	DES
KLF2	DPEP2
KLF2	DUOX1
KLF2	EMCN
KLF2	FAM107A
KLF2	FBLN5
KLF2	FEZ1				DAVID-TERM_LMO2	Count	%	P-Value	Benjamini			Cancer	Cell division	Apoptotic process	Cell proliferation	Regulation of signal transduction by p53 class mediator	Pathways in cancer
KLF2	FGR				Cancer	24	46.2	4.6e-05	0.00078			BUB1	BUB1	BUB1	BUB1	AURKA	GNG11
KLF2	FHL5				Cell division	14	26.9	8.3e-12	3.3e-09			C1QTNF7	TPX2	TPX2	E2F8	AURKB	SKP2
KLF2	FMO2				Apoptotic process	7	13.5	0.0042	0.081			SKP2	AURKA	AURKA	AURKB		BIRC5
KLF2	GIPC2				Cell proliferation	5	9.6	0.0013	0.032			TPX2	AURKB	BIRC5	MKI67		CCNA2
KLF2	GNG11				Regulation of signal transduction by p53 class mediator	2	3.8	0.099	0.82			AURKA	BIRC5	MELK	MELK		PTGER4
KLF2	GPD1L				Pathways in cancer	5	9.6	0.051	0.71			AURKB	CDC6	MCM2
KLF2	GPM6A											BIRC5	CENPE	PAK6
KLF2	GPX3											CDC6	CCNA2
KLF2	HBB											CENPE	CCNB2
KLF2	HIGD1B											CCNA2	KIF14
KLF2	HSPB6											CCNB2	KIF2C
KLF2	IGSF10											ENO2	NCAPG
KLF2	ITIH5											FEN1	PRC1
KLF2	LEPR											GMNN	TIMELESS
KLF2	LIMS2											ITGB4
KLF2	LRRC32											KIF2C
KLF2	MFAP4											MKI67
KLF2	MGP											MCM2
KLF2	MMRN1											MCM4
KLF2	MMRN2											MCM6
KLF2	MYCT1											PAK6
KLF2	MYH10											PTGER4
KLF2	PALMD											TIMELESS
KLF2	PCOLCE2											TMC5
KLF2	PDE2A
KLF2	PDE5A
KLF2	PDK4
KLF2	PDZD2
KLF2	PIK3R1
KLF2	PLAC8
KLF2	PLLP				DAVID-TERM_HLF	Count	%	P-Value	Benjamini			Cancer	Cell division	Cell adhesion	Apoptotic process	Cell proliferation	Pyrimidine metabolism	Nucleotide metabolism	FoxO signaling pathway	Cellular senescence	p53 signaling pathway
KLF2	PODXL				Cancer	38	46.3	3.6e-07	6.5e-06			BUB1B	BUB1B	PDZD2	BUB1B	BUB1	RRM2	RRM2	SKP2	CCNA2	CCNB1
KLF2	PTGER4				Cell division	20	24.4	3.7e-16	2.2e-13			BUB1	BUB1	THY1	BUB1	E2F8	TK1	TK1	CCNB1	CCNB1	CCNB2
KLF2	RAMP3				Cell adhesion	7	8.5	0.023	0.35			C1QTNF7	NUF2	AOC3	TPX2	AURKB	TYMS	TYMS	CCNB2	CCNB2	RRM2
KLF2	RASIP1				Apoptotic process	7	8.5	0.033	0.43			NUF2	TPX2	FEZ1	AURKA	MKI67	UCK2	UCK2	PIK3R1	PIK3R1
KLF2	ROBO4				Cell proliferation	5	6.1	0.0063	0.14			SKP2	ZWINT	ITGB4	BIRC5	MELK
KLF2	RTN1				Pyrimidine metabolism	4	4.9	0.0021	0.072			TPX2	AURKA	MFAP4	MELK
KLF2	S1PR1				Nucleotide metabolism	4	4.9	0.0061	0.15			ZWINT	AURKB	MYH10	MCM2
KLF2	SELP				FoxO signaling pathway	4	4.9	0.02	0.35			ASPM	BIRC5
KLF2	SEMA5A				Cellular senescence	4	4.9	0.031	0.49			AURKA	CDC6
KLF2	SGCG				p53 signaling pathway	3	3.7	0.041	0.59			AURKB	CENPE
KLF2	SLC14A1											BIRC5	CCNA2
KLF2	SLIT3											CDC6	CCNB1
KLF2	SPARCL1											CENPE	CCNB2
KLF2	STARD13											CFD	KIF11
KLF2	STXBP6											COBL	KIF14
KLF2	SYNM											CCNA2	KIF2C
KLF2	TMEM100											CCNB1	MAD2L1
KLF2	TPPP3											CCNB2	NCAPG
KLF2	TRHDE											DTL	PRC1
KLF2	TRPC6											FEN1	TIMELESS
KLF2	TSPAN12											GMNN
KLF2	VWF											HMMR
KLF2	CCN5	WISP2										ITGB4
KLF2	ASF1B											KIF11
KLF2	ASPM											KIF2C
KLF2	AURKA											MKI67
KLF2	AURKB											MTHFD2
KLF2	BIRC5											MFAP4
KLF2	BUB1											MCM2
KLF2	BUB1B											MCM4
KLF2	CCNA2											MCM6
KLF2	CCNB1											MAD2L1
KLF2	CCNB2											PIK3R1
KLF2	CDC6											PLOD2
KLF2	CDKN3											SLIT3
KLF2	CENPE											TYMS
KLF2	CEP55											TIMELESS
KLF2	COL11A1											UCK2
KLF2	COL5A2
KLF2	DEPDC1
KLF2	DLGAP5
KLF2	DTL
KLF2	E2F8
KLF2	FEN1
KLF2	FERMT1				DAVID-TERM_FOXM1	Count	%	P-Value	Benjamini			Cancer	Cell division	Apoptotic process	Cell proliferation	Cellular response to hypoxia	Pyrimidine metabolism	Nucleotide metabolism	FoxO signaling pathway	Cellular senescence	p53 signaling pathway	Purine metabolism
KLF2	FUT3				Cancer	37	51.4	3.6e-08	6.6e-07			BUB1B	BUB1B	BUB1B	BUB1	CCNA2	RRM2	RRM2	SKP2	CCNA2	CCNB1	PDE2A
KLF2	GINS1				Cell division	21	29.2	4.6e-18	2.7e-15			BUB1	BUB1	BUB1	E2F8	CCNB1	TK1	TK1	CCNB1	CCNB1	CCNB2	PAICS
KLF2	GMNN				Apoptotic process	7	9.7	0.024	0.31			NDC80	NDC80	TPX2	AURKB	TRPC6	TYMS	TYMS	CCNB2	CCNB2	RRM2	RRM2
KLF2	GPX2				Cell proliferation	6	8.3	0.00062	0.014			NUF2	NUF2	AURKA	MKI67		UCK2	UCK2	PIK3R1	PIK3R1
KLF2	GREM1				Cellular response to hypoxia	3	4.2	0.094	0.92			SKP2	TPX2	BIRC5	MELK
KLF2	HJURP				Pyrimidine metabolism	4	5.6	0.0016	0.054			TPX2	ZWINT	MELK	UCHL1
KLF2	HMMR				Nucleotide metabolism	4	5.6	0.0048	0.12			ZWINT	AURKA	MCM2
KLF2	ITGB4				FoxO signaling pathway	4	5.6	0.016	0.29			ASPM	AURKB
KLF2	KIF11				Cellular senescence	4	5.6	0.025	0.41			AURKA	BIRC5
KLF2	KIF14				p53 signaling pathway	3	4.2	0.035	0.52			AURKB	CDC6
KLF2	KIF15				Purine metabolism	3	4.2	0.094	1			BIRC5	CENPE
KLF2	KIF20A											CDC6	CCNA2
KLF2	KIF2C											CENPE	CCNB1
KLF2	LAD1											COBL	CCNB2
KLF2	LRRC15											CCNA2	KIF11
KLF2	LSR											CCNB1	KIF14
KLF2	MAD2L1											CCNB2	KIF2C
KLF2	MCM2											DTL	MAD2L1
KLF2	MCM4											ENO2	NCAPG
KLF2	MCM6											FEN1	PRC1
KLF2	MELK											GMNN	TIMELESS
KLF2	MKI67											GPX3
KLF2	MTHFD2											ITGB4
KLF2	NCAPG											KIF11
KLF2	NDC80											KIF2C
KLF2	NETO2											MKI67
KLF2	NUF2											MCM2
KLF2	NUSAP1											MCM4
KLF2	PAICS											MCM6
KLF2	PAK6											MAD2L1
KLF2	PLOD2											PIK3R1
KLF2	PRC1											PLOD2
KLF2	RACGAP1											PTGER4
KLF2	RAD51AP1											SLIT3
KLF2	RRM2											TYMS
KLF2	SERPINH1											TIMELESS
KLF2	SKP2											UCK2
KLF2	SLC12A8
KLF2	SLC7A5
KLF2	SPP1
KLF2	SULF1
KLF2	TIMELESS
KLF2	TK1
KLF2	TMC5
KLF2	TMEM158				DAVID-TERM_SOX4	Count	%	P-Value	Benjamini			Cancer	Cell division	Cell proliferation
KLF2	TMPRSS4				Cancer	15	62.5	9.6e-06	0.00013			BUB1	BUB1	BUB1
KLF2	TOP2A				Cell division	8	33.3	2.1e-07	3.6e-05			SKP2	AURKB	E2F8
KLF2	TPX2				Cell proliferation	4	16.7	0.0014	0.022			AURKB	CDC6	AURKB
KLF2	TYMS											CDC6	CENPE	MKI67
KLF2	UCHL1											CENPE	CCNA2
KLF2	UCK2											COBL	KIF14
KLF2	ZWINT											CCNA2	KIF2C
FOXF1	ABCA8											FEN1	TIMELESS
FOXF1	ACADL											GMNN
FOXF1	ACTG2											KIF2C
FOXF1	ACVRL1											MKI67
FOXF1	ADAMTS8											MCM2
FOXF1	ADAMTSL3											MCM4
FOXF1	ADRB1											MCM6
FOXF1	ADRB2											TIMELESS
FOXF1	AGTR1
FOXF1	AOC3
FOXF1	AOX1
FOXF1	ASPA
FOXF1	C1orf115
FOXF1	C1QTNF7
FOXF1	CA4
FOXF1	CAV1
FOXF1	CAV2				DAVID-TERM_HOXC6	Count	%	P-Value	Benjamini			Cancer	Cell division	Apoptotic process	Cell proliferation	Integrin-mediated signaling pathway	Regulation of signal transduction by p53 class mediator
FOXF1	CD36				Cancer	19	40.4	0.0028	0.048			BUB1B	BUB1B	BUB1B	BUB1	FGR	AURKA
FOXF1	CDH5				Cell division	11	23.4	9e-09	1.6e-06			BUB1	BUB1	BUB1	AURKB	THY1	AURKB
FOXF1	CDO1				Apoptotic process	6	12.8	0.011	0.21			NUF2	NUF2	AURKA	MKI67	ITGB4
FOXF1	CFD				Cell proliferation	5	10.6	0.00077	0.024			AURKA	AURKA	BIRC5	MELK
FOXF1	CHRDL1				Integrin-mediated signaling pathway	3	6.4	0.025	0.36			AURKB	AURKB	MELK	UCHL1
FOXF1	CLDN18				Regulation of signal transduction by p53 class mediator	2	4.3	0.088	0.95			BIRC5	BIRC5	PAK6
FOXF1	CLEC1A											CENPE	CENPE
FOXF1	CLIC5											COBL	CCNB2
FOXF1	CNN1											CCNB2	MAD2L1
FOXF1	COBL											ENO2	NCAPG
FOXF1	CORO2B											FUT3	PRC1
FOXF1	CPA3											HMMR
FOXF1	DENND2A											ITGB4
FOXF1	DES											MKI67
FOXF1	DPEP2											MCM4
FOXF1	DUOX1											MAD2L1
FOXF1	EMCN											PAK6
FOXF1	ENPP4											PTGER4
FOXF1	FAM107A											UCK2
FOXF1	FBLN5
FOXF1	FEZ1
FOXF1	FGR
FOXF1	FHL5
FOXF1	FMO2
FOXF1	GIPC2
FOXF1	GNG11				DAVID-TERM_BZW2	Count	%	P-Value	Benjamini			Cancer	Cell division	Cell proliferation
FOXF1	GPD1L				Cancer	7	70	0.0039	0.043			BUB1	BUB1	BUB1
FOXF1	GPM6A				Cell division	4	40	0.0006	0.022			AURKB	AURKB	AURKB
FOXF1	GPX3				Cell proliferation	2	20	0.084	0.61			CDC6	CDC6
FOXF1	HBB											CENPE	CENPE
FOXF1	HIGD1B											FEN1
FOXF1	HSPB6											GMNN
FOXF1	IFT57											MCM4
FOXF1	IGSF10
FOXF1	ITIH5
FOXF1	LEPR
FOXF1	LIMS2
FOXF1	LRRC32				DAVID-TERM_TFAP2C	Count	%	P-Value	Benjamini			Viral carcinogenesis	Pathways in cancer	Small cell lung cancer	HIF-1 signaling pathway	AMPK signaling pathway	FoxO signaling pathway	Cellular senescence	mTOR signaling pathway
FOXF1	MFAP4				Viral carcinogenesis	3	25	0.0059	0.33			SKP2	SKP2	SKP2	ENO2	CCNA2	SKP2	CCNA2	SKP2
FOXF1	MGP				Pathways in cancer	3	25	0.037	0.83			CCNA2	CCNA2	PIK3R1	PIK3R1	PIK3R1	PIK3R1	PIK3R1	PIK3R1
FOXF1	MMRN1				Small cell lung cancer	2	16.7	0.055	0.83			PIK3R1	PIK3R1
FOXF1	MMRN2				HIF-1 signaling pathway	2	16.7	0.065	0.83
FOXF1	MYCT1				AMPK signaling pathway	2	16.7	0.071	0.83
FOXF1	MYH10				FoxO signaling pathway	2	16.7	0.078	0.83
FOXF1	PALMD				Cellular senescence	2	16.7	0.092	0.83
FOXF1	PCOLCE2				mTOR signaling pathway	2	16.7	0.092	0.83
FOXF1	PDE2A
FOXF1	PDE5A
FOXF1	PDK4
FOXF1	PDZD2
FOXF1	PIK3R1
FOXF1	PLAC8
FOXF1	PLLP
FOXF1	PODXL
FOXF1	PTGER4
FOXF1	RAMP3				DAVID-TERM_TAL1	Count	%	P-Value	Benjamini
FOXF1	RASIP1
FOXF1	ROBO4
FOXF1	RTN1
FOXF1	S1PR1
FOXF1	SELP
FOXF1	SEMA5A
FOXF1	SGCG
FOXF1	SLC14A1
FOXF1	SLC15A2
FOXF1	SLC19A3
FOXF1	SLIT3
FOXF1	SLPI
FOXF1	SPARCL1
FOXF1	STARD13
FOXF1	STXBP6
FOXF1	SYNM
FOXF1	TMEM100
FOXF1	TPPP3
FOXF1	TRHDE
FOXF1	TRPC6
FOXF1	TSPAN12
FOXF1	VWF
FOXF1	CCN5	WISP2
FOXF1	ASF1B
FOXF1	ASPM
FOXF1	AURKA
FOXF1	AURKB
FOXF1	BIRC5
FOXF1	BUB1
FOXF1	BUB1B
FOXF1	CCNA2
FOXF1	CCNB1
FOXF1	CCNB2
FOXF1	CDC6
FOXF1	CDKN3
FOXF1	CENPE
FOXF1	CEP55
FOXF1	CIT
FOXF1	CKAP4
FOXF1	COL11A1
FOXF1	COL5A2
FOXF1	DEPDC1
FOXF1	DLGAP5
FOXF1	DTL
FOXF1	E2F8
FOXF1	ENO2
FOXF1	FEN1
FOXF1	FERMT1
FOXF1	FUT3
FOXF1	GINS1
FOXF1	GMNN
FOXF1	GPX2
FOXF1	GREM1
FOXF1	HJURP
FOXF1	HMMR
FOXF1	ITGB4
FOXF1	KIF11
FOXF1	KIF14
FOXF1	KIF15
FOXF1	KIF20A
FOXF1	KIF2C
FOXF1	LAD1
FOXF1	LRRC15
FOXF1	LSR
FOXF1	MAD2L1
FOXF1	MCM2
FOXF1	MCM4
FOXF1	MCM6
FOXF1	MELK
FOXF1	MKI67
FOXF1	NCAPG
FOXF1	NDC80
FOXF1	NETO2
FOXF1	NUF2
FOXF1	NUSAP1
FOXF1	PAICS
FOXF1	PAK6
FOXF1	PLOD2
FOXF1	PRC1
FOXF1	RACGAP1
FOXF1	RAD51AP1
FOXF1	RRM2
FOXF1	SDC1
FOXF1	SERPINH1
FOXF1	SKP2
FOXF1	SLC12A8
FOXF1	SLC7A5
FOXF1	SPP1
FOXF1	SULF1
FOXF1	THY1
FOXF1	TIMELESS
FOXF1	TK1
FOXF1	TMC5
FOXF1	TMPRSS4
FOXF1	TOP2A
FOXF1	TPX2
FOXF1	TYMS
FOXF1	UCHL1
FOXF1	UCK2
FOXF1	ZWINT
ZBTB16	ABCA8
ZBTB16	ACADL
ZBTB16	ACTG2
ZBTB16	ACVRL1
ZBTB16	ADAMTS8
ZBTB16	ADAMTSL3
ZBTB16	ADRB1
ZBTB16	ADRB2
ZBTB16	AGTR1
ZBTB16	AOC3
ZBTB16	AOX1
ZBTB16	ASPA
ZBTB16	C1orf115
ZBTB16	C1QTNF7
ZBTB16	CA4
ZBTB16	CAV1
ZBTB16	CAV2
ZBTB16	CD36
ZBTB16	CDH5
ZBTB16	CDO1
ZBTB16	CFD
ZBTB16	CHRDL1
ZBTB16	CLDN18
ZBTB16	CLEC1A
ZBTB16	CLIC5
ZBTB16	CNN1
ZBTB16	COBL
ZBTB16	CORO2B
ZBTB16	CPA3
ZBTB16	DENND2A
ZBTB16	DES
ZBTB16	DPEP2
ZBTB16	DUOX1
ZBTB16	EMCN
ZBTB16	ENPP4
ZBTB16	FAM107A
ZBTB16	FBLN5
ZBTB16	FEZ1
ZBTB16	FGR
ZBTB16	FHL5
ZBTB16	FMO2
ZBTB16	GIPC2
ZBTB16	GNG11
ZBTB16	GPD1L
ZBTB16	GPM6A
ZBTB16	GPX3
ZBTB16	HBB
ZBTB16	HIGD1B
ZBTB16	HSPB6
ZBTB16	IFT57
ZBTB16	IGSF10
ZBTB16	ITIH5
ZBTB16	LEPR
ZBTB16	LIMS2
ZBTB16	LRRC32
ZBTB16	MFAP4
ZBTB16	MGP
ZBTB16	MMRN1
ZBTB16	MMRN2
ZBTB16	MYCT1
ZBTB16	MYH10
ZBTB16	PALMD
ZBTB16	PCOLCE2
ZBTB16	PDE2A
ZBTB16	PDE5A
ZBTB16	PDK4
ZBTB16	PDZD2
ZBTB16	PIK3R1
ZBTB16	PLAC8
ZBTB16	PLLP
ZBTB16	PODXL
ZBTB16	PTGER4
ZBTB16	RAMP3
ZBTB16	RASIP1
ZBTB16	RFX2
ZBTB16	ROBO4
ZBTB16	RTN1
ZBTB16	S1PR1
ZBTB16	SELP
ZBTB16	SEMA5A
ZBTB16	SGCG
ZBTB16	SLC14A1
ZBTB16	SLC15A2
ZBTB16	SLC19A3
ZBTB16	SLIT3
ZBTB16	SLPI
ZBTB16	SPARCL1
ZBTB16	STARD13
ZBTB16	STXBP6
ZBTB16	SYNM
ZBTB16	TMEM100
ZBTB16	TPPP3
ZBTB16	TRHDE
ZBTB16	TRPC6
ZBTB16	TSPAN12
ZBTB16	VWF
ZBTB16	CCN5	WISP2
ZBTB16	ASF1B
ZBTB16	ASPM
ZBTB16	AURKA
ZBTB16	AURKB
ZBTB16	BIRC5
ZBTB16	BUB1
ZBTB16	BUB1B
ZBTB16	CCNA2
ZBTB16	CCNB1
ZBTB16	CCNB2
ZBTB16	CDC6
ZBTB16	CDKN3
ZBTB16	CENPE
ZBTB16	CEP55
ZBTB16	CKAP4
ZBTB16	COL11A1
ZBTB16	COL5A2
ZBTB16	DEPDC1
ZBTB16	DLGAP5
ZBTB16	DTL
ZBTB16	E2F8
ZBTB16	ENO2
ZBTB16	FEN1
ZBTB16	FERMT1
ZBTB16	FUT3
ZBTB16	GINS1
ZBTB16	GMNN
ZBTB16	GPX2
ZBTB16	GREM1
ZBTB16	HJURP
ZBTB16	HMMR
ZBTB16	ITGB4
ZBTB16	KIF11
ZBTB16	KIF14
ZBTB16	KIF15
ZBTB16	KIF20A
ZBTB16	KIF2C
ZBTB16	LAD1
ZBTB16	LRRC15
ZBTB16	LSR
ZBTB16	MAD2L1
ZBTB16	MCM2
ZBTB16	MCM4
ZBTB16	MCM6
ZBTB16	MELK
ZBTB16	MKI67
ZBTB16	MTHFD2
ZBTB16	NCAPG
ZBTB16	NDC80
ZBTB16	NETO2
ZBTB16	NUF2
ZBTB16	NUSAP1
ZBTB16	PAICS
ZBTB16	PAK6
ZBTB16	PLOD2
ZBTB16	PRC1
ZBTB16	RACGAP1
ZBTB16	RAD51AP1
ZBTB16	RRM2
ZBTB16	SDC1
ZBTB16	SERPINH1
ZBTB16	SKP2
ZBTB16	SLC12A8
ZBTB16	SLC7A5
ZBTB16	SPP1
ZBTB16	SULF1
ZBTB16	THY1
ZBTB16	TIMELESS
ZBTB16	TK1
ZBTB16	TMC5
ZBTB16	TMEM158
ZBTB16	TMPRSS4
ZBTB16	TOP2A
ZBTB16	TPX2
ZBTB16	TYMS
ZBTB16	UCHL1
ZBTB16	UCK2
ZBTB16	ZWINT
TCF21	ABCA8
TCF21	ACADL
TCF21	ACTG2
TCF21	ACVRL1
TCF21	ADAMTS8
TCF21	ADAMTSL3
TCF21	ADRB1
TCF21	ADRB2
TCF21	AGTR1
TCF21	AOC3
TCF21	AOX1
TCF21	ASPA
TCF21	C1orf115
TCF21	C1QTNF7
TCF21	CA4
TCF21	CAV1
TCF21	CAV2
TCF21	CD36
TCF21	CDH5
TCF21	CDO1
TCF21	CFD
TCF21	CHRDL1
TCF21	CLDN18
TCF21	CLEC1A
TCF21	CLIC5
TCF21	CNN1
TCF21	COBL
TCF21	CORO2B
TCF21	CPA3
TCF21	DENND2A
TCF21	DES
TCF21	DPEP2
TCF21	DUOX1
TCF21	EMCN
TCF21	ENPP4
TCF21	FAM107A
TCF21	FBLN5
TCF21	FEZ1
TCF21	FGR
TCF21	FHL5
TCF21	FMO2
TCF21	GIPC2
TCF21	GNG11
TCF21	GPD1L
TCF21	GPM6A
TCF21	GPX3
TCF21	HBB
TCF21	HIGD1B
TCF21	HSPB6
TCF21	IFT57
TCF21	IGSF10
TCF21	ITIH5
TCF21	LEPR
TCF21	LIMS2
TCF21	LRRC32
TCF21	MFAP4
TCF21	MGP
TCF21	MMRN1
TCF21	MMRN2
TCF21	MYCT1
TCF21	MYH10
TCF21	PALMD
TCF21	PCOLCE2
TCF21	PDE2A
TCF21	PDE5A
TCF21	PDK4
TCF21	PDZD2
TCF21	PIK3R1
TCF21	PLAC8
TCF21	PLLP
TCF21	PODXL
TCF21	PTGER4
TCF21	RAMP3
TCF21	RASIP1
TCF21	RFX2
TCF21	ROBO4
TCF21	RTN1
TCF21	S1PR1
TCF21	SELP
TCF21	SEMA5A
TCF21	SGCG
TCF21	SLC14A1
TCF21	SLC15A2
TCF21	SLC19A3
TCF21	SLIT3
TCF21	SLPI
TCF21	SPARCL1
TCF21	STARD13
TCF21	STXBP6
TCF21	SYNM
TCF21	TMEM100
TCF21	TPPP3
TCF21	TRHDE
TCF21	TRPC6
TCF21	TSPAN12
TCF21	VWF
TCF21	CCN5	WISP2
TCF21	ASF1B
TCF21	ASPM
TCF21	AURKA
TCF21	AURKB
TCF21	BIRC5
TCF21	BUB1
TCF21	BUB1B
TCF21	CCNA2
TCF21	CCNB1
TCF21	CCNB2
TCF21	CDC6
TCF21	CDKN3
TCF21	CENPE
TCF21	CEP55
TCF21	CIT
TCF21	CKAP4
TCF21	COL11A1
TCF21	COL5A2
TCF21	DEPDC1
TCF21	DLGAP5
TCF21	DTL
TCF21	E2F8
TCF21	ENO2
TCF21	FEN1
TCF21	FERMT1
TCF21	FUT3
TCF21	GINS1
TCF21	GMNN
TCF21	GPX2
TCF21	GREM1
TCF21	HJURP
TCF21	HMMR
TCF21	ITGB4
TCF21	KIF11
TCF21	KIF14
TCF21	KIF15
TCF21	KIF20A
TCF21	KIF2C
TCF21	LAD1
TCF21	LRRC15
TCF21	LSR
TCF21	MAD2L1
TCF21	MCM2
TCF21	MCM4
TCF21	MCM6
TCF21	MELK
TCF21	MKI67
TCF21	MTHFD2
TCF21	NCAPG
TCF21	NDC80
TCF21	NETO2
TCF21	NUF2
TCF21	NUSAP1
TCF21	PAICS
TCF21	PAK6
TCF21	PLOD2
TCF21	PRC1
TCF21	RACGAP1
TCF21	RAD51AP1
TCF21	RRM2
TCF21	SDC1
TCF21	SERPINH1
TCF21	SKP2
TCF21	SLC12A8
TCF21	SLC7A5
TCF21	SPP1
TCF21	SULF1
TCF21	THY1
TCF21	TIMELESS
TCF21	TK1
TCF21	TMC5
TCF21	TMEM158
TCF21	TMPRSS4
TCF21	TOP2A
TCF21	TPX2
TCF21	TYMS
TCF21	UCHL1
TCF21	UCK2
TCF21	ZWINT
MEIS1	ACTG2
MEIS1	CNN1
MEIS1	ITIH5
MEIS1	MYH10
MEIS1	PDE5A
MEIS1	SEMA5A
MEIS1	SLIT3
MEIS1	SPARCL1
MEIS1	ASF1B
MEIS1	FUT3
LMO2	ACTG2
LMO2	C1QTNF7
LMO2	CLEC1A
LMO2	CNN1
LMO2	DPEP2
LMO2	FEZ1
LMO2	FGR
LMO2	GNG11
LMO2	MGP
LMO2	MMRN2
LMO2	MYCT1
LMO2	PDE2A
LMO2	PTGER4
LMO2	RAMP3
LMO2	RTN1
LMO2	SPARCL1
LMO2	CCN5	WISP2
LMO2	ASF1B
LMO2	AURKA
LMO2	AURKB
LMO2	BIRC5
LMO2	BUB1
LMO2	CCNA2
LMO2	CCNB2
LMO2	CDC6
LMO2	CENPE
LMO2	CKAP4
LMO2	DEPDC1
LMO2	E2F8
LMO2	ENO2
LMO2	FEN1
LMO2	GMNN
LMO2	HJURP
LMO2	ITGB4
LMO2	KIF14
LMO2	KIF15
LMO2	KIF20A
LMO2	KIF2C
LMO2	MCM2
LMO2	MCM4
LMO2	MCM6
LMO2	MELK
LMO2	MKI67
LMO2	NCAPG
LMO2	PAICS
LMO2	PAK6
LMO2	PRC1
LMO2	RACGAP1
LMO2	SKP2
LMO2	TIMELESS
LMO2	TMC5
LMO2	TPX2
HLF	ADAMTSL3
HLF	AOC3
HLF	ASPA
HLF	C1QTNF7
HLF	CFD
HLF	COBL
HLF	DENND2A
HLF	DES
HLF	FBLN5
HLF	FEZ1
HLF	GPD1L
HLF	IGSF10
HLF	ITIH5
HLF	MFAP4
HLF	MGP
HLF	MYH10
HLF	PDE5A
HLF	PDZD2
HLF	PIK3R1
HLF	PLLP
HLF	SLC15A2
HLF	SLIT3
HLF	TPPP3
HLF	TRPC6
HLF	ASF1B
HLF	ASPM
HLF	AURKA
HLF	AURKB
HLF	BIRC5
HLF	BUB1
HLF	BUB1B
HLF	CCNA2
HLF	CCNB1
HLF	CCNB2
HLF	CDC6
HLF	CDKN3
HLF	CENPE
HLF	CEP55
HLF	CKAP4
HLF	COL5A2
HLF	DEPDC1
HLF	DLGAP5
HLF	DTL
HLF	E2F8
HLF	FEN1
HLF	GINS1
HLF	GMNN
HLF	HJURP
HLF	HMMR
HLF	ITGB4
HLF	KIF11
HLF	KIF14
HLF	KIF15
HLF	KIF2C
HLF	LAD1
HLF	LRRC15
HLF	MAD2L1
HLF	MCM2
HLF	MCM4
HLF	MCM6
HLF	MELK
HLF	MKI67
HLF	MTHFD2
HLF	NCAPG
HLF	NUF2
HLF	NUSAP1
HLF	PLOD2
HLF	PRC1
HLF	RACGAP1
HLF	RAD51AP1
HLF	RRM2
HLF	SKP2
HLF	SLC12A8
HLF	SLC7A5
HLF	THY1
HLF	TIMELESS
HLF	TK1
HLF	TMEM158
HLF	TPX2
HLF	TYMS
HLF	UCK2
HLF	ZWINT
FOXM1	ASF1B
FOXM1	ASPM
FOXM1	AURKA
FOXM1	AURKB
FOXM1	BIRC5
FOXM1	BUB1
FOXM1	BUB1B
FOXM1	CCNA2
FOXM1	CCNB1
FOXM1	CCNB2
FOXM1	CDC6
FOXM1	CDKN3
FOXM1	CENPE
FOXM1	DEPDC1
FOXM1	DLGAP5
FOXM1	DTL
FOXM1	E2F8
FOXM1	ENO2
FOXM1	FEN1
FOXM1	GMNN
FOXM1	HJURP
FOXM1	ITGB4
FOXM1	KIF11
FOXM1	KIF14
FOXM1	KIF15
FOXM1	KIF20A
FOXM1	KIF2C
FOXM1	LSR
FOXM1	MAD2L1
FOXM1	MCM2
FOXM1	MCM4
FOXM1	MCM6
FOXM1	MELK
FOXM1	MKI67
FOXM1	NCAPG
FOXM1	NDC80
FOXM1	NETO2
FOXM1	NUF2
FOXM1	NUSAP1
FOXM1	PAICS
FOXM1	PLOD2
FOXM1	PRC1
FOXM1	RACGAP1
FOXM1	RAD51AP1
FOXM1	RRM2
FOXM1	SKP2
FOXM1	SLC12A8
FOXM1	TIMELESS
FOXM1	TK1
FOXM1	TPX2
FOXM1	TYMS
FOXM1	UCHL1
FOXM1	UCK2
FOXM1	ZWINT
FOXM1	ASPA
FOXM1	CNN1
FOXM1	COBL
FOXM1	DENND2A
FOXM1	DES
FOXM1	FEZ1
FOXM1	GPD1L
FOXM1	GPX3
FOXM1	ITIH5
FOXM1	MYH10
FOXM1	PDE2A
FOXM1	PIK3R1
FOXM1	PLLP
FOXM1	PTGER4
FOXM1	SLC15A2
FOXM1	SLIT3
FOXM1	SPARCL1
FOXM1	TRPC6
SOX4	ASF1B
SOX4	AURKB
SOX4	BUB1
SOX4	CCNA2
SOX4	CDC6
SOX4	CENPE
SOX4	DEPDC1
SOX4	E2F8
SOX4	FEN1
SOX4	GMNN
SOX4	HJURP
SOX4	KIF14
SOX4	KIF15
SOX4	KIF2C
SOX4	MCM2
SOX4	MCM4
SOX4	MCM6
SOX4	MKI67
SOX4	PAICS
SOX4	RACGAP1
SOX4	SKP2
SOX4	TIMELESS
SOX4	COBL
SOX4	DPEP2
HOXC6	AURKA
HOXC6	BIRC5
HOXC6	BUB1B
HOXC6	CCNB2
HOXC6	CKAP4
HOXC6	COL5A2
HOXC6	ENO2
HOXC6	FUT3
HOXC6	GINS1
HOXC6	HMMR
HOXC6	KIF20A
HOXC6	LRRC15
HOXC6	MAD2L1
HOXC6	MELK
HOXC6	MYH10
HOXC6	NCAPG
HOXC6	NETO2
HOXC6	NUF2
HOXC6	PAK6
HOXC6	PRC1
HOXC6	RAD51AP1
HOXC6	RRM2
HOXC6	SLC12A8
HOXC6	SLC15A2
HOXC6	THY1
HOXC6	TMEM158
HOXC6	UCHL1
HOXC6	ASF1B
HOXC6	AURKB
HOXC6	BUB1
HOXC6	CENPE
HOXC6	COBL
HOXC6	ENPP4
HOXC6	FGR
HOXC6	ITGB4
HOXC6	KIF15
HOXC6	MCM4
HOXC6	MGP
HOXC6	MKI67
HOXC6	PLAC8
HOXC6	PTGER4
HOXC6	RTN1
HOXC6	SLC19A3
HOXC6	SLPI
HOXC6	SPARCL1
HOXC6	TRPC6
HOXC6	UCK2
BZW2	AURKB
BZW2	BUB1
BZW2	CDC6
BZW2	CENPE
BZW2	FEN1
BZW2	GMNN
BZW2	KIF15
BZW2	MCM4
BZW2	PAICS
BZW2	RACGAP1
TFAP2C	CCNA2
TFAP2C	E2F8
TFAP2C	ENO2
TFAP2C	NUF2
TFAP2C	PAICS
TFAP2C	RACGAP1
TFAP2C	RAD51AP1
TFAP2C	SKP2
TFAP2C	SLC15A2
TFAP2C	ACTG2
TFAP2C	DPEP2
TFAP2C	PIK3R1
TAL1	CNN1
TAL1	DENND2A
TAL1	STARD13

## Sheet: NSCLCGRN
Regulator	Target				DAVID-TERM_MNDA	Count	%	P-Value	Benjamini			Cell division	Cell-cell adhesion	Leukocyte transendothelial migration
MNDA	ADH1B				Cell division	9	18	3e-06	0.00072			NEK2	AQP4	CXCL12
MNDA	ANGPT1				Cell-cell adhesion	4	8	0.011	0.84			OIP5	DSG2	JAM2
MNDA	AQP4				Leukocyte transendothelial migration	3	6	0.054	1			PTTG1	JAM2	MYL9
MNDA	CXCL12											CDC20	TMEM47
MNDA	CYB5A											CENPF
MNDA	DUSP1											CCNE1
MNDA	F8											RCC1
MNDA	FABP4											SPAG5
MNDA	FCN3											UBE2C
MNDA	FGL2
MNDA	GIMAP6
MNDA	IL18RAP
MNDA	IL33
MNDA	ITM2A
MNDA	JAM2
MNDA	LDB2
MNDA	LMOD1
MNDA	LYVE1
MNDA	MAMDC2				DAVID-TERM_EPAS1	Count	%	P-Value	Benjamini			Cancer	Cell division	Cell adhesion	Cell-cell adhesion	Regulation of cell growth	Cell-matrix adhesion	Regulation of transforming growth factor beta receptor signaling pathway	Focal adhesion	Nitrogen metabolism
MNDA	MYL9				Cancer	25	35.2	0.0062	0.028			CXCL12	NEK2	CXCL12	AQP4	WFDC1	ITGA8	FOLR1	ITGA8	CA2
MNDA	NPR3				Cell division	9	12.7	4.7e-05	0.016			NEK2	OIP5	FOLR1	ITGA8	LTBP4	LYVE1	LTBP4	MYL9	CA9
MNDA	PIP5K1B				Cell adhesion	6	8.5	0.042	1			PTTG1	PTTG1	ITGA8	JAM2	PLCE1	TNXB		PIP5K1B
MNDA	RBMS3				Cell-cell adhesion	5	7	0.0041	0.9			RBMS3	CDC20	LYVE1	TNXB				TNXB
MNDA	RGN				Regulation of cell growth	3	4.2	0.03	1			TTK	CENPF	SRPX	TMEM47
MNDA	SLC1A1				Cell-matrix adhesion	3	4.2	0.052	1			ADH1B	CCNE1	TNXB
MNDA	SRPX				Regulation of transforming growth factor beta receptor signaling pathway	2	2.8	0.082	1			CAB39L	RCC1
MNDA	TCEAL2				Focal adhesion	4	5.6	0.075	1			CA9	SPAG5
MNDA	TMEM47				Nitrogen metabolism	2	2.8	0.08	1			CDC20	UBE2C
MNDA	VIPR1											CENPF
MNDA	WFDC1											CCNE1
MNDA	CA9											CYP4B1
MNDA	CCNE1											DUSP1
MNDA	CDC20											FOLR1
MNDA	CENPF											FZD4
MNDA	DSG2											LTBP4
MNDA	KIF4A											LMOD1
MNDA	LAPTM4B											LAPTM4B
MNDA	LMNB1											MMP1
MNDA	MARCKSL1											PDE8B
MNDA	MMP11											PLCE1
MNDA	NEK2											PLAU
MNDA	OIP5											RFC4
MNDA	PSAT1											SCGB1A1
MNDA	PTTG1											SPAG5
MNDA	RCC1
MNDA	RFC4
MNDA	RNASEH2A
MNDA	SPAG5
MNDA	TTK
MNDA	UBE2C
EPAS1	ADH1B
EPAS1	ANGPT1				DAVID-TERM_ID4	Count	%	P-Value	Benjamini			Cancer	Cell division	Cell adhesion	Cell-cell adhesion	Regulation of cell growth	Cell-matrix adhesion	Regulation of transforming growth factor beta receptor signaling pathway	Focal adhesion	Nitrogen metabolism	Leukocyte transendothelial migration
EPAS1	AQP4				Cancer	23	34.3	0.014	0.082			CXCL12	NEK2	CXCL12	AQP4	WFDC1	ITGA8	FOLR1	ITGA8	CA2	CXCL12
EPAS1	ARHGAP6				Cell division	9	13.4	2.6e-05	0.0085			NEK2	OIP5	FOLR1	ITGA8	LTBP4	LYVE1	LTBP4	MYL9	CA9	JAM2
EPAS1	BMP5				Cell adhesion	6	9	0.031	1			PTTG1	PTTG1	ITGA8	JAM2	PLCE1	TNXB		PIP5K1B		MYL9
EPAS1	CA2				Cell-cell adhesion	5	7.5	0.0031	0.67			RBMS3	CDC20	LYVE1	TNXB				TNXB
EPAS1	CAB39L				Regulation of cell growth	3	4.5	0.026	1			TTK	CENPF	SRPX	TMEM47
EPAS1	CXCL12				Cell-matrix adhesion	3	4.5	0.045	1			ADH1B	CCNE1	TNXB
EPAS1	CYB5A				Regulation of transforming growth factor beta receptor signaling pathway	2	3	0.076	1			CAB39L	RCC1
EPAS1	CYP4B1				Focal adhesion	4	6	0.058	1			CA9	SPAG5
EPAS1	DUSP1				Nitrogen metabolism	2	3	0.073	1			CDC20	UBE2C
EPAS1	F8				Leukocyte transendothelial migration	3	4.5	0.09	1			CENPF
EPAS1	FABP4											CCNE1
EPAS1	FAM184A											CYP4B1
EPAS1	FCN3											DUSP1
EPAS1	FGL2											FOLR1
EPAS1	FHL1											FZD4
EPAS1	FOLR1											LTBP4
EPAS1	FZD4											LMOD1
EPAS1	GIMAP6											PDE8B
EPAS1	IL18RAP											PLCE1
EPAS1	IL33											PLAU
EPAS1	ITGA8											RFC4
EPAS1	ITM2A											SCGB1A1
EPAS1	JAM2											SPAG5
EPAS1	LAMP3
EPAS1	LDB2
EPAS1	LMOD1
EPAS1	LTBP4
EPAS1	LYVE1
EPAS1	MAMDC2				DAVID-TERM_KLF2	Count	%	P-Value	Benjamini			Cancer	Cell division	Cell adhesion	Cell-cell adhesion	Regulation of cell growth	Cell-matrix adhesion	Regulation of transforming growth factor beta receptor signaling pathway	Focal adhesion	Nitrogen metabolism
EPAS1	MYL9				Cancer	25	34.2	0.0098	0.043			CXCL12	NEK2	CXCL12	AQP4	WFDC1	ITGA8	FOLR1	ITGA8	CA2
EPAS1	NPR3				Cell division	9	12.3	5.2e-05	0.018			NEK2	OIP5	DSG2	DSG2	LTBP4	LYVE1	LTBP4	MYL9	CA9
EPAS1	PDE8B				Cell adhesion	7	9.6	0.013	1			PTTG1	PTTG1	FOLR1	ITGA8	PLCE1	TNXB		PIP5K1B
EPAS1	PIP5K1B				Cell-cell adhesion	6	8.2	0.00052	0.12			RBMS3	CDC20	ITGA8	JAM2				TNXB
EPAS1	PLCE1				Regulation of cell growth	3	4.1	0.031	1			TTK	CENPF	LYVE1	TNXB
EPAS1	RAB11FIP1				Cell-matrix adhesion	3	4.1	0.054	1			ADH1B	CCNE1	SRPX	TMEM47
EPAS1	RAI2				Regulation of transforming growth factor beta receptor signaling pathway	2	2.7	0.083	1			CAB39L	RCC1	TNXB
EPAS1	RBMS3				Focal adhesion	4	5.5	0.084	1			CA9	SPAG5
EPAS1	RGN				Nitrogen metabolism	2	2.7	0.084	1			CDC20	UBE2C
EPAS1	SCGB1A1											CENPF
EPAS1	SLC1A1											CCNE1
EPAS1	SRPX											CYP4B1
EPAS1	TCEAL2											DUSP1
EPAS1	TMEM47											FOLR1
EPAS1	TNXB											FZD4
EPAS1	VIPR1											LTBP4
EPAS1	WFDC1											LMOD1
EPAS1	CA9											LAPTM4B
EPAS1	CCNE1											MMP1
EPAS1	CDC20											PDE8B
EPAS1	CENPF											PLCE1
EPAS1	KIF4A											PLAU
EPAS1	LAPTM4B											RFC4
EPAS1	LMNB1											SCGB1A1
EPAS1	MARCKSL1											SPAG5
EPAS1	MMP1
EPAS1	MMP11
EPAS1	NEK2
EPAS1	OIP5
EPAS1	PBK
EPAS1	PLAU				DAVID-TERM_SOX17	Count	%	P-Value	Benjamini			Cancer	Cell division	Cell-cell adhesion	Regulation of cell growth	Cell-matrix adhesion	Focal adhesion	Leukocyte transendothelial migration	Nitrogen metabolism
EPAS1	PSAT1				Cancer	22	32.8	0.022	0.13			CXCL12	NEK2	AQP4	WFDC1	ITGA8	ITGA8	CXCL12	CA2
EPAS1	PTTG1				Cell division	9	13.4	3.3e-05	0.01			NEK2	OIP5	ITGA8	LTBP4	LYVE1	MYL9	JAM2	CA9
EPAS1	RAB38				Cell-cell adhesion	5	7.5	0.0035	0.72			PTTG1	PTTG1	JAM2	PLCE1	TNXB	PIP5K1B	MYL9
EPAS1	RCC1				Regulation of cell growth	3	4.5	0.028	1			RBMS3	CDC20	TNXB			TNXB
EPAS1	RFC4				Cell-matrix adhesion	3	4.5	0.048	1			TTK	CENPF	TMEM47
EPAS1	RNASEH2A				Focal adhesion	4	6	0.062	1			ADH1B	CCNE1
EPAS1	SPAG5				Leukocyte transendothelial migration	3	4.5	0.094	1			CAB39L	RCC1
EPAS1	TTK				Nitrogen metabolism	2	3	0.074	1			CA9
EPAS1	UBE2C											CDC20
ID4	ADH1B											CENPF
ID4	ANGPT1											CCNE1
ID4	AQP4											CYP4B1
ID4	ARHGAP6											DUSP1
ID4	BMP5											FZD4
ID4	CA2											LTBP4
ID4	CAB39L											LMOD1
ID4	CXCL12											LAPTM4B
ID4	CYB5A											PDE8B
ID4	CYP4B1											PLCE1
ID4	DUSP1											RFC4
ID4	CLXN	EFCAB1										SCGB1A1
ID4	F8											SPAG5
ID4	FABP4
ID4	FAM184A
ID4	FCN3
ID4	FHL1
ID4	FOLR1
ID4	FZD4				DAVID-TERM_NR4A3	Count	%	P-Value	Benjamini			Cancer	Cell division	Cell adhesion	Cell-cell adhesion	Regulation of cell growth	Cell-matrix adhesion	Regulation of transforming growth factor beta receptor signaling pathway	Focal adhesion	Nitrogen metabolism
ID4	GIMAP6				Cancer	25	34.2	0.0098	0.043			CXCL12	NEK2	CXCL12	AQP4	WFDC1	ITGA8	FOLR1	ITGA8	CA2
ID4	IL33				Cell division	9	12.3	5.8e-05	0.02			NEK2	OIP5	DSG2	DSG2	LTBP4	LYVE1	LTBP4	MYL9	CA9
ID4	ITGA8				Cell adhesion	7	9.6	0.014	1			PTTG1	PTTG1	FOLR1	ITGA8	PLCE1	TNXB		PIP5K1B
ID4	ITM2A				Cell-cell adhesion	6	8.2	0.00056	0.13			RBMS3	CDC20	ITGA8	JAM2				TNXB
ID4	JAM2				Regulation of cell growth	3	4.1	0.032	1			TTK	CENPF	LYVE1	TNXB
ID4	LAMP3				Cell-matrix adhesion	3	4.1	0.055	1			ADH1B	CCNE1	SRPX	TMEM47
ID4	LDB2				Regulation of transforming growth factor beta receptor signaling pathway	2	2.7	0.085	1			CAB39L	RCC1	TNXB
ID4	LMOD1				Focal adhesion	4	5.5	0.084	1			CA9	SPAG5
ID4	LRRC36				Nitrogen metabolism	2	2.7	0.084	1			CDC20	UBE2C
ID4	LTBP4											CENPF
ID4	LYVE1											CCNE1
ID4	MAMDC2											CYP4B1
ID4	MYL9											DUSP1
ID4	NPR3											FOLR1
ID4	PDE8B											FZD4
ID4	PIP5K1B											LTBP4
ID4	PLCE1											LMOD1
ID4	RAB11FIP1											LAPTM4B
ID4	RAI2											MMP1
ID4	RBMS3											PDE8B
ID4	RGN											PLCE1
ID4	SCGB1A1											PLAU
ID4	SLC1A1											RFC4
ID4	SRPX											SCGB1A1
ID4	TCEAL2											SPAG5
ID4	TMEM47
ID4	TNXB
ID4	WFDC1
ID4	CA9
ID4	CCNE1
ID4	CDC20
ID4	CENPF				DAVID-TERM_ZBTB16	Count	%	P-Value	Benjamini			Cancer	Cell division	Cell adhesion	Cell-cell adhesion	Regulation of cell growth	Cell-matrix adhesion	Regulation of transforming growth factor beta receptor signaling pathway	Focal adhesion	Nitrogen metabolism
ID4	COL10A1				Cancer	25	33.8	0.015	0.057			CXCL12	NEK2	CXCL12	AQP4	WFDC1	ITGA8	FOLR1	ITGA8	CA2
ID4	KIF4A				Cell division	8	10.8	0.00039	0.13			NEK2	OIP5	DSG2	DSG2	LTBP4	LYVE1	LTBP4	MYL9	CA9
ID4	LMNB1				Cell adhesion	7	9.5	0.014	1			PTTG1	PTTG1	FOLR1	ITGA8	PLCE1	TNXB		PIP5K1B
ID4	NEK2				Cell-cell adhesion	6	8.1	0.00056	0.13			RBMS3	CDC20	ITGA8	JAM2				TNXB
ID4	OIP5				Regulation of cell growth	3	4.1	0.032	1			TTK	CENPF	LYVE1	TNXB
ID4	PBK				Cell-matrix adhesion	3	4.1	0.055	1			ADH1B	CCNE1	SRPX	TMEM47
ID4	PLAU				Regulation of transforming growth factor beta receptor signaling pathway	2	2.7	0.085	1			CAB39L	SPAG5	TNXB
ID4	PSAT1				Focal adhesion	4	5.4	0.084	1			CA9	UBE2C
ID4	PTTG1				Nitrogen metabolism	2	2.7	0.084	1			CDC20
ID4	RAB38											CENPF
ID4	RCC1											CCNE1
ID4	RFC4											CYP4B1
ID4	RNASEH2A											DUSP1
ID4	SPAG5											FOLR1
ID4	TTK											FZD4
ID4	UBE2C											LTBP4
KLF2	ADH1B											LMOD1
KLF2	ANGPT1											MMP1
KLF2	AQP4											PDE8B
KLF2	ARHGAP6											PLCE1
KLF2	BMP5											PLAU
KLF2	CA2											RFC4
KLF2	CAB39L											SCGB1A1
KLF2	CXCL12											SELENBP1
KLF2	CYB5A											SPAG5
KLF2	CYP4B1
KLF2	DUSP1
KLF2	F8
KLF2	FABP4
KLF2	FAM184A
KLF2	FCN3				DAVID-TERM_FOXF1	Count	%	P-Value	Benjamini			Cancer	Cell division	Cell adhesion	Cell-cell adhesion	Regulation of cell growth	Cell-matrix adhesion	Regulation of transforming growth factor beta receptor signaling pathway	Focal adhesion	Nitrogen metabolism
KLF2	FHL1				Cancer	25	34.2	0.0098	0.053			CXCL12	NEK2	CXCL12	AQP4	WFDC1	ITGA8	FOLR1	ITGA8	CA2
KLF2	FOLR1				Cell division	9	12.3	5.2e-05	0.018			NEK2	OIP5	FOLR1	ITGA8	LTBP4	LYVE1	LTBP4	MYL9	CA9
KLF2	FZD4				Cell adhesion	6	8.2	0.044	1			PTTG1	PTTG1	ITGA8	JAM2	PLCE1	TNXB		PIP5K1B
KLF2	GIMAP6				Cell-cell adhesion	5	6.8	0.0043	0.73			RBMS3	CDC20	LYVE1	TNXB				TNXB
KLF2	IL18RAP				Regulation of cell growth	3	4.1	0.031	1			TTK	CENPF	SRPX	TMEM47
KLF2	IL33				Cell-matrix adhesion	3	4.1	0.054	1			ADH1B	CCNE1	TNXB
KLF2	ITGA8				Regulation of transforming growth factor beta receptor signaling pathway	2	2.7	0.083	1			CAB39L	RCC1
KLF2	ITM2A				Focal adhesion	4	5.5	0.075	1			CA9	SPAG5
KLF2	JAM2				Nitrogen metabolism	2	2.7	0.08	1			CDC20
KLF2	LAMP3											CENPF
KLF2	LDB2											CCNE1
KLF2	LMOD1											CYP4B1
KLF2	LRRC36											DUSP1
KLF2	LTBP4											FOLR1
KLF2	LYVE1											FZD4
KLF2	MAMDC2											LTBP4
KLF2	MYL9											LMOD1
KLF2	NPR3											LAPTM4B
KLF2	PDE8B											MMP1
KLF2	PIP5K1B											PDE8B
KLF2	PLCE1											PLCE1
KLF2	RAB11FIP1											PLAU
KLF2	RAI2											RFC4
KLF2	RBMS3											SCGB1A1
KLF2	RGN											SPAG5
KLF2	SCGB1A1
KLF2	SLC1A1
KLF2	SRPX
KLF2	TCEAL2
KLF2	TMEM47
KLF2	TNXB
KLF2	VIPR1
KLF2	WFDC1				DAVID-TERM_KLF4	Count	%	P-Value	Benjamini			Cancer	Cell division	Cell adhesion	Cell-cell adhesion	Regulation of cell growth	Cell-matrix adhesion	Regulation of transforming growth factor beta receptor signaling pathway	Focal adhesion	Nitrogen metabolism
KLF2	CA9				Cancer	25	34.2	0.0098	0.043			CXCL12	NEK2	CXCL12	AQP4	WFDC1	ITGA8	FOLR1	ITGA8	CA2
KLF2	CCNE1				Cell division	9	12.3	5.8e-05	0.02			NEK2	OIP5	FOLR1	ITGA8	LTBP4	LYVE1	LTBP4	MYL9	CA9
KLF2	CDC20				Cell adhesion	6	8.2	0.047	1			PTTG1	PTTG1	ITGA8	JAM2	PLCE1	TNXB		PIP5K1B
KLF2	CENPF				Cell-cell adhesion	5	6.8	0.0046	0.78			RBMS3	CDC20	LYVE1	TNXB				TNXB
KLF2	COL10A1				Regulation of cell growth	3	4.1	0.032	1			TTK	CENPF	SRPX	TMEM47
KLF2	DSG2				Cell-matrix adhesion	3	4.1	0.055	1			ADH1B	CCNE1	TNXB
KLF2	KIF4A				Regulation of transforming growth factor beta receptor signaling pathway	2	2.7	0.085	1			CAB39L	RCC1
KLF2	LAPTM4B				Focal adhesion	4	5.5	0.079	1			CA9	SPAG5
KLF2	LMNB1				Nitrogen metabolism	2	2.7	0.082	1			CDC20	UBE2C
KLF2	MARCKSL1											CENPF
KLF2	MMP1											CCNE1
KLF2	MMP11											CYP4B1
KLF2	NEK2											DUSP1
KLF2	OIP5											FOLR1
KLF2	PBK											FZD4
KLF2	PLAU											LTBP4
KLF2	PSAT1											LMOD1
KLF2	PTTG1											LAPTM4B
KLF2	RAB38											MMP1
KLF2	RCC1											PDE8B
KLF2	RFC4											PLCE1
KLF2	RNASEH2A											PLAU
KLF2	SPAG5											RFC4
KLF2	TTK											SCGB1A1
KLF2	UBE2C											SPAG5
SOX17	ADH1B
SOX17	ANGPT1
SOX17	AQP4
SOX17	ARHGAP6
SOX17	CA2
SOX17	CAB39L
SOX17	CXCL12				DAVID-TERM_TCF21	Count	%	P-Value	Benjamini			Cancer	Cell division	Cell adhesion	Cell-cell adhesion	Regulation of cell growth	Cell-matrix adhesion	Regulation of transforming growth factor beta receptor signaling pathway	Focal adhesion	Nitrogen metabolism
SOX17	CYB5A				Cancer	26	34.2	0.0094	0.063			CXCL12	NEK2	CXCL12	AQP4	WFDC1	ITGA8	FOLR1	ITGA8	CA2
SOX17	CYP4B1				Cell division	9	11.8	7.2e-05	0.025			NEK2	OIP5	DSG2	DSG2	LTBP4	LYVE1	LTBP4	MYL9	CA9
SOX17	DUSP1				Cell adhesion	7	9.2	0.016	1			PTTG1	PTTG1	FOLR1	ITGA8	PLCE1	TNXB		PIP5K1B
SOX17	F8				Cell-cell adhesion	6	7.9	0.00064	0.15			RBMS3	CDC20	ITGA8	JAM2				TNXB
SOX17	FABP4				Regulation of cell growth	3	3.9	0.034	1			TTK	CENPF	LYVE1	TNXB
SOX17	FCN3				Cell-matrix adhesion	3	3.9	0.058	1			ADH1B	CCNE1	SRPX	TMEM47
SOX17	FGL2				Regulation of transforming growth factor beta receptor signaling pathway	2	2.6	0.087	1			CAB39L	RCC1	TNXB
SOX17	FHL1				Focal adhesion	4	5.3	0.089	1			CA9	SPAG5
SOX17	FZD4				Nitrogen metabolism	2	2.6	0.086	1			CDC20	UBE2C
SOX17	GIMAP6											CENPF
SOX17	IL18RAP											CCNE1
SOX17	IL33											CYP4B1
SOX17	ITGA8											DUSP1
SOX17	ITM2A											FOLR1
SOX17	JAM2											FZD4
SOX17	LAMP3											LTBP4
SOX17	LDB2											LMOD1
SOX17	LMOD1											LAPTM4B
SOX17	LTBP4											MMP1
SOX17	LYVE1											PDE8B
SOX17	MAMDC2											PLCE1
SOX17	MYL9											PLAU
SOX17	NPR3											RFC4
SOX17	PDE8B											SCGB1A1
SOX17	PIP5K1B											SELENBP1
SOX17	PLCE1											SPAG5
SOX17	RAB11FIP1
SOX17	RAI2
SOX17	RBMS3
SOX17	RGN
SOX17	SCGB1A1
SOX17	SLC1A1
SOX17	SRPX
SOX17	TCEAL2
SOX17	TMEM47				DAVID-TERM_GPRASP1	Count	%	P-Value	Benjamini			Cancer	Cell division	Cell adhesion	Cell-cell adhesion	Response to hypoxia
SOX17	TNXB				Cancer	19	37.3	0.013	0.11			CXCL12	NEK2	CXCL12	ITGA8	CXCL12
SOX17	VIPR1				Cell division	9	17.6	3.6e-06	0.00096			NEK2	OIP5	FOLR1	JAM2	CA9
SOX17	WFDC1				Cell adhesion	5	9.8	0.046	1			PTTG1	PTTG1	ITGA8	TNXB	PLAU
SOX17	CA9				Cell-cell adhesion	4	7.8	0.011	1			RBMS3	CDC20	SRPX	TMEM47
SOX17	CCNE1				Response to hypoxia	3	5.9	0.073	1			TTK	CENPF	TNXB
SOX17	CDC20											CAB39L	CCNE1
SOX17	CENPF											CA9	RCC1
SOX17	COL10A1											CDC20	SPAG5
SOX17	KIF4A											CENPF	UBE2C
SOX17	LAPTM4B											CCNE1
SOX17	LMNB1											DUSP1
SOX17	MARCKSL1											FOLR1
SOX17	MMP11											FZD4
SOX17	NEK2											LMOD1
SOX17	OIP5											PDE8B
SOX17	PBK											PLCE1
SOX17	PSAT1											PLAU
SOX17	PTTG1											RFC4
SOX17	RAB38											SPAG5
SOX17	RCC1
SOX17	RFC4
SOX17	RNASEH2A
SOX17	SPAG5
SOX17	TTK
SOX17	UBE2C
NR4A3	ADH1B				DAVID-TERM_HLF	Count	%	P-Value	Benjamini			Cancer	Cell division	Regulation of transforming growth factor beta receptor signaling pathway	Positive regulation of pathway-restricted SMAD protein phosphorylation
NR4A3	ANGPT1				Cancer	14	45.2	0.0011	0.019			NEK2	NEK2	FOLR1	TTK
NR4A3	AQP4				Cell division	7	22.6	1.5e-05	0.0021			PTTG1	OIP5	LTBP4	BMP5
NR4A3	ARHGAP6				Regulation of transforming growth factor beta receptor signaling pathway	2	6.5	0.036	1			TTK	PTTG1
NR4A3	BMP5				Positive regulation of pathway-restricted SMAD protein phosphorylation	2	6.5	0.07	1			CA9	CENPF
NR4A3	CA2											CENPF	CCNE1
NR4A3	CAB39L											CCNE1	SPAG5
NR4A3	CXCL12											DUSP1	UBE2C
NR4A3	CYB5A											FOLR1
NR4A3	CYP4B1											LTBP4
NR4A3	DUSP1											PDE8B
NR4A3	F8											PLAU
NR4A3	FABP4											RFC4
NR4A3	FAM184A											SELENBP1
NR4A3	FCN3											SPAG5
NR4A3	FGL2
NR4A3	FHL1
NR4A3	FOLR1
NR4A3	FZD4
NR4A3	GIMAP6
NR4A3	IL18RAP
NR4A3	IL33
NR4A3	ITGA8				DAVID-TERM_FOXM1	Count	%	P-Value	Benjamini			Cancer	Cell division
NR4A3	ITM2A				Cancer	11	47.8	0.0015	0.023			NEK2	NEK2
NR4A3	JAM2				Cell division	8	34.8	1e-07	1.9e-05			PTTG1	OIP5
NR4A3	LAMP3											RBMS3	PTTG1
NR4A3	LDB2											TTK	CDC20
NR4A3	LMOD1											CA9	CENPF
NR4A3	LTBP4											CDC20	CCNE1
NR4A3	LYVE1											CENPF	SPAG5
NR4A3	MAMDC2											CCNE1	UBE2C
NR4A3	MYL9											FOLR1
NR4A3	NPR3											RFC4
NR4A3	PDE8B											SPAG5
NR4A3	PIP5K1B
NR4A3	PLCE1
NR4A3	RAB11FIP1
NR4A3	RAI2
NR4A3	RBMS3
NR4A3	RGN				DAVID-TERM_HOXC6	Count	%	P-Value	Benjamini			Cancer	Positive regulation of cell proliferation
NR4A3	SCGB1A1				Cancer	5	41.7	0.067	0.61			TTK	MARCKSL1
NR4A3	SLC1A1				Positive regulation of cell proliferation	3	25	0.038	1			CAB39L	TTK
NR4A3	SRPX											CDC20	CDC20
NR4A3	TCEAL2											DUSP1
NR4A3	TMEM47											LAPTM4B
NR4A3	TNXB
NR4A3	VIPR1
NR4A3	WFDC1
NR4A3	CA9
NR4A3	CCNE1
NR4A3	CDC20
NR4A3	CENPF
NR4A3	COL10A1				DAVID-TERM_LMO2	Count	%	P-Value	Benjamini			Cancer	Cell division	Leukocyte transendothelial migration
NR4A3	DSG2				Cancer	8	38.1	0.023	0.34			CXCL12	OIP5	CXCL12
NR4A3	KIF4A				Cell division	7	33.3	1.3e-06	0.00023			PTTG1	PTTG1	JAM2
NR4A3	LAPTM4B				Leukocyte transendothelial migration	3	14.3	0.0081	0.39			CENPF	CENPF	MYL9
NR4A3	LMNB1											CCNE1	CCNE1
NR4A3	MARCKSL1											DUSP1	RCC1
NR4A3	MMP1											LMOD1	SPAG5
NR4A3	MMP11											RFC4	UBE2C
NR4A3	NEK2											SPAG5
NR4A3	OIP5
NR4A3	PBK
NR4A3	PLAU
NR4A3	PSAT1
NR4A3	PTTG1
NR4A3	RAB38
NR4A3	RCC1
NR4A3	RFC4				DAVID-TERM_MEIS1	Count	%	P-Value	Benjamini			Regulation of cell growth	Small GTPase mediated signal transduction	Cell-cell adhesion	Focal adhesion	Proteoglycans in cancer	cAMP signaling pathway
NR4A3	RNASEH2A				Regulation of cell growth	2	20	0.032	1			WFDC1	RAB38	ITGA8	ITGA8	FZD4	MYL9
NR4A3	SPAG5				Small GTPase mediated signal transduction	2	20	0.049	1			PLCE1	PLCE1	TMEM47	MYL9	PLCE1	PLCE1
NR4A3	TTK				Cell-cell adhesion	2	20	0.076	1
NR4A3	UBE2C				Focal adhesion	2	20	0.072	0.71
ZBTB16	ADH1B				Proteoglycans in cancer	2	20	0.074	0.71
ZBTB16	ANGPT1				cAMP signaling pathway	2	20	0.079	0.71
ZBTB16	AQP4
ZBTB16	ARHGAP6
ZBTB16	BMP5
ZBTB16	CA2
ZBTB16	CAB39L
ZBTB16	CXCL12
ZBTB16	CYB5A
ZBTB16	CYP4B1
ZBTB16	DUSP1
ZBTB16	CLXN	EFCAB1
ZBTB16	F8				DAVID-TERM_TAL1	Count	%	P-Value	Benjamini
ZBTB16	FABP4
ZBTB16	FAM184A
ZBTB16	FCN3
ZBTB16	FGL2
ZBTB16	FHL1
ZBTB16	FOLR1
ZBTB16	FZD4				DAVID-TERM_RFX2	Count	%	P-Value	Benjamini
ZBTB16	GIMAP6
ZBTB16	IL18RAP
ZBTB16	IL33
ZBTB16	ITGA8
ZBTB16	ITM2A				DAVID-TERM_SOX4	Count	%	P-Value	Benjamini			Cell division
ZBTB16	JAM2				Cell division	2	33.3	0.095	1			OIP5
ZBTB16	LAMP3											UBE2C
ZBTB16	LDB2
ZBTB16	LMOD1
ZBTB16	LRRC36
ZBTB16	LTBP4
ZBTB16	LYVE1				DAVID-TERM_TFAP2C	Count	%	P-Value	Benjamini
ZBTB16	MAMDC2
ZBTB16	MYL9
ZBTB16	NPR3
ZBTB16	PDE8B
ZBTB16	PIP5K1B
ZBTB16	PLCE1
ZBTB16	RAB11FIP1
ZBTB16	RAI2
ZBTB16	RBMS3
ZBTB16	RGN
ZBTB16	SCGB1A1
ZBTB16	SELENBP1
ZBTB16	SLC1A1
ZBTB16	SRPX
ZBTB16	TCEAL2
ZBTB16	TMEM47
ZBTB16	TNXB
ZBTB16	VIPR1
ZBTB16	WFDC1
ZBTB16	CA9
ZBTB16	CCNE1
ZBTB16	CDC20
ZBTB16	CENPF
ZBTB16	COL10A1
ZBTB16	DSG2
ZBTB16	KIF4A
ZBTB16	LMNB1
ZBTB16	MARCKSL1
ZBTB16	MMP1
ZBTB16	MMP11
ZBTB16	NEK2
ZBTB16	OIP5
ZBTB16	PBK
ZBTB16	PLAU
ZBTB16	PSAT1
ZBTB16	PTTG1
ZBTB16	RAB38
ZBTB16	RFC4
ZBTB16	RNASEH2A
ZBTB16	SPAG5
ZBTB16	TTK
ZBTB16	UBE2C
FOXF1	ADH1B
FOXF1	ANGPT1
FOXF1	AQP4
FOXF1	ARHGAP6
FOXF1	BMP5
FOXF1	CA2
FOXF1	CAB39L
FOXF1	CXCL12
FOXF1	CYB5A
FOXF1	CYP4B1
FOXF1	DUSP1
FOXF1	CLXN	EFCAB1
FOXF1	F8
FOXF1	FABP4
FOXF1	FAM184A
FOXF1	FCN3
FOXF1	FGL2
FOXF1	FHL1
FOXF1	FOLR1
FOXF1	FZD4
FOXF1	GIMAP6
FOXF1	IL33
FOXF1	ITGA8
FOXF1	ITM2A
FOXF1	JAM2
FOXF1	LAMP3
FOXF1	LDB2
FOXF1	LMOD1
FOXF1	LRRC36
FOXF1	LTBP4
FOXF1	LYVE1
FOXF1	MAMDC2
FOXF1	MYL9
FOXF1	NPR3
FOXF1	PDE8B
FOXF1	PIP5K1B
FOXF1	PLCE1
FOXF1	RAB11FIP1
FOXF1	RAI2
FOXF1	RBMS3
FOXF1	RGN
FOXF1	SCGB1A1
FOXF1	SLC1A1
FOXF1	SRPX
FOXF1	TCEAL2
FOXF1	TMEM47
FOXF1	TNXB
FOXF1	VIPR1
FOXF1	WFDC1
FOXF1	CA9
FOXF1	CCNE1
FOXF1	CDC20
FOXF1	CENPF
FOXF1	COL10A1
FOXF1	KIF4A
FOXF1	LAPTM4B
FOXF1	LMNB1
FOXF1	MARCKSL1
FOXF1	MMP1
FOXF1	MMP11
FOXF1	NEK2
FOXF1	OIP5
FOXF1	PBK
FOXF1	PLAU
FOXF1	PSAT1
FOXF1	PTTG1
FOXF1	RAB38
FOXF1	RCC1
FOXF1	RFC4
FOXF1	RNASEH2A
FOXF1	SPAG5
FOXF1	TTK
FOXF1	UBE2C
KLF4	ADH1B
KLF4	ANGPT1
KLF4	AQP4
KLF4	ARHGAP6
KLF4	BMP5
KLF4	CA2
KLF4	CAB39L
KLF4	CXCL12
KLF4	CYB5A
KLF4	CYP4B1
KLF4	DUSP1
KLF4	CLXN	EFCAB1
KLF4	F8
KLF4	FABP4
KLF4	FAM184A
KLF4	FCN3
KLF4	FGL2
KLF4	FHL1
KLF4	FOLR1
KLF4	FZD4
KLF4	GIMAP6
KLF4	IL18RAP
KLF4	IL33
KLF4	ITGA8
KLF4	ITM2A
KLF4	JAM2
KLF4	LAMP3
KLF4	LDB2
KLF4	LMOD1
KLF4	LTBP4
KLF4	LYVE1
KLF4	MAMDC2
KLF4	MYL9
KLF4	NPR3
KLF4	PDE8B
KLF4	PIP5K1B
KLF4	PLCE1
KLF4	RAB11FIP1
KLF4	RAI2
KLF4	RBMS3
KLF4	RGN
KLF4	SCGB1A1
KLF4	SLC1A1
KLF4	SRPX
KLF4	TCEAL2
KLF4	TMEM47
KLF4	TNXB
KLF4	VIPR1
KLF4	WFDC1
KLF4	CA9
KLF4	CCNE1
KLF4	CDC20
KLF4	CENPF
KLF4	COL10A1
KLF4	KIF4A
KLF4	LAPTM4B
KLF4	LMNB1
KLF4	MARCKSL1
KLF4	MMP1
KLF4	MMP11
KLF4	NEK2
KLF4	OIP5
KLF4	PBK
KLF4	PLAU
KLF4	PSAT1
KLF4	PTTG1
KLF4	RAB38
KLF4	RCC1
KLF4	RFC4
KLF4	RNASEH2A
KLF4	SPAG5
KLF4	TTK
KLF4	UBE2C
TCF21	ADH1B
TCF21	ANGPT1
TCF21	AQP4
TCF21	ARHGAP6
TCF21	BMP5
TCF21	CA2
TCF21	CAB39L
TCF21	CXCL12
TCF21	CYB5A
TCF21	CYP4B1
TCF21	DUSP1
TCF21	CLXN	EFCAB1
TCF21	F8
TCF21	FABP4
TCF21	FAM184A
TCF21	FCN3
TCF21	FGL2
TCF21	FHL1
TCF21	FOLR1
TCF21	FZD4
TCF21	GIMAP6
TCF21	IL18RAP
TCF21	IL33
TCF21	ITGA8
TCF21	ITM2A
TCF21	JAM2
TCF21	LAMP3
TCF21	LDB2
TCF21	LMOD1
TCF21	LRRC36
TCF21	LTBP4
TCF21	LYVE1
TCF21	MAMDC2
TCF21	MYL9
TCF21	NPR3
TCF21	PDE8B
TCF21	PIP5K1B
TCF21	PLCE1
TCF21	RAB11FIP1
TCF21	RAI2
TCF21	RBMS3
TCF21	RGN
TCF21	SCGB1A1
TCF21	SELENBP1
TCF21	SLC1A1
TCF21	SRPX
TCF21	TCEAL2
TCF21	TMEM47
TCF21	TNXB
TCF21	VIPR1
TCF21	WFDC1
TCF21	CA9
TCF21	CCNE1
TCF21	CDC20
TCF21	CENPF
TCF21	COL10A1
TCF21	DSG2
TCF21	KIF4A
TCF21	LAPTM4B
TCF21	LMNB1
TCF21	MARCKSL1
TCF21	MMP1
TCF21	MMP11
TCF21	NEK2
TCF21	OIP5
TCF21	PBK
TCF21	PLAU
TCF21	PSAT1
TCF21	PTTG1
TCF21	RAB38
TCF21	RCC1
TCF21	RFC4
TCF21	RNASEH2A
TCF21	SPAG5
TCF21	TTK
TCF21	UBE2C
GPRASP1	ANGPT1
GPRASP1	ARHGAP6
GPRASP1	BMP5
GPRASP1	CAB39L
GPRASP1	CXCL12
GPRASP1	CYB5A
GPRASP1	DUSP1
GPRASP1	F8
GPRASP1	FAM184A
GPRASP1	FCN3
GPRASP1	FGL2
GPRASP1	FHL1
GPRASP1	FOLR1
GPRASP1	FZD4
GPRASP1	ITGA8
GPRASP1	ITM2A
GPRASP1	JAM2
GPRASP1	LAMP3
GPRASP1	LDB2
GPRASP1	LMOD1
GPRASP1	MAMDC2
GPRASP1	NPR3
GPRASP1	PDE8B
GPRASP1	PIP5K1B
GPRASP1	PLCE1
GPRASP1	RAB11FIP1
GPRASP1	RAI2
GPRASP1	RBMS3
GPRASP1	RGN
GPRASP1	SLC1A1
GPRASP1	SRPX
GPRASP1	TCEAL2
GPRASP1	TMEM47
GPRASP1	TNXB
GPRASP1	WFDC1
GPRASP1	CA9
GPRASP1	CCNE1
GPRASP1	CDC20
GPRASP1	CENPF
GPRASP1	LMNB1
GPRASP1	NEK2
GPRASP1	OIP5
GPRASP1	PLAU
GPRASP1	PTTG1
GPRASP1	RAB38
GPRASP1	RCC1
GPRASP1	RFC4
GPRASP1	RNASEH2A
GPRASP1	SPAG5
GPRASP1	TTK
GPRASP1	UBE2C
HLF	BMP5
HLF	CYB5A
HLF	DUSP1
HLF	F8
HLF	FAM184A
HLF	FOLR1
HLF	LRRC36
HLF	LTBP4
HLF	PDE8B
HLF	RAB11FIP1
HLF	RAI2
HLF	RGN
HLF	SELENBP1
HLF	CA9
HLF	CCNE1
HLF	CENPF
HLF	DSG2
HLF	KIF4A
HLF	LMNB1
HLF	MARCKSL1
HLF	MMP11
HLF	NEK2
HLF	OIP5
HLF	PBK
HLF	PLAU
HLF	PTTG1
HLF	RFC4
HLF	RNASEH2A
HLF	SPAG5
HLF	TTK
HLF	UBE2C
FOXM1	CA9
FOXM1	CCNE1
FOXM1	CDC20
FOXM1	CENPF
FOXM1	KIF4A
FOXM1	LMNB1
FOXM1	MARCKSL1
FOXM1	NEK2
FOXM1	OIP5
FOXM1	PBK
FOXM1	PTTG1
FOXM1	RFC4
FOXM1	RNASEH2A
FOXM1	SPAG5
FOXM1	TTK
FOXM1	UBE2C
FOXM1	CYB5A
FOXM1	F8
FOXM1	FAM184A
FOXM1	FOLR1
FOXM1	RAB11FIP1
FOXM1	RBMS3
FOXM1	RGN
HOXC6	CDC20
HOXC6	KIF4A
HOXC6	LAPTM4B
HOXC6	MARCKSL1
HOXC6	RAB38
HOXC6	RGN
HOXC6	TTK
HOXC6	CAB39L
HOXC6	CYB5A
HOXC6	DUSP1
HOXC6	FGL2
HOXC6	LMNB1
LMO2	CXCL12
LMO2	CYB5A
LMO2	DUSP1
LMO2	FGL2
LMO2	GIMAP6
LMO2	ITM2A
LMO2	JAM2
LMO2	LMOD1
LMO2	MYL9
LMO2	RAI2
LMO2	CCNE1
LMO2	CENPF
LMO2	LMNB1
LMO2	MARCKSL1
LMO2	OIP5
LMO2	PTTG1
LMO2	RCC1
LMO2	RFC4
LMO2	RNASEH2A
LMO2	SPAG5
LMO2	UBE2C
MEIS1	FAM184A
MEIS1	FZD4
MEIS1	ITGA8
MEIS1	LMOD1
MEIS1	MYL9
MEIS1	PLCE1
MEIS1	TMEM47
MEIS1	WFDC1
MEIS1	RAB38
MEIS1	RCC1
TAL1	FZD4
RFX2	IL18RAP
SOX4	LAPTM4B
SOX4	MARCKSL1
SOX4	OIP5
SOX4	UBE2C
SOX4	CYB5A
SOX4	RBMS3
TFAP2C	MARCKSL1
TFAP2C	OIP5
TFAP2C	RAB38
PKNOX2	OIP5

## Sheet: ALLTFs
SCLCPAH	SCLC	NSCLCPAH	NSCLC
TCF21	TCF21	MNDA	MNDA
FOXF1	FOXF1	EPAS1	EPAS1
NR2F1	ZBTB16	ID4	ID4
ZBTB16	NR2F1	KLF2	KLF2
EPAS1	EPAS1	FOXF1	SOX17
KLF2	KLF2	ZBTB16	NR4A3
MNDA	MNDA	TCF21	ZBTB16
FOXM1	SOX4	MEIS1	FOXF1
HOXC6	DLX5	LMO2	KLF4
SOX4	FOXM1	HLF	TCF21
ID4	HOXC6	FOXM1	GPRASP1
LMO2	LMO2	SOX4	HLF
HLF	ID4	HOXC6	FOXM1
RFX2	HLF	BZW2	HOXC6
	RFX2	TFAP2C	LMO2
		TAL1	MEIS1
			TAL1
			RFX2
			SOX4
			TFAP2C
			PKNOX2
