# Supplementary material for: Lung Cancer Gene Regulatory Network of Transcription Factors Related to the Hallmarks of Cancer
Source: Curr Issues Mol Biol. 2023 Jan 5;45(1):434–64. doi: 10.3390/cimb45010029 (PMC9857713; doi:10.3390/cimb45010029)
Supplement: Supplementary file 1 [file cimb-45-00029-s001.zip › Table S6.xlsx]

## Sheet: CHEA3 LCWDEGs
Query Name	Rank	TF	Score	Library	Overlapping_Genes
gene_set_query	1	FOXM1	2333	Literature ChIP-seq,1;ARCHS4 Coexpression,5;ENCODE ChIP-seq,2;Enrichr Queries,4;ReMap ChIP-seq,1;GTEx Coexpression,1	ERCC6L,ZWILCH,CCNF,GMNN,HJURP,BUB1B,ENO1,MKI67,CDC20,PTTG1,PLAU,CHEK2,PSMD2,CHEK1,STMN1,NUSAP1,RCC1,NEK2,OIP5,SKP2,MELK,SLPI,CCNE1,MTHFD2,TIMELESS,KIF20A,FKBP4,ASF1B,RNASEH2A,CDCA3,CDCA4,SHC1,SHMT2,TROAP,CDCA8,NCAPG,HMMR,RAD51AP1,CCNB2,CCNB1,RACGAP1,CYC1,FANCI,UBE2C,PLK1,CDC6,PAICS,ZWINT,NDC80,TPX2,NR4A3,KIF4A,TOP2A,B4GALT2,FEN1,MCM7,KIF14,MCM10,KIF11,FOXM1,PRPF19,LMNB2,KIF15,LMNB1,CHAF1A,EXO1,NU…
gene_set_query	5	MYBL2	11.17	Literature ChIP-seq,9;ARCHS4 Coexpression,4;ENCODE ChIP-seq,31;Enrichr Queries,2;ReMap ChIP-seq,8;GTEx Coexpression,13	ERCC6L,ZWILCH,CCNF,GMNN,HJURP,BUB1B,PLOD2,ENO1,SPINT2,MKI67,CDC20,PTTG1,CHEK2,CHEK1,STMN1,NUSAP1,RCC1,NEK2,OIP5,SKP2,PDIA6,COX6B1,MELK,CCNE1,MTHFD2,TIMELESS,KIF20A,FKBP4,ASF1B,RNASEH2A,CDCA3,CDCA4,EPAS1,SHC1,SHMT2,TROAP,CDCA8,NCAPG,HMMR,RAD51AP1,CCNB2,CCNB1,RACGAP1,PODXL,EIF4EBP1,FANCI,UBE2C,EIF2AK1,PLK1,NR2F1,CDC6,PAICS,ZWINT,NDC80,SRPK1,TPX2,UCK2,KIF4A,AARS,TOP2A,FEN1,MCM7,CAB39L,KIF14,MCM10,KI…
gene_set_query	15	SOX17	43.25	Literature ChIP-seq,15;ARCHS4 Coexpression,57;Enrichr Queries,65;GTEx Coexpression,36	BUB1B,ENO1,BZW2,CDC20,CDH5,LAPTM4B,SOX17,PDK4,LEPR,OIP5,STARD8,LMO2,EMCN,SLPI,GPD1,AGTR1,TIMELESS,SPARCL1,FKBP4,MYL9,CFD,EPAS1,ACACB,FBLN5,PODXL,SLC19A3,SERPINH1,RAI2,TFAP2C,STARD13,FZD4,CAV2,FOXF1,CAV1,ZBTB16,PDE2A,NETO2,CDC6,GNG11,PAICS,SELP,TPX2,UCK2,CXCL12,COL5A2,GIPC2,ID4,ALDH18A1,ITM2A,AARS,ACVRL1,SRPX,ROBO4,FEN1,TCF21,LDB2,LRRC32,CHRDL1,LMNB1,TMEM100,CLEC1A,CA2,CA4,NUF2,MYBL2,CD36,ADAMTS8,…
gene_set_query	19	TCF21	57.75	Literature ChIP-seq,68;ARCHS4 Coexpression,49;Enrichr Queries,70;GTEx Coexpression,44	VIPR1,FCN3,FAM107A,HJURP,BZW2,CDH5,SOX17,PLAU,STMN1,PDK4,SKP2,PKNOX2,CPA3,STARD8,EMCN,SPARCL1,MYL9,CFD,GYPC,EPAS1,SHC1,LTBP4,ADRB1,TRHDE,ACACB,FBLN5,PODXL,SERPINH1,STARD13,FOXF1,CAV1,ZBTB16,PDE2A,NR2F1,GNG11,BMP5,IGSF10,FERMT1,CXCL12,NR4A3,COL5A2,ID4,ACVRL1,CLIC5,SRPX,GPI,ROBO4,HSPB6,CAB39L,LMOD1,WFDC1,LDB3,LDB2,LRRC32,TMEM100,CLEC1A,EXO1,ADAMTSL3,CA4,CD36,ADAMTS8,IFT57,CEP55,TRPC6,GPX3,DUSP1,DEN…
gene_set_query	24	EPAS1	88.75	ARCHS4 Coexpression,33;Enrichr Queries,199;ReMap ChIP-seq,93;GTEx Coexpression,30	ACVRL1,CLIC5,VIPR1,ROBO4,FCN3,HSPB6,FHL1,TCF21,PLOD2,LDB2,ENO1,LRRC32,GIMAP6,ARHGAP6,CHRDL1,LMNB2,TMEM100,CDH5,CLEC1A,CHAF1A,PTTG1,CA2,LAMP3,PRX,PDK4,CA9,CD36,ADAMTS8,TRPC6,VWF,GPX3,STARD8,RANGAP1,FGR,SLC7A5,MMP14,EMCN,TAL1,MMRN2,GPD1,SPARCL1,MYL9,ENG,RBMS3,ITIH5,RAMP3,RNASEH2A,PCOLCE2,ADH1B,LTBP4,TTK,PIK3R1,ACACB,RASIP1,AURKB,FBLN5,CNN1,MYCT1,PALMD,PODXL,S1PR1,SERPINH1,SLIT3,DNAI1,AOC3,RRM2,FZD4…
gene_set_query	26	FOXF1	91.67	ARCHS4 Coexpression,88;Enrichr Queries,64;GTEx Coexpression,123	ACVRL1,SYNM,CAB39L,LMOD1,TCF21,LRRC32,ACTG2,TMEM47,TMEM100,CDH5,SOX17,PLAU,ADAMTSL3,ADAMTS8,TRPC6,GPX3,MMP1,MAMDC2,LMO2,NME4,CKAP4,GREM1,MMP14,ITGA8,SPARCL1,PDE5A,MYL9,ENG,PCOLCE2,EPAS1,SHC1,LTBP4,THY1,TRHDE,FBLN5,AURKB,CNN1,PODXL,S1PR1,SERPINH1,FZD4,CAV1,ZBTB16,NR2F1,SULF1,KLF4,GNG11,KLF2,MFAP4,MEIS1,DES,CXCL12,TMEM158,COL5A2,MGP,ID4,LIMS2
gene_set_query	39	ZBTB16	119.8	ARCHS4 Coexpression,120;Enrichr Queries,124;ReMap ChIP-seq,7;GTEx Coexpression,228	TOP2A,CLIC5,SYNM,HSPB6,CAB39L,ZWILCH,FHL1,LMOD1,FAM107A,BUB1B,PLOD2,LDB3,FHL5,PRPF19,LMNB2,LMNB1,CDC20,CHAF1A,SGCA,PTTG1,CA2,PSMD2,ADAMTSL3,PRX,CA4,PDK4,RCC1,CD36,CCT3,SSR4,VWF,GPX3,ACTN2,DUSP1,ACTL6A,MAMDC2,PDIA6,MTHFD2,TAL1,GORASP2,KIFC1,SPARCL1,MYL9,RBMS3,ASF1B,CFD,EPAS1,TROAP,NCAPG,PIK3R1,ADRB2,SAMHD1,CENPA,ACACB,AURKB,UNG,PDZD2,SERPINH1,S1PR1,CYC1,RAI2,CYB5A,MDH2,UBE2C,CAV1,ABCA8,KLF4,LYVE1,…
gene_set_query	45	TAL1	131.2	Literature ChIP-seq,77;ARCHS4 Coexpression,388;ENCODE ChIP-seq,19;Enrichr Queries,145;ReMap ChIP-seq,43;GTEx Coexpression,115	AQP4,GIMAP6,MKI67,CDC20,CDH5,SOX17,CHEK2,STMN1,LEPR,NEK2,STARD8,LMO2,RFX2,CCNE1,MYL9,RNASEH2A,GYPC,EPAS1,SHC1,SLC1A1,PIK3R1,ADRB2,SEC14L3,RAB11FIP1,PODXL,SERPINH1,PIP5K1B,SLC14A1,UBE2C,CAV1,ZBTB16,EIF2AK1,CDC6,GNG11,SELP,TPX2,IGSF10,UCK2,CXCL12,ALDH18A1,ACVRL1,ROBO4,FEN1,FHL1,HBB,LDB2,LRRC32,TSPAN12,ARHGAP6,CLEC1A,CA2,COL10A1,CD36,TK1,IFT57,CD33,CEP55,SGCG,TRPC6,VWF,DUSP1,PLLP,RFC2,CAD,ACTL6A,KIF…
gene_set_query	118	MEIS1	220.6	Literature ChIP-seq,135;ARCHS4 Coexpression,459;Enrichr Queries,288;ReMap ChIP-seq,37;GTEx Coexpression,184	ACVRL1,SEMA5A,SYNM,LMOD1,CBLC,WFDC1,PLOD2,PRPF19,MKI67,TSPAN12,ARHGAP6,ACTG2,LMNB1,LAPTM4B,CA2,EFCAB1,NUSAP1,PLCE1,OIP5,IFT57,SOX4,DUSP1,RFC2,MAMDC2,LMO2,NME4,SLC7A5,FEZ1,MCM3,PDE5A,KIF2C,RAB38,MYL9,DTL,RBMS3,PTGER4,GPM6A,RTN1,GYPC,EPAS1,NPR3,SLC1A1,ADRB1,TTK,PIK3R1,SAMHD1,ACACB,AURKB,RAD51AP1,CNN1,MYCT1,RACGAP1,S1PR1,STXBP6,MYH10,RAI2,GINS2,STARD13,ANGPT1,SYT1,FOXF1,CAV1,ZBTB16,NR2F1,SULF1,KLF4,…
gene_set_query	125	KLF4	230.6	Literature ChIP-seq,11;ARCHS4 Coexpression,336;Enrichr Queries,355;ReMap ChIP-seq,78;GTEx Coexpression,373	LAD1,VIPR1,HSPB6,ITGB4,ZWILCH,CBLC,TCF21,MCM10,ENO1,SPINT2,ABCA12,LMNB2,CDC20,SGCA,SOX17,PLAU,CA2,C1QTNF7,RSRC1,STMN1,PRX,CHEK1,NUF2,PDK4,MYBL2,CD36,CEP55,SOX4,CPA3,DUSP1,PLLP,GPX3,COBL,LSR,CCNA2,SLC7A5,TAL1,MMRN2,ITGA8,BIRC5,RAB38,PDE5A,DTL,DBN1,MCM2,PTGER4,RNASEH2A,PCNA,RTN1,DLX5,SHC1,EPAS1,FGL2,NPR3,LTBP4,PIK3R1,ADRB2,RASIP1,AURKB,FUT3,RAD51AP1,DUOX1,CCNB1,RAB11FIP1,PODXL,SPP1,PIP5K1B,JAM2,FAN…
gene_set_query	144	TFAP2C	252.2	Literature ChIP-seq,105;ARCHS4 Coexpression,558;ENCODE ChIP-seq,62;Enrichr Queries,343;ReMap ChIP-seq,178;GTEx Coexpression,267	TOP2A,LAD1,ITGB4,CBLC,PLOD2,LDB3,ABCA12,PRPF19,MKI67,BZW2,CDC20,TMEM47,CLEC1A,SGCA,SOX17,RSRC1,PLAU,CA2,CHEK2,PPAT,ADAMTSL3,PRX,CA4,PBK,RCC1,MYBL2,NEK2,TK1,PDE8B,SOX4,SSR4,PLLP,COBL,LSR,KIF23,TMC5,TUBG1,SLC7A5,CDCP1,MELK,SLPI,ESPL1,CCNE1,MTHFD2,TMEM106C,MCM3,RAB38,DSG2,HPRT1,MCM6,FKBP4,DBN1,ASF1B,ENG,MCM2,CFD,PTGER4,RNASEH2A,CDCA4,DLX5,SHMT2,SHC1,EPAS1,TMPRSS4,NPR3,PIK3R1,ADRB2,SAMHD1,CENPA,AURKB…
gene_set_query	211	TBX4	320.0	ARCHS4 Coexpression,690;Enrichr Queries,219;GTEx Coexpression,51	ACVRL1,LRRC36,VIPR1,ROBO4,FCN3,TCF21,WFDC1,LDB2,LRRC32,PRPF19,TMEM100,CDH5,CLEC1A,SOX17,LAMP3,CA4,ADAMTS8,SOX4,PKNOX2,CPA3,TRPC6,STARD8,TAL1,ITGA8,ASPA,RAMP3,TNXB,EPAS1,HIGD1B,RASIP1,AURKB,DUOX1,RAB11FIP1,PODXL,HOXC6,AOC3,TFAP2C,ANGPT1,FOXF1,CAV1,ZBTB16,NR2F1,FMO2,KLF4,BMP5,IGSF10,MFAP4,MEIS1,CXCL12,DES,SCGB1A1,FOLR1
gene_set_query	266	HOXC6	361.0	ARCHS4 Coexpression,343;Enrichr Queries,122;GTEx Coexpression,618	TOP2A,B4GALT2,SRPX,HSPB6,SHC1,COL11A1,PLOD2,FOXM1,AURKB,LMNB2,PLAU,CA2,C1QTNF7,PDK4,PBK,SERPINH1,SLIT3,SOX4,DLGAP5,RRM2,ANGPT1,UBE2C,GPX3,CAV1,ZBTB16,NR2F1,SULF1,KLF4,CKAP4,GREM1,SLC7A5,MMP14,MEIS1,CXCL12,PRC1,COL5A2,MGP,BIRC5,FKBP4,MYL9
gene_set_query	313	KLF2	392.5	Literature ChIP-seq,80;ARCHS4 Coexpression,1014;Enrichr Queries,313;GTEx Coexpression,163	CFD,PTGER4,TNXB,GYPC,EPAS1,FGL2,ADRB2,AURKB,CDH5,MYCT1,CLEC1A,SOX17,PLAU,PDK4,SERPINH1,S1PR1,SOX4,HOXC6,DUSP1,GPX3,STARD8,CAV1,LMO2,DENND2A,KLF4,GNG11,KLF2,SELP,FGR,CXCL12,NR4A3,MMRN2,MGP,DPEP2,MNDA,MYL9,RBMS3
gene_set_query	359	NR2F1	419.3	ARCHS4 Coexpression,379;Enrichr Queries,232;ReMap ChIP-seq,273;GTEx Coexpression,793	GPM6A,FEN1,HSPB6,SHC1,ITGB4,EPAS1,COL11A1,LTBP4,PIK3R1,FBLN5,AURKB,TMEM47,UCHL1,SGCA,SERPINH1,CYC1,GPRASP1,SOX4,HOXC6,MARCKSL1,SSR4,ANGPT1,CAV1,ZBTB16,TMEM132A,NME4,SULF1,KLF4,CORO2B,GNG11,SLC7A5,MEIS1,CXCL12,FEZ1,COL5A2,MGP,ID4,SPARCL1,MYL9,DBN1,ENG
gene_set_query	476	DLX5	502.3	ARCHS4 Coexpression,546;Enrichr Queries,386;GTEx Coexpression,575	RTN1,EPAS1,COL11A1,ABCA12,ENO2,AURKB,CA2,STMN1,SOX4,TFAP2C,GPX3,ZBTB16,NR2F1,KLF4,SULF1,NIPSNAP1,GREM1,MEIS1,CXCL12,FEZ1,COL5A2,MGP,ID4,SDC1,RAB38,DBN1
gene_set_query	521	RFX2	531.3	ARCHS4 Coexpression,282;Enrichr Queries,535;ReMap ChIP-seq,165;GTEx Coexpression,1143	LRRC36,HSPB6,MCM7,SHMT2,EPAS1,ITGB4,KIF14,LTBP4,PIK3R1,MKI67,PRPF19,AURKB,LMNB2,SEC14L3,DUOX1,CHEK2,EFCAB1,STMN1,CA4,SPP1,NEK2,MYBL2,IFT57,DNAI1,SPTBN2,E2F8,FANCI,UBE2C,RFC2,ZBTB16,STARD8,CYP4B1,KIF23,KLF4,KLF2,MFAP4,SLC7A5,TPPP3,MEIS1,SCGB1A1,ID4,FKBP4,DBN1
gene_set_query	658	PKNOX2	625.3	ARCHS4 Coexpression,862;Enrichr Queries,256;GTEx Coexpression,758	SEMA5A,GPM6A,SYNM,RTN1,EPAS1,TCF21,PIK3R1,LDB2,FBLN5,AURKB,ADAMTSL3,STXBP6,SYT1,ZBTB16,ACTL6A,PDE2A,NR2F1,COBL,SULF1,KLF4,CORO2B,CIT,MFAP4,MEIS1,CXCL12,ID4,RBMS3
gene_set_query	668	NR4A3	640.3	ARCHS4 Coexpression,1051;Enrichr Queries,592;GTEx Coexpression,278	PTGER4,CLIC5,HSPB6,EPAS1,FHL1,FGL2,KCNA5,LDB3,PIK3R1,AURKB,SGCA,PLAU,CA2,PDK4,S1PR1,SPP1,SGCG,ACTN2,DUSP1,ZBTB16,STARD8,KLF4,KLF2,SLC7A5,CXCL12,GPD1L
gene_set_query	835	SOX4	761.0	ARCHS4 Coexpression,1164;Enrichr Queries,177;GTEx Coexpression,942	TOP2A,RTN1,EPAS1,DLX5,PIK3R1,MKI67,AURKB,CDC20,PLAU,CA2,STMN1,SERPINH1,NUSAP1,MARCKSL1,RRM2,UBE2C,KLF4,CCNA2,IGSF10,SLC7A5,MMP14,MTHFD2,PRC1,COL5A2,SDC1,DBN1
gene_set_query	874	HLF	784.7	ARCHS4 Coexpression,1612;Enrichr Queries,116;GTEx Coexpression,626	SYNM,EPAS1,FAM107A,PIK3R1,CHRDL1,FBLN5,AURKB,PDZD2,CA2,TCEAL2,CHEK2,PDK4,S1PR1,CD36,IL33,SYT1,GPX3,ZBTB16,DENND2A,PDE2A,MAMDC2,LMO2,COBL,KLF4,MEIS1,CXCL12,NR4A3,ID4,SPARCL1,CDO1
gene_set_query	2	CENPA	4.0	ARCHS4 Coexpression,1;GTEx Coexpression,7	ERCC6L,CCNF,HJURP,BUB1B,ENO1,MKI67,CDC20,PTTG1,PPAT,CHEK1,NUSAP1,RCC1,OIP5,NEK2,SKP2,MELK,CCNE1,TIMELESS,KIF20A,ASF1B,RNASEH2A,CDCA3,CDCA4,TROAP,CDCA8,NCAPG,HMMR,RAD51AP1,CCNB2,CCNB1,RACGAP1,FANCI,UBE2C,PLK1,CDC6,PAICS,ZWINT,NDC80,TPX2,KIF4A,TOP2A,FEN1,MCM7,KIF14,MCM10,KIF11,FOXM1,PRPF19,LMNB2,KIF15,LMNB1,CHAF1A,EXO1,NUF2,PBK,MYBL2,TK1,CEP55,DLGAP5,CCT3,RFC4,CAD,KIF23,TUBG1,CCNA2,ASPM,ESPL1,KIFC1…
gene_set_query	3	ZNF367	6333	ARCHS4 Coexpression,13;Enrichr Queries,1;GTEx Coexpression,5	ERCC6L,ZWILCH,CCNF,GMNN,HJURP,BUB1B,MKI67,CDC20,PTTG1,PPAT,CHEK2,CHEK1,STMN1,NUSAP1,RCC1,OIP5,NEK2,SKP2,MELK,MTHFD2,CCNE1,TIMELESS,KIF20A,ASF1B,RNASEH2A,CDCA3,CDCA4,TROAP,CDCA8,NCAPG,HMMR,RAD51AP1,CCNB2,CCNB1,RACGAP1,FANCI,UBE2C,EIF2AK1,PLK1,CDC6,NETO2,PAICS,GNG11,ZWINT,NDC80,SELP,TPX2,KIF4A,TOP2A,FEN1,MCM7,KIF14,MCM10,KIF11,FOXM1,ARHGAP6,LMNB2,KIF15,LMNB1,CHAF1A,EXO1,CA2,NUF2,PBK,MYBL2,TK1,CEP55…
gene_set_query	4	E2F7	6.6	Literature ChIP-seq,4;ARCHS4 Coexpression,3;Enrichr Queries,7;ReMap ChIP-seq,10;GTEx Coexpression,9	ERCC6L,FCN3,ZWILCH,CCNF,GMNN,HJURP,BUB1B,CBLC,ENO1,MKI67,ACTG2,CDC20,PTTG1,PLAU,PPAT,CHEK2,PSMD2,CHEK1,STMN1,NUSAP1,RCC1,OIP5,NEK2,SKP2,MELK,MTHFD2,CCNE1,TIMELESS,KIF20A,MYL9,ASF1B,RNASEH2A,CDCA3,SHC1,CDCA4,TROAP,CDCA8,NCAPG,HMMR,THY1,RAD51AP1,CCNB2,CCNB1,RACGAP1,SERPINH1,FANCI,UBE2C,FOXF1,PLK1,NR2F1,CDC6,NETO2,PAICS,ZWINT,NDC80,TPX2,KIF4A,TOP2A,FEN1,MCM7,KIF14,MCM10,KIF11,FOXM1,LMNB2,KIF15,LMNB1…
gene_set_query	6	TFDP1	11.25	ARCHS4 Coexpression,11;Enrichr Queries,13;ReMap ChIP-seq,18;GTEx Coexpression,3	ERCC6L,FCN3,CCNF,GMNN,HJURP,BUB1B,ENO1,MKI67,CDC20,PTTG1,PPAT,CHEK2,PSMD2,CHEK1,STMN1,NUSAP1,RCC1,OIP5,NEK2,SKP2,MELK,CCNE1,MTHFD2,TIMELESS,KIF20A,HPRT1,FKBP4,ASF1B,CFD,RNASEH2A,CDCA3,CDCA4,SHC1,SHMT2,TROAP,CDCA8,NCAPG,HMMR,RAD51AP1,CCNB2,CCNB1,RACGAP1,FANCI,UBE2C,EIF2AK1,PLK1,CDC6,PAICS,ZWINT,NDC80,TPX2,UCK2,KIF4A,TOP2A,FEN1,MCM7,KIF14,MCM10,KIF11,FOXM1,PRPF19,LMNB2,KIF15,LMNB1,CHAF1A,EXO1,NUF2,…
gene_set_query	7	PA2G4	11.5	ARCHS4 Coexpression,6;GTEx Coexpression,17	FEN1,ERCC6L,MCM7,CCNF,GMNN,HJURP,BUB1B,MCM10,KIF11,ENO1,MKI67,PRPF19,FOXM1,LMNB2,LMNB1,CDC20,CHAF1A,EXO1,CHEK1,NUSAP1,RCC1,MYBL2,TK1,CEP55,DLGAP5,CCT3,RFC4,RFC2,ACTL6A,CAD,TUBG1,CCNA2,ASPM,MELK,KIFC1,MTHFD2,MCM3,TIMELESS,BIRC5,MCM4,KIF2C,MCM6,FKBP4,DTL,MCM2,PCNA,RNASEH2A,CDCA4,SHMT2,NCAPG,CDCA8,HMMR,TYMS,CENPA,AURKB,UNG,SRM,RAD51AP1,CCNB1,RACGAP1,RAD54L,BUB1,FANCI,GINS2,RRM1,RRM2,SPAG5,UBE2C,MDH2…
gene_set_query	8	DNMT1	16.0	ARCHS4 Coexpression,30;GTEx Coexpression,2	TOP2A,FEN1,ERCC6L,SMARCB1,MCM7,ZWILCH,CCNF,KIF14,HJURP,BUB1B,MCM10,KIF11,MKI67,FOXM1,LMNB2,KIF15,LMNB1,CDC20,CHAF1A,PTTG1,EXO1,CHEK1,NUF2,PBK,NUSAP1,RCC1,NEK2,MYBL2,SKP2,PDE8B,CEP55,DLGAP5,RFC4,ACTL6A,CAD,KIF23,CCNA2,ASPM,MELK,ESPL1,KIFC1,CCNE1,DEPDC1,TIMELESS,MCM3,BIRC5,MCM4,KIF2C,KIF20A,MCM6,DTL,ASF1B,MCM2,PCNA,RNASEH2A,CDCA3,TROAP,CDCA8,NCAPG,TTK,HMMR,TYMS,CENPA,AURKB,AURKA,RAD51AP1,CCNB2,CCNB…
gene_set_query	9	E2F1	18.17	Literature ChIP-seq,8;ARCHS4 Coexpression,9;ENCODE ChIP-seq,7;Enrichr Queries,5;ReMap ChIP-seq,76;GTEx Coexpression,4	ERCC6L,SMARCB1,ZWILCH,CCNF,GMNN,HJURP,BUB1B,ENO1,MKI67,ENO2,CDC20,PTTG1,CHEK2,PSMD2,PPAT,CHEK1,STMN1,NUSAP1,RCC1,PLCE1,NEK2,OIP5,SKP2,SOX4,RFX2,COX6B1,MELK,CCNE1,MTHFD2,TIMELESS,KIF20A,HPRT1,FKBP4,ASF1B,RNASEH2A,RTN1,CDCA3,SHC1,CDCA4,SHMT2,TROAP,LTBP4,CDCA8,NCAPG,HMMR,RAD51AP1,CCNB2,CCNB1,RACGAP1,CYC1,HOXC6,FANCI,TFAP2C,UBE2C,EIF2AK1,PLK1,CDC6,NETO2,PAICS,ZWINT,NDC80,SRPK1,TPX2,KIF4A,TOP2A,B4GALT…
gene_set_query	10	HMGA2	34.0	ARCHS4 Coexpression,27;Enrichr Queries,47;GTEx Coexpression,28	TOP2A,ERCC6L,MCM7,KIF14,BUB1B,PLOD2,MCM10,KIF11,FOXM1,MKI67,LMNB2,LMNB1,CDC20,LAPTM4B,EXO1,PLAU,CHEK2,CHEK1,STMN1,PBK,NUSAP1,MYBL2,TK1,CEP55,DLGAP5,SOX4,MMP1,KIF23,PDIA6,CKAP4,CCNA2,GREM1,ASPM,MELK,MTHFD2,KIFC1,DEPDC1,MCM3,BIRC5,KIF2C,KIF20A,MYL9,DTL,DBN1,RNASEH2A,SHC1,NCAPG,HMMR,CENPA,AURKB,AURKA,CCNB2,CCNB1,PODXL,SERPINH1,MYH10,BUB1,GINS1,RRM2,UBE2C,FOXF1,CAV1,PLK1,CDC6,KLF4,PAICS,NDC80,TPX2,CE…
gene_set_query	11	HMGA1	34.67	ARCHS4 Coexpression,42;Enrichr Queries,54;GTEx Coexpression,8	ERCC6L,CCNF,HJURP,BUB1B,ENO1,MKI67,CDC20,PTTG1,PPAT,PSMD2,CHEK1,STMN1,NUSAP1,RCC1,OIP5,MELK,MTHFD2,TIMELESS,KIF20A,FKBP4,RNASEH2A,CDCA4,SHMT2,TROAP,CDCA8,NCAPG,HMMR,RAD51AP1,CCNB2,CCNB1,RACGAP1,PODXL,EIF4EBP1,SERPINH1,FANCI,UBE2C,PLK1,CDC6,PAICS,ZWINT,NDC80,TPX2,UCK2,KIF4A,AARS,TOP2A,FEN1,MCM7,KIF14,MCM10,KIF11,FOXM1,PRPF19,LMNB2,KIF15,LMNB1,CHAF1A,EXO1,NUF2,MYBL2,TK1,CEP55,DLGAP5,CCT3,RFC4,CAD,K…
gene_set_query	12	ZNF878	38.0	ARCHS4 Coexpression,34;GTEx Coexpression,42	FEN1,ERCC6L,ZWILCH,GMNN,KIF14,HJURP,BUB1B,MCM10,ENO1,KIF11,MKI67,LMNB1,EXO1,PPAT,CHEK1,NUSAP1,MYBL2,OIP5,DLGAP5,RFC4,KIF23,CCNA2,KIFC1,CCNE1,MCM3,DTL,MCM2,PCNA,NCAPG,HMMR,TYMS,CENPA,AURKB,RAD51AP1,CCNB1,RAD54L,BUB1,GINS1,GINS2,RRM2,SPAG5,UBE2C,CDC6,PAICS,ZWINT,CENPE,PSAT1,CENPM,MAD2L1
gene_set_query	13	MEOX1	41.33	ARCHS4 Coexpression,19;Enrichr Queries,68;GTEx Coexpression,37	SRPX,CLIC5,ROBO4,HSPB6,FHL1,LDB2,LRRC32,GIMAP6,CHRDL1,ACTG2,TMEM100,CDH5,SOX17,PDK4,CD36,SGCG,VWF,GPX3,F8,EMCN,GPD1,MMRN2,AGTR1,SPARCL1,MYL9,ENG,CFD,ITIH5,RAMP3,TNXB,PCOLCE2,ADH1B,EPAS1,COL11A1,LTBP4,ADRB2,THY1,ACACB,RASIP1,FBLN5,AURKB,CNN1,MYCT1,PALMD,SLC19A3,S1PR1,SLIT3,JAM2,AOC3,IL33,ANGPT1,FZD4,CAV2,CAV1,ZBTB16,PDE2A,NR2F1,FMO2,ABCA8,SULF1,KLF4,GNG11,SELP,MFAP4,FABP4,CXCL12,COL5A2,MGP,CDO1,LI…
gene_set_query	14	ZNF695	42.67	ARCHS4 Coexpression,109;Enrichr Queries,8;GTEx Coexpression,11	ERCC6L,CCNF,GMNN,HJURP,BUB1B,ENO1,MKI67,CDC20,PTTG1,PPAT,CHEK2,CHEK1,STMN1,NUSAP1,RCC1,NEK2,OIP5,SKP2,MELK,MTHFD2,CCNE1,TIMELESS,KIF20A,ASF1B,RNASEH2A,CDCA3,CDCA4,TROAP,CDCA8,NCAPG,HMMR,RAD51AP1,CCNB2,CCNB1,RACGAP1,FANCI,UBE2C,PLK1,CDC6,PAICS,ZWINT,NDC80,TPX2,UCK2,KIF4A,TOP2A,FEN1,MCM7,KIF14,MCM10,KIF11,FOXM1,LMNB2,KIF15,LMNB1,CHAF1A,EXO1,NUF2,PBK,MYBL2,TK1,CEP55,DLGAP5,RFC4,KIF23,CIT,CCNA2,ASPM,…
gene_set_query	16	MEOX2	47.33	ARCHS4 Coexpression,26;Enrichr Queries,55;GTEx Coexpression,61	SRPX,ROBO4,SYNM,HSPB6,FHL1,LDB2,LRRC32,CHRDL1,TMEM100,CDH5,SOX17,PRX,PDK4,CD36,VWF,GPX3,MAMDC2,EMCN,MMRN2,GPD1,AGTR1,SPARCL1,MYL9,RBMS3,CFD,ITIH5,TNXB,PCOLCE2,EPAS1,ADH1B,SHC1,COL11A1,LTBP4,THY1,ACACB,FBLN5,AURKB,CNN1,MYCT1,PALMD,SERPINH1,SLIT3,JAM2,HOXC6,AOC3,IL33,STARD13,ANGPT1,CAV2,FZD4,CAV1,ZBTB16,NR2F1,FMO2,ABCA8,SULF1,KLF4,GNG11,LYVE1,KLF2,MFAP4,CXCL12,FABP4,COL5A2,MGP,ID4,CDO1,ITM2A
gene_set_query	17	SOX18	50.0	ARCHS4 Coexpression,37;Enrichr Queries,73;GTEx Coexpression,40	ACVRL1,B4GALT2,SRPX,ROBO4,HSPB6,FHL1,LDB2,LRRC32,GIMAP6,CHRDL1,TMEM100,CDH5,CLEC1A,SOX17,CA4,PDK4,CD36,VWF,GPX3,STARD8,LMO2,F8,EMCN,MMRN1,MMRN2,GPD1,SPARCL1,MYL9,ENG,RBMS3,CFD,RAMP3,TNXB,EPAS1,LTBP4,THY1,ACACB,RASIP1,AURKB,MYCT1,PALMD,PODXL,S1PR1,SERPINH1,JAM2,RAI2,AOC3,FZD4,CAV2,CAV1,PDE2A,KLF4,GNG11,LYVE1,KLF2,SELP,MFAP4,CXCL12,COL5A2,MGP,ITM2A,LIMS2
gene_set_query	18	BCL6B	50.67	ARCHS4 Coexpression,48;Enrichr Queries,63;GTEx Coexpression,41	ACVRL1,SRPX,ROBO4,TCF21,LDB2,LRRC32,GIMAP6,CDH5,CLEC1A,SOX17,PLAU,CA2,PDK4,CD36,SOX4,VWF,GPX3,STARD8,LMO2,F8,MMP14,EMCN,MMRN1,TAL1,MMRN2,GPD1,MYL9,ENG,RAMP3,TNXB,EPAS1,SHC1,LTBP4,THY1,HIGD1B,RASIP1,AURKB,MYCT1,PALMD,PODXL,S1PR1,SERPINH1,JAM2,AOC3,FZD4,CAV2,CAV1,PDE2A,FMO2,KLF4,GNG11,TBX4,LYVE1,KLF2,BMP5,SELP,MFAP4,CXCL12,NR4A3,COL5A2,MGP
gene_set_query	20	ZNF93	59.67	ARCHS4 Coexpression,129;Enrichr Queries,19;GTEx Coexpression,31	TOP2A,ERCC6L,FEN1,MCM7,ZWILCH,GMNN,KIF14,HJURP,BUB1B,MCM10,KIF11,MKI67,FOXM1,PRPF19,LMNB1,KIF15,CDC20,CHAF1A,EXO1,CHEK2,PPAT,CHEK1,STMN1,NUF2,NUSAP1,PBK,MYBL2,OIP5,SKP2,DLGAP5,SOX4,CEP55,RFC4,RFC2,KIF23,CCNA2,ASPM,SLC7A5,MELK,KIFC1,MTHFD2,DEPDC1,TIMELESS,MCM3,BIRC5,MCM4,KIF2C,MCM6,DTL,ASF1B,MCM2,PCNA,RNASEH2A,NCAPG,CDCA8,TTK,HMMR,TYMS,CENPA,AURKB,AURKA,RAD51AP1,CCNB2,CCNB1,PODXL,RAD54L,BUB1,E2F8,…
gene_set_query	21	ETV4	69.25	ARCHS4 Coexpression,24;Enrichr Queries,31;ReMap ChIP-seq,204;GTEx Coexpression,18	ERCC6L,CCNF,HJURP,BUB1B,ENO1,MKI67,ENO2,CDC20,LAPTM4B,PLAU,CHEK2,PPAT,PSMD2,CHEK1,NUSAP1,RCC1,SOX4,PDIA6,MELK,MTHFD2,RAB38,KIF20A,RNASEH2A,CDCA3,CDCA4,SHMT2,SHC1,EPAS1,NCAPG,CDCA8,HMMR,RAD51AP1,CCNB2,CCNB1,PODXL,UBE2C,CAV1,PLK1,CDC6,PAICS,TPX2,UCK2,SLC6A8,KIF4A,SDC1,ALDH18A1,TOP2A,FEN1,HSPB6,MCM7,ITGB4,KIF14,MCM10,KIF11,FOXM1,LMNB2,LMNB1,CHAF1A,EXO1,CA2,NUF2,PBK,MYBL2,TK1,CEP55,DLGAP5,CCT3,DUSP1,…
gene_set_query	22	PPARG	73.6	Literature ChIP-seq,16;ARCHS4 Coexpression,77;Enrichr Queries,126;ReMap ChIP-seq,90;GTEx Coexpression,59	SEMA5A,SMARCB1,BUB1B,ENO1,ENO2,ACTG2,CDC20,CDH5,SOX17,PLAU,CHEK2,PDK4,PLCE1,NEK2,SLC12A8,CPA3,GPD1,AGTR1,HPRT1,MYL9,ASF1B,CFD,GPM6A,RNASEH2A,CDCA3,EPAS1,SHC1,NPR3,ADRB1,ADRB2,PIK3R1,ACACB,PLAC8,RAB11FIP1,PDZD2,SLC19A3,SERPINH1,EIF4EBP1,PIP5K1B,MYH10,STARD13,FZD4,CAV2,UBE2C,CAV1,ZBTB16,EIF2AK1,PLK1,CDC6,GNG11,PAICS,CORO2B,NDC80,TPX2,FERMT1,IGSF10,CXCL12,NR4A3,COL5A2,ID4,ALDH18A1,AARS,TOP2A,LRRC36,…
gene_set_query	23	SOX7	86.33	ARCHS4 Coexpression,78;Enrichr Queries,71;GTEx Coexpression,110	ACVRL1,LRRC36,LAD1,ROBO4,LDB2,LRRC32,TMEM100,CDH5,CLEC1A,SOX17,PLAU,CA2,PDK4,CD36,VWF,GPX3,LMO2,CDCP1,EMCN,MMRN1,MMRN2,SPARCL1,RAB38,MYL9,ASPA,ENG,RAMP3,TNXB,EPAS1,LTBP4,ADRB2,RASIP1,AURKB,MYCT1,PALMD,PODXL,S1PR1,IL33,TFAP2C,RRM2,CAV2,FZD4,CAV1,ZBTB16,KLF4,GNG11,KLF2,FABP4,CXCL12,NR4A3,MGP,SDC1,SPRR1A
gene_set_query	25	TEAD2	91.0	ARCHS4 Coexpression,105;Enrichr Queries,56;ReMap ChIP-seq,48;GTEx Coexpression,155	ACVRL1,TOP2A,B4GALT2,SYNM,HSPB6,MCM7,GMNN,LMOD1,BUB1B,PLOD2,BZW2,MKI67,FOXM1,LMNB2,LMNB1,CDC20,LAPTM4B,CHAF1A,PLAU,ADAMTSL3,CHEK2,PRX,STMN1,PBK,NUSAP1,MYBL2,TK1,SOX4,RFC4,RFC2,MAMDC2,CAD,LSR,KIF23,NME4,CKAP4,NIPSNAP1,COX6B1,CCNA2,MMP14,MELK,KIFC1,MCM3,BIRC5,PDE5A,KIF2C,KIF20A,MCM6,MYL9,DBN1,EPAS1,SHC1,CDCA8,CENPA,AURKB,CNN1,CCNB2,CCNB1,RAB11FIP1,PODXL,SERPINH1,MYH10,RAI2,AOC3,IL33,MARCKSL1,RRM2,F…
gene_set_query	27	E2F8	93.0	ARCHS4 Coexpression,2;Enrichr Queries,6;GTEx Coexpression,271	ERCC6L,ZWILCH,CCNF,GMNN,HJURP,BUB1B,BZW2,MKI67,CDC20,PTTG1,CHEK2,CHEK1,STMN1,NUSAP1,RCC1,OIP5,NEK2,SKP2,MELK,MTHFD2,CCNE1,TIMELESS,KIF20A,ASF1B,RNASEH2A,CDCA3,CDCA4,TROAP,CDCA8,NCAPG,HMMR,RAD51AP1,CCNB2,CCNB1,RACGAP1,FANCI,UBE2C,PLK1,CDC6,PAICS,ZWINT,NDC80,TPX2,KIF4A,TOP2A,CLIC5,FEN1,MCM7,KIF14,MCM10,KIF11,FOXM1,LMNB2,KIF15,LMNB1,CHAF1A,EXO1,NUF2,PBK,MYBL2,TK1,CEP55,DLGAP5,RFC4,KIF23,TUBG1,CIT,CC…
gene_set_query	28	ZNF888	94.0	GTEx Coexpression,94	ERCC6L,PCNA,SHMT2,KIF14,KIF23,KIF11,MKI67,CENPA,PDIA6,RAD51AP1,CENPE,ASPM,MELK,EXO1,APEX1,KIF4A,CHEK1,MCM3,ALDH18A1
gene_set_query	29	TCF3	94.67	Literature ChIP-seq,25;ARCHS4 Coexpression,138;ENCODE ChIP-seq,112;Enrichr Queries,81;ReMap ChIP-seq,167;GTEx Coexpression,45	SMARCB1,ZWILCH,HJURP,BUB1B,ENO1,ENO2,MKI67,CDC20,PTTG1,CHEK2,CHEK1,STMN1,PDK4,RCC1,NEK2,PDE8B,SOX4,SLC12A8,PKNOX2,PDIA6,SLPI,TIMELESS,SPARCL1,RAB38,FKBP4,MYL9,ASF1B,RNASEH2A,CDCA3,SHMT2,TROAP,NPR3,LTBP4,CDCA8,PIK3R1,RAD51AP1,CCNB2,CCNB1,RAB11FIP1,PODXL,SERPINH1,EIF4EBP1,SLC19A3,CYC1,MYH10,HOXC6,FANCI,STARD13,ZBTB16,PLK1,NR2F1,PAICS,CORO2B,ZWINT,TPX2,UCK2,CXCL12,NR4A3,TOP2A,SYNM,MCM7,LMOD1,KIF11,F…
gene_set_query	30	TP53	97.8	Literature ChIP-seq,13;ARCHS4 Coexpression,8;Enrichr Queries,113;ReMap ChIP-seq,220;GTEx Coexpression,135	SMARCB1,CCNF,CBLC,BUB1B,PLOD2,ENO1,ENO2,MKI67,CDC20,SOX17,PLAU,CHEK2,LAMP3,CHEK1,STMN1,NUSAP1,RCC1,SOX4,SLC12A8,PKNOX2,LMO2,MELK,MTHFD2,TIMELESS,RAB38,FKBP4,RNASEH2A,RTN1,CDCA4,SHC1,SHMT2,DLX5,NPR3,CDCA8,ADRB1,PIK3R1,ADRB2,TRHDE,SEC14L3,CCNB1,RACGAP1,PODXL,CYC1,HOXC6,FANCI,TFAP2C,UBE2C,FOXF1,CAV1,ZBTB16,PLK1,NR2F1,CDC6,PAICS,ZWINT,TPX2,TOP2A,FEN1,SYNM,MCM7,ITGB4,TCF21,MCM10,FOXM1,PRPF19,LMNB2,LMN…
gene_set_query	31	ATOH8	102.7	ARCHS4 Coexpression,38;Enrichr Queries,157;GTEx Coexpression,113	HSPB6,FHL1,FAM107A,LRRC32,ARHGAP6,CHRDL1,TMEM100,ACADL,PDK4,PLCE1,AOX1,CD36,PDE8B,SOX4,GPX3,STARD8,CKAP4,GREM1,MMP14,MMRN2,GPD1,MYL9,ENG,RBMS3,PCOLCE2,EPAS1,ADH1B,SHC1,LTBP4,SAMHD1,ACACB,FBLN5,AURKB,PALMD,S1PR1,SERPINH1,SLIT3,RAI2,AOC3,FZD4,CAV2,ZBTB16,CAV1,NR2F1,CYP4B1,FMO2,ABCA8,SULF1,KLF4,CORO2B,KLF2,CXCL12,NR4A3,DES,COL5A2,MGP,ID4,LIMS2
gene_set_query	32	GATA2	108.2	Literature ChIP-seq,19;ARCHS4 Coexpression,192;ENCODE ChIP-seq,33;Enrichr Queries,160;ReMap ChIP-seq,199;GTEx Coexpression,46	VIPR1,FCN3,HJURP,SPINT2,GIMAP6,ABCA12,BZW2,CDC20,CDH5,IL18RAP,SOX17,PTTG1,CHEK2,STMN1,LEPR,RCC1,NEK2,SOX4,CPA3,STARD8,LMO2,RFX2,EMCN,RAB38,HPRT1,FKBP4,MYL9,RNASEH2A,GYPC,EPAS1,SHC1,CDCA4,NPR3,LTBP4,NCAPG,ADRB2,PIK3R1,RAB11FIP1,PODXL,SERPINH1,PIP5K1B,STXBP6,MYH10,RAI2,FANCI,SLC14A1,UBE2C,CAV2,ZBTB16,CAV1,EIF2AK1,NR2F1,GNG11,BMP5,SRPK1,SELP,IGSF10,UCK2,CXCL12,ID4,ACVRL1,GPI,ROBO4,FEN1,KIF14,TCF21,L…
gene_set_query	33	ZFP69B	112.5	ARCHS4 Coexpression,206;GTEx Coexpression,19	FEN1,ERCC6L,CCNF,KIF14,HJURP,BUB1B,MCM10,ENO1,KIF11,MKI67,LMNB2,LMNB1,UCHL1,EXO1,PPAT,CHEK1,STMN1,NUSAP1,CEP55,DLGAP5,SOX4,RFC4,KIF23,NIPSNAP1,CCNA2,ASPM,MELK,KIFC1,KIF2C,MCM6,DTL,MCM2,PCNA,RTN1,DLX5,NCAPG,HMMR,TYMS,CENPA,AURKB,RAD51AP1,CCNB1,GINS2,RRM2,UBE2C,CDC6,NETO2,WDR12,PAICS,NDC80,TPX2,CENPE,CENPF,PSAT1,KIF4A,CENPM,MAD2L1
gene_set_query	34	EBF1	114.8	ARCHS4 Coexpression,55;ENCODE ChIP-seq,114;Enrichr Queries,92;ReMap ChIP-seq,233;GTEx Coexpression,80	BUB1B,ENO1,SOX17,PTTG1,CHEK2,LAMP3,STMN1,PDK4,NUSAP1,ENPP4,NEK2,OIP5,SOX4,PKNOX2,LMO2,RFX2,GPD1,AGTR1,SPARCL1,MYL9,CFD,GPM6A,RNASEH2A,RTN1,SHC1,EPAS1,SHMT2,SLC1A1,PIK3R1,THY1,ACACB,FBLN5,PLAC8,RAD51AP1,CCNB1,RAB11FIP1,PDZD2,SLC19A3,RAI2,FZD4,CAV2,UBE2C,CAV1,ZBTB16,PDE2A,NR2F1,GNG11,PAICS,NDC80,CXCL12,COL5A2,ID4,SRPX,FHL1,LDB2,LRRC32,CHRDL1,LMNB2,KIF15,TMEM100,UCHL1,CHAF1A,SGCA,PRX,PBK,CA9,CD36,DL…
gene_set_query	35	DMRT2	115.0	ARCHS4 Coexpression,151;Enrichr Queries,101;GTEx Coexpression,93	CLIC5,ROBO4,HSPB6,FHL1,FAM107A,LDB3,LDB2,LRRC32,MKI67,CHRDL1,TMEM47,TMEM100,CDH5,CLEC1A,SGCA,CHEK2,PDK4,CD36,SGCG,GPX3,ACTN2,STARD8,MAMDC2,GREM1,EMCN,FEZ1,GPD1,MMRN2,AGTR1,CFD,ITIH5,RAMP3,PCOLCE2,EPAS1,ADRB2,ACACB,AURKB,PDZD2,PALMD,PODXL,SLC19A3,SPP1,AOC3,CYB5A,IL33,FZD4,CAV1,ZBTB16,NR2F1,SULF1,KLF4,MEIS1,FABP4,CXCL12,NR4A3,ID4,GPD1L,CDO1
gene_set_query	36	ERG	118.4	Literature ChIP-seq,125;ARCHS4 Coexpression,97;Enrichr Queries,67;ReMap ChIP-seq,250;GTEx Coexpression,53	VIPR1,CBLC,ENO2,GIMAP6,CDH5,LAPTM4B,IL18RAP,SOX17,CHEK2,STMN1,SOX4,STARD8,LMO2,PDIA6,EMCN,MELK,GPD1,SPARCL1,RAB38,HPRT1,MYL9,ASF1B,RNASEH2A,EPAS1,SHC1,NPR3,LTBP4,PIK3R1,FBLN5,PODXL,CYC1,SPTBN2,FZD4,CAV2,CAV1,ZBTB16,PDE2A,GNG11,PAICS,SELP,CXCL12,SDC1,ACVRL1,CLIC5,ROBO4,HSPB6,MCM7,CAB39L,LDB2,LRRC32,LMNB2,CLEC1A,SGCA,PRX,MYBL2,CD36,CEP55,RFC4,VWF,RFC2,ACTL6A,RANGAP1,TUBG1,FGR,ASPM,MMRN1,TAL1,MMRN2,…
gene_set_query	37	MYB	118.8	Literature ChIP-seq,95;ARCHS4 Coexpression,169;ENCODE ChIP-seq,37;Enrichr Queries,14;ReMap ChIP-seq,187;GTEx Coexpression,211	CCNF,GMNN,HJURP,CBLC,BUB1B,ENO1,SPINT2,MKI67,ENO2,CDC20,PTTG1,CHEK2,CHEK1,STMN1,NUSAP1,RCC1,NEK2,SOX4,CPA3,LMO2,RFX2,MELK,SLPI,MTHFD2,CCNE1,KIF20A,ASF1B,RNASEH2A,CDCA3,SHMT2,SHC1,EPAS1,CDCA4,NPR3,LTBP4,CDCA8,NCAPG,PIK3R1,HMMR,ADRB2,PLAC8,RAD51AP1,CCNB2,CCNB1,RACGAP1,PIP5K1B,CYC1,FANCI,UBE2C,CAV1,PLK1,CDC6,NDC80,SELP,TPX2,UCK2,NR4A3,CXCL12,KIF4A,TOP2A,FEN1,HSPB6,MCM7,KIF14,MCM10,KIF11,FOXM1,PRPF19…
gene_set_query	38	OSR1	119.0	ARCHS4 Coexpression,87;GTEx Coexpression,151	CFD,SRPX,TNXB,HSPB6,SHC1,FGL2,LMOD1,LTBP4,TCF21,THY1,FBLN5,TMEM47,CNN1,C1QTNF7,ADAMTSL3,SERPINH1,SLIT3,MYH10,AOC3,FOXF1,CAV1,SULF1,CKAP4,GREM1,MFAP4,MMP14,COL5A2,ITGA8,PDE5A,MYL9,RBMS3
gene_set_query	40	ARNTL2	124.7	ARCHS4 Coexpression,219;Enrichr Queries,28;GTEx Coexpression,127	TOP2A,LAD1,ERCC6L,MCM7,ITGB4,KIF14,HJURP,BUB1B,CBLC,PLOD2,MCM10,KIF11,MKI67,FOXM1,LMNB2,KIF15,LMNB1,CDC20,PTTG1,PLAU,EXO1,CHEK2,NUF2,NUSAP1,PBK,NEK2,MYBL2,TK1,CEP55,DLGAP5,KIF23,CCNA2,SLC7A5,ASPM,CDCP1,MELK,ESPL1,KIFC1,MTHFD2,DEPDC1,MCM4,BIRC5,RAB38,KIF2C,DSG2,KIF20A,MCM6,DTL,PCNA,CDCA4,CDCA8,NCAPG,TTK,HMMR,LRP8,AURKB,FUT3,AURKA,CCNB2,CCNB1,BUB1,E2F8,GINS1,RRM2,UBE2C,CAV2,CAV1,PLK1,CDC6,NETO2,KLF…
gene_set_query	41	NFYB	127.2	ARCHS4 Coexpression,114;ENCODE ChIP-seq,3;Enrichr Queries,108;ReMap ChIP-seq,74;GTEx Coexpression,337	ERCC6L,ZWILCH,GMNN,HJURP,BUB1B,ENO2,CDC20,CHEK2,PPAT,STMN1,NUSAP1,NEK2,OIP5,SKP2,SOX4,STARD8,RFX2,PDIA6,COX6B1,MTHFD2,KIF20A,FKBP4,MYL9,RNASEH2A,CDCA3,CDCA4,SHC1,TROAP,LTBP4,CDCA8,NCAPG,PIK3R1,ADRB2,RAD51AP1,CNN1,CCNB2,CCNB1,RACGAP1,HOXC6,FZD4,UBE2C,PLK1,CDC6,PAICS,ZWINT,NDC80,TPX2,UCK2,NR4A3,KIF4A,AARS,TOP2A,FEN1,SYNM,HSPB6,MCM7,CAB39L,LMOD1,KIF14,KIF11,LMNB1,TMEM47,NUF2,MYBL2,TK1,CEP55,DLGAP5,C…
gene_set_query	42	TBX5	128.5	Literature ChIP-seq,78;ARCHS4 Coexpression,90;Enrichr Queries,144;GTEx Coexpression,202	SEMA5A,HSPB6,CAB39L,CCNF,GMNN,LMOD1,TCF21,LDB3,SPINT2,ENO2,FOXM1,LAPTM4B,CHAF1A,SOX17,RSRC1,CHEK2,NUF2,SGCG,ACTN2,NME4,CKAP4,COX6B1,GREM1,MMP11,F8,ESPL1,MTHFD2,KIFC1,CASQ2,AGTR1,ITGA8,TMEM106C,BIRC5,PDE5A,FKBP4,MYL9,DTL,ENG,RBMS3,TNXB,HLF,PCOLCE2,EPAS1,TROAP,ADRB1,THY1,PIK3R1,TRHDE,LRP8,AURKB,FBLN5,SEC14L3,PALMD,PODXL,SERPINH1,EIF4EBP1,SLIT3,STXBP6,HOXC6,TFAP2C,STARD13,ANGPT1,SPAG5,FOXF1,CAV1,ZBT…
gene_set_query	43	PCGF2	129.5	ARCHS4 Coexpression,253;ReMap ChIP-seq,6	LRRC36,PTGER4,B4GALT2,ROBO4,SYNM,RTN1,HLF,PCOLCE2,DLX5,TROAP,TCF21,ADRB1,FOXM1,ARHGAP6,LMNB2,UCHL1,SOX17,ACADL,RSRC1,PODXL,LAMP3,CA4,SERPINH1,PIP5K1B,PKNOX2,HOXC6,MARCKSL1,RFC4,FOXF1,ZBTB16,LMO2,TMEM132A,NR2F1,NME4,TBX4,NIPSNAP1,MEIS1,SLC6A8,MMRN1,TAL1,AGTR1,ITGA8,CDO1,DBN1,RBMS3
gene_set_query	44	ZNF280C	129.7	ARCHS4 Coexpression,140;Enrichr Queries,77;GTEx Coexpression,172	TOP2A,MCM7,ZWILCH,BUB1B,KIF11,MKI67,LMNB1,KIF15,PTTG1,CHEK2,NUF2,STMN1,CHEK1,PBK,NEK2,SKP2,CEP55,DLGAP5,ACTL6A,KIF23,CCNA2,SLC7A5,ASPM,MTHFD2,MCM3,BIRC5,MCM4,MCM6,DTL,CDCA8,NCAPG,TTK,PIK3R1,AURKB,CCNB2,RACGAP1,PRAME,BUB1,FANCI,GINS1,GINS2,RRM2,CDC6,PAICS,TPX2,CENPE,CENPF,PSAT1,RFWD3,KIF4A,MAD2L1
gene_set_query	46	E2F2	136.0	ARCHS4 Coexpression,10;Enrichr Queries,10;GTEx Coexpression,388	ERCC6L,CCNF,GMNN,HJURP,BUB1B,MKI67,CDC20,PTTG1,CHEK2,CHEK1,STMN1,NUSAP1,NEK2,OIP5,SKP2,MELK,MTHFD2,CCNE1,TIMELESS,KIF20A,ASF1B,GYPC,CDCA3,CDCA4,TROAP,CDCA8,NCAPG,HMMR,PLAC8,RAD51AP1,CCNB2,CCNB1,RACGAP1,FANCI,UBE2C,EIF2AK1,PLK1,CDC6,ZWINT,NDC80,SRPK1,TPX2,KIF4A,TOP2A,FEN1,MCM7,KIF14,HBB,MCM10,KIF11,FOXM1,LMNB2,LMNB1,KIF15,CHAF1A,EXO1,NUF2,PBK,MYBL2,TK1,CD33,CEP55,DLGAP5,RFC4,RFC2,KIF23,CIT,CCNA2,S…
gene_set_query	47	HEYL	138.0	ARCHS4 Coexpression,122;Enrichr Queries,146;GTEx Coexpression,146	ITIH5,SEMA5A,PCOLCE2,EPAS1,FHL1,LTBP4,KCNA5,LDB3,FHL5,THY1,LRRC32,HIGD1B,FBLN5,AURKB,TMEM47,CDH5,ACADL,SGCA,PLAU,ADAMTSL3,SERPINH1,S1PR1,PLCE1,STARD13,TRPC6,GPX3,ACTN2,CAV1,MAMDC2,NR2F1,SULF1,KLF4,KLF2,MFAP4,MMP11,MMP14,CXCL12,DES,MGP,COL5A2,ITGA8,ID4,CASQ2,SPARCL1,MYL9,ENG,RBMS3
gene_set_query	48	PRRX1	138.3	ARCHS4 Coexpression,89;Enrichr Queries,138;GTEx Coexpression,188	SEMA5A,SRPX,LRRC15,TNXB,HSPB6,PCOLCE2,SHC1,EPAS1,COL11A1,FHL1,PLOD2,THY1,LRRC32,FBLN5,AURKB,TMEM47,PLAU,SERPINH1,S1PR1,SLIT3,HOXC6,ANGPT1,CAV2,CAV1,SULF1,KLF4,GNG11,CKAP4,GREM1,MFAP4,MMP14,CXCL12,COL5A2,MGP,SPARCL1,MYL9,RBMS3
gene_set_query	49	FOSL1	139.0	ARCHS4 Coexpression,112;ENCODE ChIP-seq,50;Enrichr Queries,50;ReMap ChIP-seq,126;GTEx Coexpression,357	TOP2A,SRPX,PLOD2,ENO1,KIF11,MKI67,FOXM1,LRRC32,LMNB2,LMNB1,TMEM100,CDC20,SGCA,PLAU,PSMD2,PRX,LEPR,PBK,NUSAP1,RCC1,MYBL2,TK1,CEP55,DLGAP5,MMP1,DUSP1,LMO2,KIF23,RANGAP1,CKAP4,CCNA2,SLC7A5,MMP14,CDCP1,MELK,MTHFD2,KIFC1,BIRC5,MCM4,KIF2C,KIF20A,MYL9,DTL,DBN1,PCOLCE2,SHC1,EPAS1,CDCA8,NCAPG,ADRB2,HMMR,LRP8,AURKB,AURKA,CNN1,CCNB2,CCNB1,RAB11FIP1,FAM184A,EIF4EBP1,SERPINH1,RRM2,UBE2C,CAV2,CAV1,PLK1,TMEM132…
gene_set_query	50	POU5F1	139.0	Literature ChIP-seq,20;ARCHS4 Coexpression,73;Enrichr Queries,121;ReMap ChIP-seq,133;GTEx Coexpression,348	TOP2A,HSPB6,MCM7,BUB1B,SPINT2,KIF11,ENO2,FOXM1,LMNB2,LMNB1,KIF15,CDC20,LAPTM4B,CHAF1A,SGCA,SOX17,PLAU,RSRC1,CHEK2,CHEK1,AOX1,CA9,MYBL2,NEK2,SOX4,DLGAP5,GPX2,CAD,COBL,LSR,TMC5,CCNA2,KIFC1,MCM3,CASQ2,CLDN18,BIRC5,MCM4,DSG2,MCM6,DBN1,RNASEH2A,PCNA,SHMT2,DLX5,SHC1,EPAS1,LTBP4,THY1,RASIP1,AURKB,UNG,SEC14L3,CCNB1,RAB11FIP1,PODXL,SERPINH1,SLC19A3,PIP5K1B,CYC1,BUB1,MYH10,JAM2,HOXC6,GINS1,TFAP2C,RRM2,GINS…
gene_set_query	51	FOXS1	140.3	ARCHS4 Coexpression,126;Enrichr Queries,151;GTEx Coexpression,144	SEMA5A,ITIH5,COL11A1,LMOD1,WFDC1,KCNA5,FHL5,THY1,LRRC32,HIGD1B,FBLN5,ACTG2,AURKB,TMEM47,CNN1,C1QTNF7,PLAU,ADAMTSL3,PDK4,SERPINH1,MYH10,STARD13,TRPC6,CAV1,SULF1,GNG11,KLF2,CKAP4,GREM1,MFAP4,MMP14,CXCL12,DES,EMCN,MGP,COL5A2,ITGA8,PDE5A,MYL9,LIMS2,RBMS3,ENG
gene_set_query	52	MYC	140.3	Literature ChIP-seq,6;ARCHS4 Coexpression,95;ENCODE ChIP-seq,12;Enrichr Queries,80;ReMap ChIP-seq,267;GTEx Coexpression,382	ERCC6L,SMARCB1,ZWILCH,CCNF,GMNN,BUB1B,ENO1,SPINT2,ABCA12,MKI67,BZW2,CDC20,SOX17,PLAU,CHEK2,PPAT,STMN1,CHEK1,NUSAP1,RCC1,NEK2,OIP5,SKP2,SOX4,SLC12A8,SLPI,MTHFD2,RAB38,HPRT1,KIF20A,FKBP4,ASF1B,RNASEH2A,CDCA3,GYPC,CDCA4,DLX5,SHMT2,SHC1,EPAS1,LTBP4,CDCA8,ADRB2,PIK3R1,HMMR,RAD51AP1,CCNB2,CCNB1,RAB11FIP1,EIF4EBP1,PIP5K1B,CYC1,MYH10,FANCI,TFAP2C,UBE2C,CAV1,EIF2AK1,PLK1,PAICS,SRPK1,TPX2,UCK2,CXCL12,SDC1,…
gene_set_query	53	ZBED4	140.3	ARCHS4 Coexpression,307;Enrichr Queries,91;GTEx Coexpression,23	TOP2A,FEN1,ERCC6L,MCM7,CCNF,KIF14,HJURP,MCM10,KIF11,MKI67,FOXM1,PRPF19,LMNB2,LMNB1,CHAF1A,EXO1,PPAT,CHEK2,CHEK1,NUSAP1,RCC1,MYBL2,SOX4,CEP55,RFC4,CAD,CCNA2,ASPM,SLC7A5,MELK,KIFC1,MTHFD2,TIMELESS,MCM3,MCM4,MCM6,DTL,MCM2,PCNA,CDCA4,SHMT2,CDCA8,NCAPG,TYMS,CENPA,AURKB,RAD51AP1,GINS2,RRM1,RRM2,UBE2C,CDC6,KLF4,PAICS,ZWINT,TPX2,UCK2,CENPF,PRC1,RFWD3,CENPM,MAD2L1
gene_set_query	54	ZNF215	142.0	ARCHS4 Coexpression,383;Enrichr Queries,27;GTEx Coexpression,16	TOP2A,FEN1,ERCC6L,KIF14,HJURP,BUB1B,MCM10,KIF11,MKI67,FOXM1,LMNB2,KIF15,LMNB1,CDC20,UCHL1,PTTG1,EXO1,PLAU,PPAT,CHEK2,CHEK1,NUF2,NUSAP1,PBK,MYBL2,NEK2,TK1,SKP2,PDE8B,CEP55,DLGAP5,RFC4,KIF23,PDIA6,CCNA2,ASPM,SLC7A5,MELK,ESPL1,KIFC1,DEPDC1,TIMELESS,MCM3,BIRC5,MCM4,KIF2C,KIF20A,MCM6,DTL,MCM2,PCNA,RNASEH2A,SHMT2,TROAP,CDCA8,NCAPG,TTK,HMMR,TYMS,SAMHD1,CENPA,LRP8,AURKB,AURKA,RAD51AP1,CCNB2,CCNB1,RAD54L,…
gene_set_query	55	ZBED3	143.3	ARCHS4 Coexpression,182;Enrichr Queries,158;GTEx Coexpression,90	TOP2A,SRPX,FEN1,MKI67,PRPF19,FOXM1,CHRDL1,LMNB1,CHEK2,STMN1,CD36,TK1,PDE8B,SOX4,VWF,GPX3,LMO2,NME4,SLC7A5,MTHFD2,GPD1,MMRN2,AGTR1,MCM3,MCM6,DTL,ITIH5,HLF,ADH1B,EPAS1,NPR3,PIK3R1,ACACB,AURKB,CCNB1,RACGAP1,SLC19A3,SERPINH1,RAI2,HOXC6,AOC3,CYB5A,RRM2,FZD4,CAV2,NR2F1,KLF4,SRPK1,FABP4,PSAT1,APEX1,CDKN3
gene_set_query	56	AEBP1	146.0	ARCHS4 Coexpression,117;GTEx Coexpression,175	LRRC15,TNXB,EPAS1,LTBP4,KCNA5,THY1,LRRC32,FBLN5,TMEM47,C1QTNF7,ADAMTSL3,SERPINH1,COL10A1,SLIT3,MYH10,SULF1,CKAP4,MFAP4,MMP11,MMP14,MGP,COL5A2,ITGA8,PDE5A,MYL9,RBMS3,ENG
gene_set_query	57	MYCN	148.2	Literature ChIP-seq,5;ARCHS4 Coexpression,36;Enrichr Queries,87;ReMap ChIP-seq,249;GTEx Coexpression,364	SEMA5A,B4GALT2,TOP2A,FEN1,HSPB6,MCM7,ZWILCH,BUB1B,MCM10,KIF11,ENO2,MKI67,FOXM1,LMNB2,LMNB1,CDC20,LAPTM4B,CHAF1A,SGCA,CA2,EXO1,CHEK2,STMN1,PRX,CHEK1,NUF2,PBK,MYBL2,TK1,SKP2,GPRASP1,SOX4,DLGAP5,CCT3,PLLP,CAD,CCNA2,SLC7A5,ESPL1,CCNE1,KIFC1,FEZ1,MCM3,TIMELESS,BIRC5,MCM4,KIF20A,ASPA,DTL,DBN1,MCM2,RNASEH2A,CDCA3,SHC1,EPAS1,TROAP,LTBP4,NCAPG,CDCA8,TTK,PIK3R1,AURKB,UNG,RAD51AP1,CCNB2,CCNB1,PODXL,SLIT3,CY…
gene_set_query	58	ZNF92	148.5	ARCHS4 Coexpression,269;Enrichr Queries,78;ReMap ChIP-seq,192;GTEx Coexpression,55	TOP2A,FEN1,ERCC6L,FCN3,CCNF,KIF14,FAM107A,CBLC,BUB1B,MCM10,KIF11,SPINT2,MKI67,LMNB2,LMNB1,KIF15,EXO1,PPAT,CHEK2,PRX,STMN1,NUF2,NUSAP1,LEPR,MYBL2,SOX4,DLGAP5,RFC4,PLLP,TMC5,CCNA2,FGR,ASPM,MELK,KIFC1,CCNE1,DEPDC1,KIF2C,DTL,MCM2,ENG,PCNA,HLF,LTBP4,NCAPG,TTK,PIK3R1,HMMR,TYMS,CENPA,LRP8,AURKB,RAD51AP1,CNN1,PODXL,BUB1,GINS1,GINS2,RRM2,CDC6,PAICS,CORO2B,ZWINT,NDC80,CENPE,CENPF,TMEM158,CENPM,MAD2L1,CDKN3
gene_set_query	59	BNC1	149.0	ARCHS4 Coexpression,162;Enrichr Queries,196;GTEx Coexpression,89	LAD1,ZWILCH,ITGB4,CBLC,PLOD2,FOXM1,ABCA12,ACTG2,PTTG1,PLAU,CHEK2,PBK,PDK4,RCC1,NEK2,CD36,ACTL6A,MAMDC2,CKAP4,GREM1,SLC7A5,MMP14,CDCP1,ESPL1,SLPI,KIF2C,RAB38,DSG2,CDCA4,EPAS1,SHC1,TROAP,TTK,ADRB2,AURKB,CCNB2,CNN1,RACGAP1,CAV2,CAV1,NR2F1,SULF1,KLF4,FERMT1,CXCL12,RFWD3,COL5A2,ID4,SDC1,CDKN3
gene_set_query	60	ZNF670	150.5	ARCHS4 Coexpression,278;Enrichr Queries,23	TOP2A,ERCC6L,MCM7,GMNN,KIF14,HJURP,MCM10,KIF11,MKI67,KIF15,LMNB1,CDC20,PTTG1,EXO1,CHEK2,CHEK1,NUF2,PBK,NUSAP1,NEK2,OIP5,MYBL2,SKP2,SOX4,CEP55,DLGAP5,RFC4,ACTL6A,KIF23,TUBG1,CCNA2,ASPM,MELK,ESPL1,DEPDC1,BIRC5,MCM4,KIF2C,KIF20A,MCM6,DTL,CDCA3,CDCA8,NCAPG,TTK,HMMR,CENPA,LRP8,AURKB,AURKA,RAD51AP1,CCNB2,CCNB1,EIF4EBP1,RAD54L,BUB1,E2F8,GINS1,FANCI,GINS2,RRM2,UBE2C,PLK1,CDC6,PAICS,ZWINT,NDC80,TPX2,CENPE…
gene_set_query	61	FOXD1	152.0	ARCHS4 Coexpression,130;GTEx Coexpression,174	B4GALT2,LRRC15,SHC1,PLOD2,FOXM1,TRHDE,LMNB2,CHEK2,PSMD2,CHEK1,SERPINH1,CEP55,HOXC6,FOXF1,CAV1,KIF23,RANGAP1,CKAP4,GREM1,MMP14,TMEM158,COL5A2,DEPDC1,KIF20A,MYL9
gene_set_query	62	NKX32	156.0	ARCHS4 Coexpression,173;GTEx Coexpression,139	B4GALT2,SYNM,CAB39L,LMOD1,THY1,PRPF19,FOXM1,HIGD1B,ACTG2,LMNB2,CNN1,ADAMTSL3,SERPINH1,MYBL2,HOXC6,STARD13,FOXF1,MAMDC2,CAD,NME4,RANGAP1,MEIS1,DES,KIFC1,PDE5A,FKBP4,MYL9,LIMS2,DBN1
gene_set_query	63	ZBTB9	161.7	ARCHS4 Coexpression,23;Enrichr Queries,174;GTEx Coexpression,288	FEN1,SMARCB1,MCM7,BUB1B,MCM10,ENO1,PRPF19,LMNB2,LMNB1,CDC20,CHAF1A,PPAT,CHEK2,PSMD2,RCC1,MYBL2,SOX4,CCT3,CAD,KIF23,RANGAP1,NIPSNAP1,CCNA2,KIFC1,CCNE1,MCM3,TIMELESS,BIRC5,KIF2C,MCM6,FKBP4,PCNA,CDCA3,CDCA4,PIK3R1,AURKB,UNG,CCNB1,RACGAP1,DNAI1,RRM2,PLK1,CDC6,KLF4,PAICS,TPX2,UCK2,PSAT1,APEX1
gene_set_query	64	HOXA4	163.0	ARCHS4 Coexpression,198;Enrichr Queries,186;GTEx Coexpression,105	PTGER4,GPI,SRPX,SYNM,HLF,HSPB6,EPAS1,FHL1,FGL2,LMOD1,ADRB2,ACTG2,AURKB,LMNB2,SRM,CNN1,SGCA,PLAU,PDK4,RCC1,CA9,CD36,SOX4,HOXC6,TRPC6,FOXF1,GPX3,MDH2,CAV1,ZBTB16,DENND2A,MAMDC2,NR2F1,NME4,KLF4,GNG11,KLF2,MEIS1,DES,CXCL12,ID4,PDE5A,MYL9,LIMS2
gene_set_query	65	HOXD13	163.5	Literature ChIP-seq,103;ARCHS4 Coexpression,60;Enrichr Queries,324;GTEx Coexpression,167	SYNM,MCM7,CAB39L,WFDC1,MCM10,PRPF19,FOXM1,ARHGAP6,ACTG2,LMNB2,LMNB1,CHAF1A,SOX17,CA2,EXO1,RCC1,MYBL2,PKNOX2,CCT3,CAD,NME4,RANGAP1,GREM1,ESPL1,TAL1,DEPDC1,MCM3,BIRC5,MCM4,PDE5A,FKBP4,MYL9,DTL,PCNA,DLX5,COL11A1,TTK,AURKB,SRM,CNN1,RACGAP1,HOXC6,FANCI,GINS1,TFAP2C,FOXF1,CAV1,ZBTB16,PLK1,NR2F1,KLF4,TBX4,MEIS1,CENPF,DES,PRC1,ID4,LIMS2
gene_set_query	66	ZNF730	168.5	ARCHS4 Coexpression,316;GTEx Coexpression,21	TOP2A,CDCA3,ZWILCH,TROAP,GMNN,HJURP,CDCA8,NCAPG,BUB1B,TTK,KIF11,HMMR,TYMS,FOXM1,KIF15,AURKA,CDC20,RAD51AP1,CCNB2,RACGAP1,PTTG1,NUF2,CHEK1,STMN1,PBK,RAD54L,NEK2,BUB1,DLGAP5,GINS1,FANCI,GINS2,SPAG5,PLK1,TUBG1,PAICS,ZWINT,NDC80,TPX2,CENPF,PRC1,MCM4,KIF2C,DTL,ASF1B,CDKN3,MAD2L1
gene_set_query	67	HIC1	169.0	ARCHS4 Coexpression,207;Enrichr Queries,233;GTEx Coexpression,67	CFD,ACVRL1,ROBO4,TNXB,HSPB6,EPAS1,LTBP4,LDB2,THY1,LRRC32,RASIP1,FBLN5,AURKB,CDH5,MYCT1,SOX17,PLAU,SERPINH1,PAK6,SLIT3,JAM2,RAI2,SPTBN2,VWF,FOXF1,STARD8,CAV1,DENND2A,NR2F1,ABCA8,KLF4,GNG11,KLF2,CKAP4,MFAP4,MMP14,EMCN,CXCL12,NR4A3,MMRN2,COL5A2,MGP,MYL9,LIMS2,ENG
gene_set_query	68	CHAMP1	171.0	ARCHS4 Coexpression,44;GTEx Coexpression,298	ERCC6L,PCNA,SHMT2,CCNF,BUB1B,KIF11,PRPF19,TYMS,FOXM1,LMNB2,LMNB1,CHAF1A,RACGAP1,PPAT,CHEK1,RCC1,MYBL2,SKP2,E2F8,FANCI,RRM2,PLK1,CAD,WDR12,PAICS,CCNA2,TPX2,UCK2,ESPL1,KIFC1,TIMELESS,MCM3,MCM4,KIF2C,MCM6
gene_set_query	69	IRX6	171.0	ARCHS4 Coexpression,64;Enrichr Queries,328;GTEx Coexpression,121	CFD,ITIH5,SYNM,ROBO4,RTN1,HSPB6,PCOLCE2,ADH1B,DLX5,EPAS1,COL11A1,FHL1,FAM107A,ADRB2,ABCA12,ACACB,CHRDL1,AURKB,PALMD,SOX17,SLC19A3,PDK4,SLIT3,CD36,PKNOX2,AOC3,TFAP2C,FZD4,GPX3,CAV2,ZBTB16,NR2F1,FMO2,ABCA8,KLF4,MEIS1,FABP4,CXCL12,DES,GPD1,MMRN2,AGTR1,ID4
gene_set_query	70	PRRX2	173.3	ARCHS4 Coexpression,128;Enrichr Queries,172;GTEx Coexpression,220	B4GALT2,SRPX,LRRC15,EPAS1,SHC1,COL11A1,PLOD2,THY1,FBLN5,AURKB,TMEM47,CNN1,PLAU,SERPINH1,SLIT3,HOXC6,ANGPT1,GPX3,CAV1,NR2F1,SULF1,KLF4,GNG11,CKAP4,KLF2,GREM1,MFAP4,MMP14,CXCL12,COL5A2,MGP,ITGA8,MYL9
gene_set_query	71	TWIST1	174.0	ARCHS4 Coexpression,111;Enrichr Queries,176;ReMap ChIP-seq,162;GTEx Coexpression,247	TOP2A,SEMA5A,SRPX,LRRC15,RNASEH2A,SHC1,EPAS1,COL11A1,PLOD2,ADRB1,THY1,LMNB2,AURKB,FBLN5,TMEM100,SGCA,FAM184A,PLAU,SERPINH1,SLIT3,TK1,SOX4,HOXC6,GINS2,ANGPT1,CAV1,NR2F1,CDC6,SULF1,KLF4,GNG11,CKAP4,KLF2,GREM1,MFAP4,MMP14,MEIS1,NR4A3,CXCL12,COL5A2,MGP,ID4,MYL9,DBN1,ENG,RBMS3
gene_set_query	72	HEY2	174.0	ARCHS4 Coexpression,121;Enrichr Queries,175;GTEx Coexpression,226	SEMA5A,EPAS1,GMNN,LMOD1,KCNA5,PLOD2,LDB3,TTK,FHL5,LDB2,HIGD1B,AURKB,TMEM47,TMEM100,LAPTM4B,SGCA,SOX17,C1QTNF7,CA2,EXO1,ADAMTSL3,CHEK2,PDK4,S1PR1,CD36,BUB1,SOX4,GINS2,GPX3,ACTN2,CAV1,NR2F1,SULF1,KLF4,PAICS,MEIS1,CXCL12,PSAT1,APEX1,COL5A2,MGP,ITGA8,ID4,CASQ2,SPARCL1,PDE5A,MYL9,MAD2L1
gene_set_query	73	MTF2	175.7	Literature ChIP-seq,43;ARCHS4 Coexpression,364;GTEx Coexpression,120	ACVRL1,SEMA5A,LAD1,VIPR1,SYNM,ITGB4,GMNN,BUB1B,TCF21,LRRC32,TSPAN12,ARHGAP6,KIF15,SOX17,RSRC1,NUF2,CHEK1,STMN1,LEPR,MYBL2,RSPO1,ADAMTS8,SOX4,PKNOX2,TRPC6,PLLP,LMO2,GREM1,MMP14,TAL1,FEZ1,PDE5A,DTL,ASF1B,MCM2,PTGER4,TNXB,RTN1,HLF,CDCA3,GYPC,EPAS1,SHMT2,DLX5,NPR3,SLC1A1,CDCA8,ADRB1,TRHDE,LRP8,FBLN5,RAD51AP1,PODXL,S1PR1,RAD54L,PIP5K1B,SLIT3,STXBP6,BUB1,RAI2,HOXC6,GINS1,FANCI,GINS2,SPAG5,FZD4,CAV2,CAV…
gene_set_query	74	FOXF2	176.7	ARCHS4 Coexpression,287;Enrichr Queries,117;GTEx Coexpression,126	SEMA5A,B4GALT2,ITIH5,SYNM,HLF,EPAS1,FGL2,LMOD1,TCF21,LRRC32,HIGD1B,ACTG2,FBLN5,AURKB,LMNB2,TMEM100,CNN1,CDH5,CHAF1A,SOX17,PLAU,PODXL,S1PR1,SERPINH1,TRPC6,FOXF1,CAV1,DENND2A,MAMDC2,NR2F1,NME4,SULF1,KLF4,RANGAP1,GNG11,KLF2,GREM1,MEIS1,DES,CXCL12,ESPL1,COL5A2,MGP,ID4,PDE5A,MYL9,LIMS2
gene_set_query	75	TWIST2	179.0	ARCHS4 Coexpression,110;GTEx Coexpression,248	SRPX,LRRC15,HSPB6,SHC1,CAV1,PLOD2,THY1,LRRC32,SULF1,CKAP4,FBLN5,GREM1,TMEM47,MFAP4,MMP14,CXCL12,COL5A2,SERPINH1,SLIT3,SKP2,MYL9,HOXC6
gene_set_query	76	NME2	180.0	ARCHS4 Coexpression,106;ReMap ChIP-seq,12;GTEx Coexpression,422	FEN1,HBB,PLOD2,MCM10,LDB2,PRPF19,CDC20,SGCA,LAMP3,PSMD2,NUF2,PRX,COL10A1,RCC1,MYBL2,TK1,CCT3,NME4,TUBG1,PDIA6,COX6B1,FGR,GORASP2,FKBP4,GPM6A,HLF,SHMT2,COL11A1,SLC1A1,CDCA8,ADRB1,TRHDE,SRM,FAM184A,EIF4EBP1,CYC1,RAI2,MDH2,PLK1,TMEM132A,CDC6,SULF1,TBX4,ZWINT,SELP,TPX2,UCK2,MEIS1,APEX1,KIF4A
gene_set_query	77	EHF	180.8	ARCHS4 Coexpression,200;Enrichr Queries,182;ReMap ChIP-seq,9;GTEx Coexpression,332	LAD1,EPAS1,ITGB4,TMPRSS4,FAM107A,CBLC,SPINT2,MKI67,ABCA12,AURKB,FUT3,SELENBP1,DUOX1,RAB11FIP1,PLAU,CA2,CHEK2,PDK4,CD36,SOX4,SPTBN2,MARCKSL1,GPX2,RRM2,GPX3,CYP4B1,LSR,TMC5,KLF4,TPX2,FERMT1,SLC7A5,CDCP1,ESPL1,SLPI,SDC1,RAB38,DSG2,SPRR1A
gene_set_query	78	TCF15	181.0	ARCHS4 Coexpression,293;Enrichr Queries,134;GTEx Coexpression,116	CLIC5,TNXB,HSPB6,EPAS1,GMNN,LTBP4,LDB3,THY1,BZW2,HIGD1B,RASIP1,AURKB,CDH5,CNN1,LAPTM4B,PALMD,SOX17,CA2,CHEK2,CA4,PDK4,RAD54L,CYC1,CD36,SGCG,GINS2,VWF,ACTN2,MDH2,GPX3,CAV1,ZBTB16,LMO2,SULF1,KLF4,GNG11,KLF2,COX6B1,F8,CXCL12,DES,CCNE1,MMRN2,CASQ2,ID4,MYL9,MAD2L1
gene_set_query	79	TBX18	182.3	ARCHS4 Coexpression,96;Enrichr Queries,260;GTEx Coexpression,191	SEMA5A,SRPX,TNXB,EPAS1,SHC1,COL11A1,LTBP4,KCNA5,PLOD2,FHL5,LRRC32,HIGD1B,FBLN5,AURKB,TMEM47,C1QTNF7,LEPR,SERPINH1,SLIT3,HOXC6,ANGPT1,CAV2,CAV1,NR2F1,SULF1,KLF4,CKAP4,GREM1,MEIS1,MMP14,CXCL12,COL5A2,MGP,ITGA8,ID4,MYL9,RBMS3
gene_set_query	80	JUN	184.7	Literature ChIP-seq,131;ARCHS4 Coexpression,127;ENCODE ChIP-seq,63;Enrichr Queries,516;ReMap ChIP-seq,186;GTEx Coexpression,85	SEMA5A,CBLC,ENO1,CDH5,SOX17,PLAU,CHEK2,LEPR,SOX4,RFX2,PDIA6,EMCN,MTHFD2,CFD,RNASEH2A,GYPC,EPAS1,SHC1,CDCA4,NPR3,LTBP4,NCAPG,PIK3R1,ADRB2,HMMR,HIGD1B,RAD51AP1,CNN1,RAB11FIP1,PODXL,SERPINH1,FANCI,SYT1,CAV2,CAV1,NR2F1,GNG11,PAICS,ZWINT,UCK2,CXCL12,NR4A3,SLC6A8,ID4,TOP2A,ROBO4,MCM10,LDB2,LRRC32,CLEC1A,ACADL,EXO1,PRX,MYBL2,TK1,GPRASP1,IFT57,CCT3,VWF,DUSP1,GPX3,KIF23,RANGAP1,CKAP4,SLC7A5,ASPM,MMP14,CDC…
gene_set_query	81	TSHZ2	188.3	ARCHS4 Coexpression,91;Enrichr Queries,400;GTEx Coexpression,74	SEMA5A,SRPX,ROBO4,FEN1,WFDC1,LDB2,PRPF19,LMNB2,LMNB1,SOX17,PSMD2,ADAMTSL3,PDK4,CD36,SOX4,CCT3,VWF,PDIA6,EMCN,KIFC1,MMRN2,AGTR1,SPARCL1,ASPA,RBMS3,CFD,ITIH5,TNXB,ADH1B,EPAS1,PIK3R1,ACACB,AURKB,MYCT1,PDZD2,PALMD,SLC19A3,SLIT3,JAM2,RAI2,FZD4,CAV1,ZBTB16,ABCA8,SULF1,KLF4,GNG11,LYVE1,MEIS1,FABP4,CXCL12,COL5A2,MGP
gene_set_query	82	KLF15	188.7	ARCHS4 Coexpression,279;Enrichr Queries,118;GTEx Coexpression,169	PCOLCE2,EPAS1,ADH1B,FHL1,LMOD1,FAM107A,ADRB1,PIK3R1,ADRB2,FHL5,SAMHD1,MKI67,ACACB,AURKB,TMEM100,SELENBP1,IL18RAP,ACADL,SGCA,CA2,CHEK2,PDK4,S1PR1,AOX1,RAI2,IL33,VWF,ANGPT1,FZD4,GPX3,ZBTB16,CYP4B1,COBL,KLF4,KLF2,CXCL12,PSAT1,GPD1,MGP,ID4,HPRT1,CDO1,LIMS2,RBMS3,MCM2
gene_set_query	83	FOS	189.0	ARCHS4 Coexpression,359;ENCODE ChIP-seq,6;Enrichr Queries,181;ReMap ChIP-seq,40;GTEx Coexpression,359	CCNF,GMNN,HJURP,PLOD2,ENO1,BZW2,MKI67,CDC20,PLAU,CHEK2,STMN1,LEPR,PDK4,NUSAP1,NEK2,OIP5,SOX4,RFX2,PDIA6,COX6B1,MTHFD2,KIF20A,ASF1B,CDCA3,DLX5,EPAS1,SHC1,TROAP,CDCA8,ADRB2,HMMR,CNN1,CCNB2,CCNB1,PDZD2,SERPINH1,MYH10,TFAP2C,CAV2,CAV1,CDC6,PAICS,ZWINT,TPX2,CXCL12,NR4A3,ID4,SDC1,AARS,TOP2A,LRRC36,MCM7,ITGB4,CAB39L,KIF14,WFDC1,MCM10,PRPF19,LMNB2,LMNB1,TMEM100,CHAF1A,CA2,CD36,TK1,DLGAP5,CCT3,SSR4,DUSP1,…
gene_set_query	84	FOXC2	189.7	ARCHS4 Coexpression,164;Enrichr Queries,235;GTEx Coexpression,170	ACVRL1,SRPX,ROBO4,EPAS1,SHC1,KCNA5,PLOD2,FHL5,LRRC32,FBLN5,AURKB,TMEM47,CNN1,CDH5,SOX17,C1QTNF7,PLAU,ADAMTSL3,SERPINH1,MYH10,VWF,FOXF1,CAV1,NR2F1,SULF1,KLF4,GNG11,KLF2,CKAP4,GREM1,MFAP4,MEIS1,MMP14,CXCL12,MGP,COL5A2,ITGA8,MYL9,RBMS3,ENG
gene_set_query	85	MXD3	190.3	ARCHS4 Coexpression,86;Enrichr Queries,11;GTEx Coexpression,474	ERCC6L,ZWILCH,CCNF,GMNN,HJURP,BUB1B,MKI67,CDC20,IL18RAP,PTTG1,PLAU,CHEK2,CHEK1,STMN1,NUSAP1,NEK2,OIP5,SOX4,MELK,MTHFD2,CCNE1,DPEP2,TIMELESS,KIF20A,ASF1B,CDCA3,CDCA4,TROAP,CDCA8,NCAPG,HMMR,RAD51AP1,CCNB2,CCNB1,RACGAP1,FANCI,UBE2C,PLK1,CDC6,NDC80,ZWINT,TPX2,KIF4A,TOP2A,FEN1,MCM7,KIF14,HBB,MCM10,KIF11,FOXM1,LMNB2,KIF15,LMNB1,CHAF1A,EXO1,NUF2,PBK,MYBL2,TK1,CD33,CEP55,DLGAP5,RFC4,KIF23,CIT,FGR,CCNA2,A…
gene_set_query	86	TMF1	191.5	ARCHS4 Coexpression,47;GTEx Coexpression,336	B4GALT2,FEN1,SMARCB1,MCM7,ZWILCH,PRPF19,TYMS,FOXM1,LMNB2,AURKB,UNG,SRM,CDC20,CHAF1A,PBK,NEK2,MYBL2,TK1,CYC1,IFT57,CCT3,MARCKSL1,MDH2,ACTL6A,PLK1,CAD,NME4,PAICS,ZWINT,KIFC1,APEX1,MCM3,KIF2C,CDKN3
gene_set_query	87	SOX15	193.0	ARCHS4 Coexpression,94;Enrichr Queries,159;GTEx Coexpression,326	TOP2A,LAD1,PCNA,EPAS1,ITGB4,HJURP,CBLC,THY1,SPINT2,ENO2,MKI67,CENPA,AURKB,UNG,AURKA,SRM,CDC20,CCNB1,SOX17,PLAU,CA2,CHEK2,MYBL2,OIP5,SOX4,TFAP2C,RRM2,UBE2C,GINS3,PLK1,KLF4,KLF2,FERMT1,SLC7A5,MFAP4,CENPF,CDCP1,CCNE1,SDC1,BIRC5,RAB38,SPRR1A
gene_set_query	88	HOXC11	196.3	ARCHS4 Coexpression,56;Enrichr Queries,378;ReMap ChIP-seq,44;GTEx Coexpression,307	B4GALT2,CDCA4,DLX5,EPAS1,COL11A1,TROAP,ABCA12,PRPF19,FOXM1,AURKB,LMNB2,RACGAP1,RCC1,MYBL2,TK1,CYC1,SOX4,CEP55,HOXC6,PKNOX2,CCT3,RRM1,TFAP2C,ANGPT1,FOXF1,MDH2,ZBTB16,CAV1,TMEM132A,KLF4,RANGAP1,TBX4,GREM1,SLC7A5,TPX2,MMP14,MEIS1,CXCL12,ESPL1,KIFC1,PRC1,COL5A2,ID4,TMEM106C,FKBP4
gene_set_query	89	TP73	197.7	ARCHS4 Coexpression,217;Enrichr Queries,82;GTEx Coexpression,294	TOP2A,LAD1,SMARCB1,MCM7,ITGB4,CCNF,BUB1B,ABCA12,MKI67,FOXM1,PRPF19,LMNB2,CDC20,PLAU,EXO1,CHEK2,EFCAB1,CHEK1,MYBL2,TK1,CAD,SLC7A5,ESPL1,CCNE1,KIFC1,MCM4,BIRC5,RAB38,MCM6,ASF1B,PCNA,CDCA4,EPAS1,PIK3R1,LRP8,AURKB,RAD54L,DNAI1,E2F8,TFAP2C,RRM2,CAV1,ZBTB16,PLK1,CYP4B1,CDC6,KLF4,TPPP3,SCGB1A1,SDC1
gene_set_query	90	ELF3	198.0	ARCHS4 Coexpression,156;Enrichr Queries,271;ReMap ChIP-seq,95;GTEx Coexpression,270	TOP2A,PTGER4,LAD1,SHC1,EPAS1,ITGB4,TMPRSS4,CBLC,ENO1,SPINT2,AURKB,FUT3,CDC20,PLAC8,SELENBP1,DUOX1,RAB11FIP1,PLAU,CA2,CHEK2,EFCAB1,PDK4,DNAI1,SOX4,CEP55,SLC14A1,GPX2,DUSP1,GPX3,CAV1,NR2F1,CYP4B1,LSR,CDC6,TMC5,KLF4,TBX4,CKAP4,TPX2,SLC7A5,MMP14,TPPP3,CDCP1,SLPI,SCGB1A1,SDC1,DSG2
gene_set_query	91	KLF9	198.8	ARCHS4 Coexpression,45;Enrichr Queries,532;ReMap ChIP-seq,62;GTEx Coexpression,156	B4GALT2,CLIC5,FCN3,SYNM,MCM7,HSPB6,FHL1,LMOD1,LDB3,SPINT2,LRRC32,ARHGAP6,CHRDL1,LMNB2,SOX17,SGCA,CA2,PDK4,RCC1,AOX1,SOX4,SSR4,GPX3,ACTN2,MAMDC2,COBL,GPD1,SPARCL1,DBN1,RBMS3,RNASEH2A,TNXB,CDCA3,SHMT2,SHC1,EPAS1,ADH1B,LTBP4,PIK3R1,ADRB2,SAMHD1,LRP8,ACACB,AURKB,PALMD,SERPINH1,CYC1,RAI2,AOC3,STARD13,CAV2,FZD4,ZBTB16,CAV1,NR2F1,CYP4B1,ABCA8,KLF4,CORO2B,PAICS,KLF2,SLC6A8,CXCL12,NR4A3,DES,MGP,GPD1L
gene_set_query	92	ELK3	200.0	Literature ChIP-seq,42;ARCHS4 Coexpression,137;Enrichr Queries,526;GTEx Coexpression,95	ACVRL1,SRPX,ROBO4,PLOD2,ENO1,KIF11,LRRC32,MKI67,ARHGAP6,LMNB2,LMNB1,CDH5,SOX17,PLAU,CHEK1,PRX,SOX4,CCT3,VWF,DUSP1,GPX3,NIPSNAP1,CKAP4,CIT,MMP14,EMCN,TAL1,CCNE1,GORASP2,FEZ1,MMRN2,PDE5A,DBN1,ENG,CFD,PTGER4,TNXB,GYPC,SHC1,EPAS1,LTBP4,CDCA8,LRP8,AURKB,RASIP1,SRM,MYCT1,PALMD,SERPINH1,S1PR1,RAD54L,SLIT3,SPTBN2,MARCKSL1,RRM1,RRM2,ANGPT1,CAV2,FZD4,CAV1,KLF4,GNG11,CORO2B,KLF2,SELP,CXCL12,TMEM158,NR4A3,CO…
gene_set_query	93	CBX2	200.0	ARCHS4 Coexpression,12;ENCODE ChIP-seq,73;Enrichr Queries,3;ReMap ChIP-seq,58;GTEx Coexpression,854	ERCC6L,CCNF,GMNN,HJURP,BUB1B,MKI67,CDC20,LAPTM4B,PTTG1,CHEK2,CHEK1,STMN1,NUSAP1,RCC1,NEK2,OIP5,SKP2,SOX4,PDIA6,COX6B1,MELK,SLPI,CCNE1,TIMELESS,KIF20A,FKBP4,ASF1B,CDCA3,CDCA4,TROAP,NPR3,CDCA8,NCAPG,HMMR,ACACB,HIGD1B,FBLN5,FUT3,RAD51AP1,CCNB2,CCNB1,RACGAP1,PODXL,MYH10,HOXC6,FANCI,UBE2C,PLK1,NR2F1,CDC6,NETO2,GNG11,PAICS,ZWINT,NDC80,TPX2,NR4A3,KIF4A,SDC1,LRRC36,TOP2A,FEN1,MCM7,FHL1,KIF14,TCF21,WFDC1,…
gene_set_query	94	TP63	203.2	Literature ChIP-seq,54;ARCHS4 Coexpression,261;Enrichr Queries,202;ReMap ChIP-seq,264;GTEx Coexpression,235	TOP2A,LAD1,FCN3,CDCA4,DLX5,ITGB4,EPAS1,CBLC,PIK3R1,ADRB2,ABCA12,MKI67,AURKB,DUOX1,PLAU,CHEK2,PAK6,CD36,TFAP2C,GPX2,RRM2,SSR4,PLLP,CAV2,CAV1,ZBTB16,KLF4,RANGAP1,CKAP4,FERMT1,TPPP3,CDCP1,CXCL12,SLPI,MMRN2,COL5A2,ID4,SDC1,BIRC5,RAB38,DSG2,SPRR1A,RBMS3
gene_set_query	95	EGR1	203.7	Literature ChIP-seq,90;ARCHS4 Coexpression,384;ENCODE ChIP-seq,89;Enrichr Queries,302;ReMap ChIP-seq,139;GTEx Coexpression,218	TOP2A,SEMA5A,FCN3,SMARCB1,HSPB6,MCM7,MCM10,KIF11,LRRC32,LMNB2,KIF15,SOX17,SGCA,PLAU,CA2,CHEK2,PRX,NUF2,PDK4,PLCE1,TK1,SOX4,SSR4,DUSP1,GPX3,PLLP,ACTL6A,RFX2,COBL,LSR,PDIA6,SLC7A5,EMCN,ESPL1,MTHFD2,DBN1,RNASEH2A,HLF,CDCA3,SHMT2,SHC1,EPAS1,TROAP,LTBP4,NCAPG,ADRB2,HMMR,CENPA,LRP8,AURKB,RAD51AP1,CNN1,CCNB1,RAB11FIP1,SLIT3,CYC1,MYH10,JAM2,HOXC6,FANCI,RRM2,SPAG5,CAV2,CAV1,KLF4,KLF2,SRPK1,BMP5,TTLL7,NR4A…
gene_set_query	96	TEAD4	205.3	Literature ChIP-seq,58;ARCHS4 Coexpression,32;ENCODE ChIP-seq,21;Enrichr Queries,36;ReMap ChIP-seq,35;GTEx Coexpression,1050	SEMA5A,CCNF,CBLC,ENO1,MKI67,BZW2,CDC20,LAPTM4B,PLAU,CHEK2,PPAT,PSMD2,STMN1,LEPR,NUSAP1,PDK4,RCC1,NEK2,OIP5,SOX4,SLC12A8,STARD8,LMO2,MELK,MTHFD2,KIF20A,FKBP4,ASF1B,RNASEH2A,RTN1,CDCA3,EPAS1,SHC1,CDCA4,TROAP,CDCA8,NCAPG,HMMR,PIK3R1,ACACB,RAD51AP1,CCNB1,PDZD2,RACGAP1,PODXL,SERPINH1,EIF4EBP1,PIP5K1B,CYC1,STARD13,UBE2C,CAV1,ZBTB16,PLK1,CDC6,PAICS,NDC80,TPX2,UCK2,NR4A3,COL5A2,ITM2A,SPRR1A,AARS,TOP2A,B4…
gene_set_query	97	GATA1	205.7	Literature ChIP-seq,91;ARCHS4 Coexpression,285;ENCODE ChIP-seq,23;Enrichr Queries,103;ReMap ChIP-seq,28;GTEx Coexpression,704	ZWILCH,CCNF,ENO1,MKI67,BZW2,CDC20,IL18RAP,CHEK2,STMN1,LEPR,LMO2,RFX2,CCNE1,MTHFD2,AGTR1,TIMELESS,HPRT1,ASF1B,RNASEH2A,GYPC,CDCA3,EPAS1,SHC1,CDCA4,PIK3R1,ADRB2,CCNB2,CCNB1,RAB11FIP1,PDZD2,EIF4EBP1,PIP5K1B,MYH10,FANCI,SLC14A1,UBE2C,EIF2AK1,ZBTB16,PLK1,CDC6,GNG11,ZWINT,SRPK1,SELP,UCK2,ACVRL1,TOP2A,FEN1,MCM7,HBB,LDB3,FOXM1,ARHGAP6,KIF15,CA2,PBK,MYBL2,CD36,TK1,IFT57,CD33,SGCG,VWF,DUSP1,PLLP,ACTL6A,COB…
gene_set_query	98	PGR	207.3	ARCHS4 Coexpression,266;Enrichr Queries,230;ReMap ChIP-seq,41;GTEx Coexpression,292	TOP2A,LAD1,ITGB4,PRPF19,ABCA12,C1QTNF7,CA2,CHEK2,CA4,PLCE1,CA9,RSPO1,TK1,CD36,SOX4,TRPC6,SSR4,DUSP1,GPX3,MAMDC2,KIF23,MMP11,SLC7A5,ESPL1,TMEM106C,AGTR1,BIRC5,FKBP4,CDCA4,SHC1,EPAS1,KCNA5,PIK3R1,AURKB,CNN1,RACGAP1,CYC1,RAI2,HOXC6,SPTBN2,GINS2,TFAP2C,STARD13,SYT1,ANGPT1,CAV1,ZBTB16,TMEM132A,NR2F1,SULF1,KLF4,TBX4,TPX2,MEIS1,CXCL12,NR4A3,MGP,ID4,SDC1
gene_set_query	99	LHX6	208.0	ARCHS4 Coexpression,348;Enrichr Queries,228;GTEx Coexpression,48	SRPX,ROBO4,LDB2,LRRC32,ENO2,CHRDL1,CDH5,SOX17,CHEK2,CA4,STMN1,PDK4,CD36,SOX4,VWF,LMO2,F8,EMCN,FEZ1,GPD1,MMRN2,AGTR1,SPARCL1,DBN1,CFD,ITIH5,RAMP3,RTN1,ADH1B,EPAS1,DLX5,ACACB,RASIP1,AURKB,MYCT1,PALMD,SLC19A3,S1PR1,JAM2,RAI2,SYT1,FZD4,CAV1,ZBTB16,PDE2A,NR2F1,SULF1,KLF4,GNG11,SELP,FABP4,CXCL12,NR4A3,MGP,ID4
gene_set_query	100	HOXA1	209.3	ARCHS4 Coexpression,25;Enrichr Queries,298;GTEx Coexpression,305	LAD1,SMARCB1,ITGB4,FOXM1,LMNB2,CDC20,PLAU,CHEK2,PSMD2,RCC1,MYBL2,TK1,SKP2,SOX4,CEP55,CCT3,CAD,TUBG1,PDIA6,CKAP4,SLC7A5,CDCP1,MELK,ESPL1,DEPDC1,RAB38,KIF2C,DSG2,PTGER4,PCNA,CDCA4,EPAS1,SHMT2,SHC1,TMPRSS4,CDCA8,ADRB2,TYMS,AURKB,AURKA,CCNB1,RACGAP1,HOXC6,E2F8,TFAP2C,RRM2,MDH2,CAV1,PLK1,NR2F1,CDC6,KLF4,ZWINT,TPX2,MEIS1,CXCL12,KIF4A,ID4
gene_set_query	101	KLF1	209.4	Literature ChIP-seq,14;ARCHS4 Coexpression,157;Enrichr Queries,90;ReMap ChIP-seq,206;GTEx Coexpression,580	B4GALT2,TOP2A,FEN1,MCM7,HJURP,HBB,MCM10,ENO1,MKI67,LMNB1,CDC20,CHAF1A,CA2,PPAT,PRX,STMN1,PBK,NUSAP1,RCC1,MYBL2,CD36,TK1,CD33,CCT3,VWF,DUSP1,RFC2,LMO2,ACTL6A,CAD,RFX2,NME4,CCNA2,SLC7A5,SLPI,TAL1,MTHFD2,CCNE1,MCM3,BIRC5,MCM4,MCM6,FKBP4,DBN1,MCM2,PCNA,RNASEH2A,GYPC,CDCA3,SHC1,SHMT2,ADRB2,TYMS,CENPA,AURKB,UNG,SRM,SELENBP1,CCNB2,CCNB1,RAB11FIP1,PODXL,EIF4EBP1,PIP5K1B,PRAME,CYC1,MYH10,E2F8,SLC14A1,RRM1…
gene_set_query	102	ZNF469	210.0	ARCHS4 Coexpression,203;GTEx Coexpression,217	FOXF1,SHC1,COL11A1,PLOD2,THY1,CKAP4,FBLN5,GREM1,MMP14,COL5A2,SERPINH1,COL10A1,PDE5A,SKP2,MYL9,LIMS2,HOXC6,ENG
gene_set_query	103	PBX3	210.6	ARCHS4 Coexpression,474;ENCODE ChIP-seq,43;Enrichr Queries,263;ReMap ChIP-seq,96;GTEx Coexpression,177	TOP2A,SYNM,HSPB6,MCM7,CAB39L,ENO1,TSPAN12,ENO2,MKI67,ACTG2,LMNB2,UCHL1,SGCA,CA2,CHEK2,NUF2,STMN1,RCC1,TK1,SOX4,DLGAP5,PKNOX2,CCT3,SSR4,DUSP1,ACTL6A,RFX2,NME4,LSR,PDIA6,CIT,COX6B1,FGR,CCNA2,ASPM,MTHFD2,FEZ1,RGN,MCM3,MYL9,DBN1,ASF1B,MCM2,GPM6A,RNASEH2A,RTN1,CDCA3,CDCA4,SHC1,EPAS1,PIK3R1,CENPA,AURKB,CNN1,CYC1,MYH10,CYB5A,MARCKSL1,RRM2,FOXF1,FZD4,UBE2C,CAV1,NR2F1,NETO2,KLF4,MEIS1,CENPF,DES,NR4A3,PRC1…
gene_set_query	104	HOXB4	211.0	Literature ChIP-seq,26;ARCHS4 Coexpression,216;Enrichr Queries,477;GTEx Coexpression,125	TOP2A,SYNM,FEN1,ERCC6L,CAB39L,LMOD1,PRPF19,BZW2,ACTG2,LMNB2,LMNB1,LAPTM4B,CHAF1A,ACADL,EXO1,RSRC1,ADAMTSL3,CHEK2,CHEK1,NUF2,RCC1,NEK2,IFT57,SOX4,DLGAP5,CCT3,CPA3,TRPC6,MAMDC2,CAD,NME4,RANGAP1,ASPM,MMP14,TAL1,KIFC1,MCM3,PDE5A,KIF2C,RAB38,MYL9,DTL,ASF1B,PTGER4,RNASEH2A,EPAS1,FGL2,HMMR,CENPA,AURKB,SRM,CNN1,MYCT1,RACGAP1,PRAME,PIP5K1B,BUB1,HOXC6,AOC3,CYB5A,FOXF1,CAV1,ZBTB16,NR2F1,CDC6,KLF4,WDR12,KLF2…
gene_set_query	105	DLX4	211.3	Literature ChIP-seq,164;ARCHS4 Coexpression,40;Enrichr Queries,329;GTEx Coexpression,312	LAD1,ITGB4,ABCA12,PRPF19,FOXM1,LMNB2,LMNB1,CDC20,CHAF1A,CA2,CHEK2,PDK4,RCC1,MYBL2,TK1,SOX4,CCT3,CAD,LSR,TUBG1,SLC7A5,KIFC1,CCNE1,MCM3,BIRC5,MCM4,RAB38,KIF2C,FKBP4,LRRC15,DLX5,EPAS1,SHMT2,TYMS,AURKB,SRM,RACGAP1,HOXC6,TFAP2C,MDH2,ZBTB16,PLK1,NR2F1,CDC6,KLF4,TBX4,ZWINT,TPX2,MEIS1,ID4,SDC1
gene_set_query	106	GRHL2	212.0	Literature ChIP-seq,60;ARCHS4 Coexpression,478;Enrichr Queries,207;ReMap ChIP-seq,11;GTEx Coexpression,304	LAD1,SYNM,ITGB4,ZWILCH,FAM107A,CBLC,MCM10,SPINT2,ABCA12,LRRC32,CDC20,CHAF1A,PLAU,CA2,CHEK2,PRX,LEPR,PLCE1,TK1,IFT57,SOX4,RFC4,DUSP1,COBL,LSR,RANGAP1,PDIA6,CCNA2,SLC7A5,CDCP1,ESPL1,CCNE1,MMRN2,RAB38,KIF2C,DSG2,FKBP4,ASPA,RNASEH2A,PCOLCE2,SHC1,EPAS1,TMPRSS4,NPR3,LTBP4,KCNA5,THY1,CENPA,AURKB,PODXL,SPP1,PAK6,TFAP2C,RRM1,RRM2,UBE2C,ZBTB16,TMEM132A,PDE2A,NR2F1,KLF4,PAICS,ZWINT,KLF2,FERMT1,CENPE,MEIS1,U…
gene_set_query	107	HAND2	212.3	ARCHS4 Coexpression,399;Enrichr Queries,86;GTEx Coexpression,152	SYNM,CAB39L,EPAS1,SHC1,COL11A1,LMOD1,TCF21,LRRC32,FOXM1,ACTG2,FBLN5,AURKB,TMEM100,CNN1,SOX17,ADAMTSL3,S1PR1,SLIT3,HOXC6,CCT3,ANGPT1,FOXF1,ZBTB16,MAMDC2,TMEM132A,NR2F1,NME4,SULF1,KLF4,GNG11,BMP5,GREM1,MFAP4,MEIS1,DES,CXCL12,COL5A2,MGP,AGTR1,ID4,ITGA8,PDE5A,MYL9,LIMS2,DBN1,RBMS3
gene_set_query	108	KLF5	214.8	Literature ChIP-seq,79;ARCHS4 Coexpression,334;Enrichr Queries,205;ReMap ChIP-seq,182;GTEx Coexpression,274	TOP2A,LAD1,HSPB6,MCM7,ITGB4,CBLC,SPINT2,ABCA12,MKI67,LMNB2,CDC20,PLAU,CA2,CHEK2,PRX,SOX4,GPX2,PLLP,GPX3,DENND2A,LSR,CCNA2,SLC7A5,CDCP1,SLPI,BIRC5,RAB38,DSG2,RNASEH2A,SHC1,EPAS1,TMPRSS4,LTBP4,PIK3R1,RASIP1,AURKB,FUT3,RAB11FIP1,HOXC6,TFAP2C,RRM2,UBE2C,CAV1,KLF4,KLF2,FERMT1,TPX2,PSAT1,SDC1
gene_set_query	109	RFX8	215.0	ARCHS4 Coexpression,396;GTEx Coexpression,34	SRPX,LRRC15,ERCC6L,RNASEH2A,KIF14,NCAPG,PLOD2,KIF11,HMMR,FOXM1,CENPA,LMNB2,CCNB1,EXO1,CHEK1,TK1,CEP55,DLGAP5,CD33,HOXC6,CPA3,CAV1,LMO2,KIF23,LSR,NDC80,CKAP4,CCNA2,GREM1,TPX2,CENPE,ASPM,MMP14,CENPF,MELK,TMEM158,PRC1,KIF4A,COL5A2,DEPDC1,BIRC5,KIF20A,CENPO
gene_set_query	110	HOXD4	215.0	ARCHS4 Coexpression,189;Enrichr Queries,166;GTEx Coexpression,290	SRPX,ROBO4,TNXB,PCOLCE2,SHC1,EPAS1,DLX5,LTBP4,TCF21,THY1,TYMS,AURKB,LMNB2,SOX17,CHEK2,SERPINH1,EIF4EBP1,SLIT3,RSPO1,RAI2,HOXC6,FOXF1,ZBTB16,CAV1,MAMDC2,NR2F1,SULF1,KLF4,TUBG1,GNG11,TBX4,CKAP4,MMP14,MEIS1,CXCL12,DES,TAL1,MGP,SPARCL1,MYL9,DBN1
gene_set_query	111	CEBPA	215.2	Literature ChIP-seq,87;ARCHS4 Coexpression,190;Enrichr Queries,312;ReMap ChIP-seq,247;GTEx Coexpression,240	SYNM,HSPB6,ZWILCH,TCF21,PLOD2,ENO1,SPINT2,ABCA12,ENO2,CHRDL1,PLAU,CA2,CHEK2,PPAT,EFCAB1,CA4,PDK4,NUSAP1,OIP5,TK1,CD36,RSPO1,SOX4,CEP55,CPA3,SLC15A2,TRPC6,DUSP1,GPX3,LMO2,CAD,CCNA2,ASPM,MMRN1,GORASP2,GPD1,MCM3,DBN1,CFD,ITIH5,PCNA,RTN1,PCOLCE2,GYPC,ADH1B,EPAS1,ADRB2,PIK3R1,SAMHD1,ACACB,AURKB,FBLN5,AURKA,FUT3,CCNB2,RAB11FIP1,PALMD,SLC19A3,SERPINH1,EIF4EBP1,MYH10,AOC3,CYB5A,RRM1,SYT1,FZD4,CAV1,ZBTB16…
gene_set_query	112	HAND1	215.7	ARCHS4 Coexpression,136;Enrichr Queries,330;GTEx Coexpression,181	SYNM,CAB39L,EPAS1,DLX5,WFDC1,TCF21,LRRC32,ACTG2,AURKB,LMNB2,CNN1,LAPTM4B,SOX17,CA4,SERPINH1,MYBL2,SLIT3,SKP2,MYH10,HOXC6,STARD13,TFAP2C,FOXF1,ZBTB16,LMO2,NR2F1,NME4,KLF4,TBX4,PAICS,MFAP4,MEIS1,DES,CXCL12,CCNE1,COL5A2,DSG2,MYL9,LIMS2,DBN1,MAD2L1
gene_set_query	113	HOXD10	216.3	ARCHS4 Coexpression,125;Enrichr Queries,231;GTEx Coexpression,293	MCM7,EPAS1,DLX5,COL11A1,LTBP4,TCF21,FOXM1,ARHGAP6,ACTG2,AURKB,LMNB2,CNN1,CHAF1A,SOX17,PLAU,EXO1,RCC1,MYBL2,RSPO1,RAI2,HOXC6,FANCI,TFAP2C,FOXF1,GPX3,CAV1,ZBTB16,MAMDC2,CAD,NR2F1,KLF4,RANGAP1,GREM1,MEIS1,CXCL12,ESPL1,PRC1,COL5A2,MGP,ID4,DEPDC1,MCM4,LIMS2
gene_set_query	114	GLI1	217.0	Literature ChIP-seq,111;ARCHS4 Coexpression,403;Enrichr Queries,155;GTEx Coexpression,199	SEMA5A,ITGB4,EPAS1,SHMT2,COL11A1,FHL1,LTBP4,PIK3R1,THY1,SAMHD1,MKI67,FBLN5,AURKB,LMNB2,LMNB1,PLAU,PODXL,CHEK2,LAMP3,PRX,S1PR1,MYBL2,SKP2,SOX4,STARD13,PLLP,GPX3,CAV1,ZBTB16,CAD,NR2F1,ABCA8,SULF1,KLF4,PAICS,MFAP4,MMP14,CXCL12,COL5A2,MGP,ID4,BIRC5,MNDA,CDO1,RBMS3
gene_set_query	115	HOXA2	218.3	Literature ChIP-seq,84;ARCHS4 Coexpression,327;Enrichr Queries,333;GTEx Coexpression,129	SYNM,EPAS1,FGL2,LMOD1,ADRB2,HMMR,ACTG2,AURKB,LMNB2,TMEM47,CNN1,C1QTNF7,PLAU,ADAMTSL3,PDK4,SOX4,HOXC6,AOC3,MARCKSL1,FOXF1,GPX3,CAV1,ZBTB16,MAMDC2,NR2F1,SULF1,KLF4,CKAP4,MFAP4,FERMT1,MEIS1,CXCL12,MGP,ITGA8,PDE5A,MYL9,LIMS2,DBN1
gene_set_query	116	PRDM6	218.3	ARCHS4 Coexpression,311;Enrichr Queries,191;GTEx Coexpression,153	TNXB,EPAS1,LMOD1,LTBP4,TCF21,KCNA5,FBLN5,AURKB,TMEM47,TMEM100,C1QTNF7,ADAMTSL3,SLIT3,MYH10,PKNOX2,AOC3,ANGPT1,FOXF1,ZBTB16,NR2F1,SULF1,KLF4,TBX4,MFAP4,MEIS1,CXCL12,NR4A3,MGP,COL5A2,ITGA8,ID4,PDE5A,MYL9,RBMS3
gene_set_query	117	NR2F2	220.0	ARCHS4 Coexpression,367;ENCODE ChIP-seq,96;Enrichr Queries,225;ReMap ChIP-seq,153;GTEx Coexpression,259	SEMA5A,B4GALT2,ROBO4,MCM7,GMNN,PLOD2,ENO1,ABCA12,CHRDL1,CDH5,CHAF1A,PLAU,CA2,PRX,RCC1,NEK2,SOX4,DUSP1,MAMDC2,CKAP4,MYL9,DBN1,RBMS3,TNXB,RNASEH2A,PCNA,EPAS1,SHC1,TMPRSS4,LTBP4,PIK3R1,CENPA,AURKB,PODXL,SERPINH1,PRAME,CYC1,RAI2,HOXC6,STARD13,MARCKSL1,CAV2,CAV1,NR2F1,ABCA8,CDC6,SULF1,KLF4,GNG11,MEIS1,CXCL12,COL5A2,MGP,ID4
gene_set_query	119	ZEB1	224.6	ARCHS4 Coexpression,296;ENCODE ChIP-seq,78;Enrichr Queries,519;ReMap ChIP-seq,71;GTEx Coexpression,159	SEMA5A,SYNM,HSPB6,FHL1,LMOD1,SPINT2,ENO2,LMNB2,TMEM47,SGCA,PLAU,PRX,RCC1,TK1,SOX4,GPX2,DUSP1,RFC2,LSR,NME4,FGR,MMP11,MMP14,PDE5A,DSG2,MYL9,DBN1,RBMS3,RNASEH2A,SHC1,EPAS1,LTBP4,PIK3R1,FBLN5,AURKB,CNN1,S1PR1,CYC1,MYH10,JAM2,CYB5A,ANGPT1,CAV1,NR2F1,ABCA8,SULF1,KLF4,CORO2B,TPX2,MEIS1,CXCL12,COL5A2,GIPC2,SDC1,CENPM,LIMS2
gene_set_query	120	NKX12	227.5	ARCHS4 Coexpression,62;GTEx Coexpression,393	LAD1,ZWILCH,GMNN,BUB1B,HMMR,UNG,RAD51AP1,LAPTM4B,CCNB1,CHAF1A,PODXL,PPAT,CHEK1,PAK6,OIP5,BUB1,DLGAP5,GINS1,CDC6,PAICS,CCNA2,CDCP1,ESPL1,PSAT1,MCM3,SDC1,RAB38,DSG2,SPRR1A,DTL,MAD2L1
gene_set_query	121	TCF7L1	228.7	ARCHS4 Coexpression,302;Enrichr Queries,301;GTEx Coexpression,83	ITIH5,TNXB,EPAS1,LMOD1,LTBP4,PIK3R1,ARHGAP6,CHRDL1,AURKB,LAPTM4B,MYCT1,CHAF1A,C1QTNF7,PODXL,ADAMTSL3,CHEK2,CHEK1,SERPINH1,SLIT3,MYH10,RAI2,SOX4,AOC3,GINS1,MARCKSL1,CAV2,FZD4,CAV1,ZBTB16,NR2F1,SULF1,KLF4,GNG11,PAICS,MFAP4,MEIS1,CXCL12,PSAT1,MMRN2,COL5A2,ID4,PDE5A,MYL9,LIMS2,DBN1,RBMS3
gene_set_query	122	GATA6	229.6	Literature ChIP-seq,59;ARCHS4 Coexpression,260;Enrichr Queries,403;ReMap ChIP-seq,91;GTEx Coexpression,335	SEMA5A,LAD1,HJURP,CBLC,TCF21,ENO1,TSPAN12,ENO2,MKI67,PRPF19,FOXM1,ARHGAP6,LMNB1,CDC20,LAPTM4B,SOX17,PLAU,CA2,EXO1,NUF2,CA4,NUSAP1,CA9,NEK2,SOX4,SLC12A8,CEP55,DLGAP5,GPX2,SLC15A2,PLLP,RFC2,GPX3,COBL,LSR,TMC5,NIPSNAP1,SLC7A5,ASPM,MMP14,CCNE1,MTHFD2,KIFC1,CASQ2,RGN,TMEM106C,MCM3,CLDN18,DSG2,RAB38,MYL9,ASPA,ENG,RNASEH2A,CDCA3,SHC1,EPAS1,LTBP4,CENPA,LRP8,RASIP1,AURKB,FUT3,RAB11FIP1,SERPINH1,PIP5K1B,HO…
gene_set_query	123	HOXD11	229.7	ARCHS4 Coexpression,74;Enrichr Queries,371;GTEx Coexpression,244	DLX5,COL11A1,TCF21,PRPF19,TYMS,FOXM1,ARHGAP6,ACTG2,AURKB,LMNB2,SRM,CNN1,CHAF1A,SOX17,PLAU,EXO1,RCC1,RAD54L,MYBL2,RSPO1,SKP2,RAI2,HOXC6,CCT3,FANCI,TFAP2C,FOXF1,MAMDC2,CAD,NR2F1,NME4,KLF4,RANGAP1,TBX4,GREM1,MEIS1,NR4A3,DES,ESPL1,PRC1,ID4,DEPDC1,MCM4,DTL,LIMS2
gene_set_query	124	TFAP2A	230.3	Literature ChIP-seq,71;ARCHS4 Coexpression,568;ENCODE ChIP-seq,46;Enrichr Queries,266;ReMap ChIP-seq,169;GTEx Coexpression,262	VIPR1,CBLC,PLOD2,ABCA12,ENO2,BZW2,CDC20,CDH5,PLAU,CHEK2,PPAT,CHEK1,NEK2,SOX4,PKNOX2,MELK,SLPI,CCNE1,DPEP2,RAB38,HPRT1,KIF20A,MYL9,ASF1B,CFD,RNASEH2A,GYPC,CDCA3,CDCA4,DLX5,SHC1,EPAS1,SHMT2,LTBP4,HIGD1B,FBLN5,MYH10,SPTBN2,FANCI,TFAP2C,STARD13,SYT1,CAV1,ZBTB16,NR2F1,CDC6,NETO2,GNG11,PAICS,CXCL12,NR4A3,ID4,SDC1,TOP2A,LAD1,HSPB6,ITGB4,PZP,HBB,WFDC1,LDB3,FOXM1,ARHGAP6,CHRDL1,LMNB1,TMEM100,SGCA,RSRC1,AD…
gene_set_query	126	NKX26	233.0	ARCHS4 Coexpression,236;GTEx Coexpression,230	LRRC15,PCOLCE2,ACTN2,ADRB1,LDB3,CKAP4,COX6B1,BMP5,GREM1,LAPTM4B,CNN1,MMP14,SLPI,CASQ2,SERPINH1,SLIT3,GPD1L,MYL9,SGCG,DBN1
gene_set_query	127	CREB3L1	234.0	ARCHS4 Coexpression,181;Enrichr Queries,261;ReMap ChIP-seq,239;GTEx Coexpression,255	LRRC15,RNASEH2A,HSPB6,MCM7,SHC1,EPAS1,CCNF,LTBP4,SPINT2,KIF11,THY1,RASIP1,AURKB,FBLN5,CNN1,PLAU,PPAT,PRX,SERPINH1,CA9,SLIT3,SOX4,SSR4,GPX3,FOXF1,CAV1,LSR,TMC5,SULF1,KLF4,PDIA6,PAICS,CKAP4,GREM1,MMP11,SLC7A5,MMP14,CXCL12,GORASP2,COL5A2,MGP,CLDN18,SDC1,ALDH18A1,MYL9
gene_set_query	128	IRF6	235.0	ARCHS4 Coexpression,227;Enrichr Queries,244;GTEx Coexpression,234	LAD1,DLX5,EPAS1,ITGB4,SHC1,CBLC,SPINT2,ABCA12,AURKB,DUOX1,CA2,CHEK2,PDK4,SOX4,TFAP2C,RRM2,GPX3,LSR,KLF4,FERMT1,SLC7A5,MMP14,CDCP1,CXCL12,SLPI,SDC1,RAB38,DSG2,SPRR1A
gene_set_query	129	ZNF511	238.0	ARCHS4 Coexpression,107;Enrichr Queries,37;GTEx Coexpression,570	TOP2A,FEN1,SMARCB1,HSPB6,MCM7,GMNN,ENO1,MKI67,FOXM1,LMNB2,LMNB1,CDC20,SGCA,PTTG1,CHEK2,NUF2,RCC1,MYBL2,OIP5,TK1,SGCG,CEP55,DLGAP5,RFC4,SSR4,RFC2,NME4,TUBG1,COX6B1,CCNA2,SLC7A5,MTHFD2,MCM3,BIRC5,MCM4,KIF2C,KIF20A,MCM6,FKBP4,DTL,ASF1B,PCNA,RNASEH2A,CDCA3,SHMT2,CDCA8,NCAPG,HMMR,TYMS,AURKB,AURKA,SRM,CCNB1,RACGAP1,EIF4EBP1,CYC1,GINS2,RRM2,MDH2,UBE2C,PLK1,ZWINT,TPX2,PRC1,APEX1,CENPM,CDKN3,MAD2L1
gene_set_query	130	SALL4	238.5	Literature ChIP-seq,21;ARCHS4 Coexpression,82;Enrichr Queries,46;GTEx Coexpression,805	TOP2A,CLIC5,MCM7,HSPB6,ZWILCH,GMNN,KIF14,BUB1B,MCM10,AQP4,SPINT2,KIF11,MKI67,FOXM1,ACTG2,LMNB1,CDC20,LAPTM4B,IL18RAP,SOX17,PTTG1,CA2,EXO1,CHEK2,PPAT,CHEK1,MYBL2,OIP5,PDE8B,SKP2,SLC12A8,SOX4,DLGAP5,CCT3,MMP1,COBL,CCNA2,SLC7A5,ASPM,ESPL1,TAL1,MCM3,TIMELESS,BIRC5,KIF2C,KIF20A,DTL,RBMS3,RTN1,GYPC,EPAS1,TMPRSS4,TTK,HMMR,LRP8,AURKB,AURKA,CCNB1,RAB11FIP1,PODXL,SERPINH1,PIP5K1B,BUB1,MYH10,GINS1,GINS2,TFA…
gene_set_query	131	MECOM	240.0	Literature ChIP-seq,149;ARCHS4 Coexpression,226;GTEx Coexpression,345	ACVRL1,CAB39L,TCF21,WFDC1,BZW2,IL18RAP,CA2,ADAMTSL3,CA9,MYBL2,SKP2,GPRASP1,PKNOX2,CCT3,GPX2,LMO2,LSR,KIF23,TMC5,EMCN,MMRN2,TIMELESS,CLDN18,DSG2,MCM6,RBMS3,PTGER4,GPM6A,SHMT2,TMPRSS4,FGL2,THY1,CENPA,LRP8,PLAC8,DUOX1,MYCT1,EIF4EBP1,RAD54L,MYH10,JAM2,CYB5A,SLC14A1,RRM2,ANGPT1,EIF2AK1,CYP4B1,UCK2,PSAT1
gene_set_query	132	SOX2	240.4	Literature ChIP-seq,12;ARCHS4 Coexpression,597;Enrichr Queries,170;ReMap ChIP-seq,14;GTEx Coexpression,409	VIPR1,FAM107A,CBLC,AQP4,PLOD2,SPINT2,ENO2,BZW2,CDC20,PTTG1,PLAU,CHEK2,STMN1,PDK4,LEPR,NEK2,SOX4,PKNOX2,SLC15A2,LMO2,PDIA6,CCNE1,FEZ1,SPARCL1,GPM6A,SHC1,EPAS1,SHMT2,SLC1A1,NCAPG,PIK3R1,HMMR,PLAC8,RAB11FIP1,PODXL,EIF4EBP1,PIP5K1B,STXBP6,MYH10,TFAP2C,STARD13,SYT1,CAV1,TMEM132A,PLK1,NR2F1,NETO2,BMP5,TPX2,NR4A3,CXCL12,SLC6A8,GIPC2,COL5A2,ID4,SDC1,SPRR1A,AARS,TOP2A,CLIC5,FEN1,MCM7,CAB39L,FHL1,KIF14,TSP…
gene_set_query	133	OSR2	243.3	ARCHS4 Coexpression,118;Enrichr Queries,111;GTEx Coexpression,501	CFD,TOP2A,PTGER4,SEMA5A,SRPX,TNXB,PCOLCE2,HSPB6,EPAS1,LTBP4,LMOD1,TCF21,THY1,CHRDL1,FBLN5,AURKB,PLAU,CHEK2,PDK4,PBK,SERPINH1,SLIT3,RSPO1,ADAMTS8,RAI2,HOXC6,RRM2,GPX3,CAV1,MAMDC2,NR2F1,SULF1,KLF4,KLF2,CKAP4,GREM1,MFAP4,MMP14,CXCL12,NR4A3,MGP,AGTR1,MYL9
gene_set_query	134	ZNF749	244.0	ARCHS4 Coexpression,205;Enrichr Queries,180;GTEx Coexpression,347	TOP2A,FEN1,PCNA,SHMT2,CCNF,KIF14,BUB1B,MKI67,LRP8,AURKB,UNG,EXO1,PPAT,CHEK2,EIF4EBP1,RAD54L,BUB1,SOX4,DLGAP5,CCT3,RRM1,RRM2,ACTL6A,KIF23,CDC6,WDR12,PAICS,SLC7A5,CENPE,ASPM,UCK2,CENPF,APEX1,MCM3,BIRC5,MCM4,CENPM,DTL
gene_set_query	135	SOX11	245.0	Literature ChIP-seq,66;ARCHS4 Coexpression,442;Enrichr Queries,104;ReMap ChIP-seq,13;GTEx Coexpression,600	TOP2A,ACVRL1,FEN1,VIPR1,HSPB6,MCM7,ZWILCH,KIF14,HJURP,LMOD1,AQP4,LDB3,MCM10,MKI67,LMNB1,CDC20,TMEM47,UCHL1,SGCA,ADAMTSL3,STMN1,PBK,AOX1,TK1,ADAMTS8,SOX4,DENND2A,NIPSNAP1,CCNA2,ASPM,CDCP1,ESPL1,TAL1,GORASP2,FEZ1,GPD1,TMEM106C,DPEP2,BIRC5,MYL9,DBN1,ASF1B,PTGER4,GPM6A,HLF,RTN1,PCNA,DLX5,TROAP,COL11A1,SLC1A1,NPR3,HMMR,CENPA,TRHDE,AURKB,SRM,CCNB2,PODXL,TCEAL2,FANCI,MARCKSL1,TFAP2C,RRM2,UBE2C,PLK1,NR2F…
gene_set_query	136	HOXD8	245.3	ARCHS4 Coexpression,141;Enrichr Queries,167;GTEx Coexpression,428	ACVRL1,SRPX,ROBO4,PCOLCE2,EPAS1,TCF21,AURKB,CDH5,SOX17,PALMD,PDK4,SERPINH1,SLIT3,SOX4,HOXC6,VWF,GPX3,FZD4,CAV2,CAV1,LMO2,NR2F1,KLF4,GNG11,KLF2,GREM1,MMP14,MEIS1,CXCL12,FABP4,EMCN,MMRN2,COL5A2,MGP,AGTR1,ID4,SPARCL1,CDO1,MYL9,CDKN3
gene_set_query	137	SNAI1	245.7	ARCHS4 Coexpression,339;Enrichr Queries,338;GTEx Coexpression,60	CFD,SRPX,ROBO4,RAMP3,EPAS1,SHC1,LRRC32,RASIP1,AURKB,CDH5,CLEC1A,SOX17,PLAU,SLC19A3,S1PR1,SERPINH1,CD36,SOX4,AOC3,RRM2,VWF,FZD4,CAV2,UBE2C,STARD8,CAV1,KLF4,LYVE1,KLF2,SELP,SLC7A5,MFAP4,MMP14,FABP4,EMCN,CXCL12,NR4A3,TAL1,CCNE1,MMRN2,COL5A2,MGP,SDC1,MYL9,ENG,RBMS3
gene_set_query	138	SIX5	247.8	ARCHS4 Coexpression,294;ENCODE ChIP-seq,79;Enrichr Queries,514;ReMap ChIP-seq,65;GTEx Coexpression,287	B4GALT2,FEN1,HSPB6,MCM7,ITGB4,LMOD1,BUB1B,SPINT2,PRPF19,LMNB2,UCHL1,C1QTNF7,EXO1,ADAMTSL3,CHEK2,PSMD2,RCC1,SKP2,SOX4,CCT3,DUSP1,CAD,NME4,LSR,RANGAP1,SLC7A5,MMP14,ESPL1,BIRC5,PDE5A,MYL9,DBN1,RNASEH2A,CDCA3,SHMT2,SHC1,EPAS1,LTBP4,CDCA8,RASIP1,AURKB,SELENBP1,RACGAP1,SERPINH1,CYC1,RAI2,RRM1,GINS3,TMEM132A,NR2F1,KLF4,WDR12,KLF2,TPX2,MEIS1,LIMS2
gene_set_query	139	SNAI2	248.3	ARCHS4 Coexpression,108;Enrichr Queries,259;ReMap ChIP-seq,201;GTEx Coexpression,425	SEMA5A,SRPX,LRRC15,RNASEH2A,SHC1,CDCA4,SHMT2,ITGB4,EPAS1,LTBP4,CBLC,PLOD2,SPINT2,THY1,RASIP1,FBLN5,AURKB,PLAU,SERPINH1,CYC1,SOX4,HOXC6,GINS2,STARD13,CAV2,FOXF1,CAV1,RANGAP1,SULF1,KLF4,CORO2B,GNG11,CKAP4,GREM1,MFAP4,MMP14,CDCP1,CXCL12,COL5A2,MMRN2,MGP,SDC1,MYL9,DBN1
gene_set_query	140	BARX1	249.0	ARCHS4 Coexpression,166;Enrichr Queries,484;GTEx Coexpression,97	SYNM,CAB39L,DLX5,FGL2,LMOD1,PRPF19,FOXM1,ACTG2,AURKB,LMNB2,LMNB1,SRM,CDC20,CNN1,CHAF1A,SOX17,C1QTNF7,CA2,ADAMTSL3,CA9,MYBL2,RAI2,HOXC6,CCT3,TFAP2C,FOXF1,MAMDC2,CAD,NR2F1,NME4,KLF4,TBX4,GREM1,SLC7A5,MEIS1,DES,CXCL12,NR4A3,TAL1,KIFC1,ID4,MYL9,LIMS2
gene_set_query	141	GFI1B	250.4	Literature ChIP-seq,144;ARCHS4 Coexpression,363;Enrichr Queries,85;ReMap ChIP-seq,101;GTEx Coexpression,559	ACVRL1,B4GALT2,TOP2A,FEN1,FCN3,MCM7,HJURP,HBB,ENO1,MKI67,GIMAP6,ARHGAP6,KIF15,LMNB1,LAPTM4B,CA2,RSRC1,CHEK2,PSMD2,PRX,STMN1,NUSAP1,LEPR,AOX1,MYBL2,NEK2,CD36,TK1,CD33,SOX4,CEP55,VWF,LMO2,NME4,NIPSNAP1,FGR,CCNA2,SLPI,KIFC1,TAL1,GORASP2,DPEP2,BIRC5,PDE5A,DTL,DBN1,ASF1B,RNASEH2A,GYPC,CDCA3,EPAS1,SHC1,LTBP4,CENPA,LRP8,RASIP1,AURKB,AURKA,SRM,SELENBP1,CCNB2,CCNB1,SERPINH1,EIF4EBP1,PIP5K1B,CYC1,HOXC6,E2F…
gene_set_query	142	FOSB	251.3	ARCHS4 Coexpression,275;Enrichr Queries,247;GTEx Coexpression,232	CFD,PTGER4,DLX5,EPAS1,LTBP4,ADRB2,ENO1,AURKB,RAB11FIP1,SOX17,PLAU,CA2,PDK4,CD36,SOX4,CCT3,TFAP2C,RRM2,DUSP1,GPX3,CAV1,ZBTB16,LMO2,KLF4,PAICS,KLF2,SLC7A5,NR4A3,CXCL12,MGP,ID4,MCM2
gene_set_query	143	SALL2	251.7	ARCHS4 Coexpression,149;Enrichr Queries,234;GTEx Coexpression,372	GPM6A,RTN1,BUB1B,ENO2,AURKB,UNG,LMNB1,TMEM47,LAPTM4B,UCHL1,CHAF1A,PODXL,CA2,TCEAL2,CHEK2,SERPINH1,GPRASP1,MYH10,BUB1,SOX4,GINS1,MARCKSL1,TMEM132A,NR2F1,SULF1,CORO2B,PAICS,NIPSNAP1,MEIS1,CXCL12,PSAT1,COL5A2,ID4,TIMELESS,MCM3,MYL9,DBN1
gene_set_query	145	HOXA11	252.7	ARCHS4 Coexpression,229;Enrichr Queries,310;GTEx Coexpression,219	PTGER4,B4GALT2,EPAS1,LMOD1,LRRC32,PRPF19,ARHGAP6,ACTG2,AURKB,FBLN5,LMNB2,SRM,CNN1,PLAU,SERPINH1,RCC1,MYBL2,RSPO1,RAI2,SOX4,HOXC6,FOXF1,CAV1,ZBTB16,MAMDC2,PLK1,CAD,NR2F1,KLF4,RANGAP1,CKAP4,GREM1,MEIS1,CXCL12,MGP,BIRC5,MYL9,LIMS2,MCM2
gene_set_query	146	RARB	253.5	Literature ChIP-seq,38;ARCHS4 Coexpression,531;Enrichr Queries,284;GTEx Coexpression,161	SEMA5A,SYNM,ROBO4,ITGB4,PZP,LMOD1,PLOD2,MCM10,KIF11,LRRC32,KIF15,TMEM47,LAPTM4B,CA2,PSMD2,PDK4,LEPR,PLCE1,RCC1,IFT57,SOX4,TRPC6,RFC2,DENND2A,MAMDC2,RANGAP1,CCNA2,FGR,CDCP1,ESPL1,RGN,TIMELESS,MCM4,PDE5A,KIF2C,MYL9,ASPA,DBN1,RBMS3,ITIH5,LRRC15,HLF,PCOLCE2,EPAS1,FGL2,LTBP4,PIK3R1,AURKB,CNN1,SEC14L3,PDZD2,SPP1,PAK6,SLIT3,MYH10,MARCKSL1,SYT1,ANGPT1,SPAG5,CAV1,ZBTB16,TMEM132A,NR2F1,CDC6,NETO2,SULF1,KLF…
gene_set_query	147	ZNF219	256.0	ARCHS4 Coexpression,245;Enrichr Queries,409;GTEx Coexpression,114	ITIH5,TOP2A,B4GALT2,SYNM,MCM7,CAB39L,EPAS1,LMOD1,LTBP4,PRPF19,ACTG2,AURKB,LMNB2,CNN1,PLAU,PODXL,CHEK2,SERPINH1,RAI2,SOX4,AOC3,MARCKSL1,FOXF1,CAV1,MAMDC2,LMO2,TMEM132A,NME4,LSR,KLF4,KLF2,NIPSNAP1,SLC7A5,MEIS1,MMP14,DES,SLC6A8,PDE5A,HPRT1,MYL9,LIMS2,DBN1
gene_set_query	148	NKX25	257.0	ARCHS4 Coexpression,265;GTEx Coexpression,249	GPI,ACTN2,ADRB1,LDB3,BZW2,PRPF19,COX6B1,BMP5,SRM,LAPTM4B,CNN1,DES,CASQ2,MYBL2,CYC1,MYL9,SGCG
gene_set_query	149	SOX10	257.3	ARCHS4 Coexpression,521;Enrichr Queries,194;ReMap ChIP-seq,141;GTEx Coexpression,173	SEMA5A,FEN1,SYNM,CAB39L,ITGB4,FAM107A,ENO2,SGCA,CA2,PRX,STMN1,PLLP,ACTL6A,KIF23,CIT,FGR,SLC7A5,FEZ1,CLDN18,SPARCL1,RAB38,ASPA,EPAS1,COL11A1,PIK3R1,SAMHD1,TYMS,FBLN5,AURKB,PDZD2,PALMD,SERPINH1,SPP1,STXBP6,STARD13,MARCKSL1,TFAP2C,CAV1,ZBTB16,NR2F1,ABCA8,SULF1,KLF4,MFAP4,MEIS1,CXCL12,SLC6A8,MGP,ID4,LIMS2
gene_set_query	150	FOXQ1	258.0	ARCHS4 Coexpression,283;Enrichr Queries,315;GTEx Coexpression,176	LAD1,HLF,DLX5,EPAS1,ITGB4,TMPRSS4,CBLC,ABCA12,HIGD1B,AURKB,SOX17,CA2,PLAU,PODXL,PDK4,CA9,SOX4,TFAP2C,GPX2,RRM2,GPX3,CAV1,LSR,KLF4,KLF2,GREM1,SLC7A5,FERMT1,CDCP1,TMEM158,CXCL12,SLPI,ID4,SDC1,CLDN18,DSG2,ITM2A
gene_set_query	151	HOXB7	258.2	Literature ChIP-seq,96;ARCHS4 Coexpression,372;Enrichr Queries,243;ReMap ChIP-seq,256;GTEx Coexpression,324	TOP2A,SEMA5A,SRPX,SYNM,BZW2,GIMAP6,TSPAN12,ARHGAP6,ACADL,PLAU,CA2,EXO1,CHEK2,NUF2,CA4,PBK,MYBL2,CD36,TK1,SOX4,CEP55,GPX3,DUSP1,COBL,TUBG1,FGR,SLC7A5,CDCP1,MTHFD2,GPD1,TMEM106C,BIRC5,DSG2,ASF1B,CDCA3,EPAS1,SHC1,TMPRSS4,LTBP4,CDCA8,KCNA5,AURKB,SELENBP1,FAM184A,SERPINH1,HOXC6,SLC14A1,TFAP2C,RRM1,RRM2,FOXF1,CAV2,CAV1,PDE2A,NR2F1,KLF4,GNG11,TBX4,ZWINT,KLF2,TTLL7,SELP,FERMT1,TPX2,IGSF10,MEIS1,UCK2,FABP…
gene_set_query	152	FOXL1	259.0	ARCHS4 Coexpression,165;Enrichr Queries,418;GTEx Coexpression,194	EPAS1,SHC1,TCF21,KCNA5,FHL5,PIK3R1,THY1,TRHDE,FBLN5,AURKB,TMEM47,PLAU,SERPINH1,MYH10,SOX4,HOXC6,TFAP2C,ANGPT1,FOXF1,CAV1,ZBTB16,NR2F1,SULF1,KLF4,TBX4,CKAP4,GREM1,MEIS1,MMP14,CXCL12,TMEM158,MTHFD2,MGP,COL5A2,ITGA8,PDE5A,MYL9,RBMS3
gene_set_query	153	ZNF280A	259.3	ARCHS4 Coexpression,186;Enrichr Queries,169;GTEx Coexpression,423	TOP2A,KIF14,HJURP,CDCA8,TTK,TSPAN12,CENPA,AURKB,UNG,KIF15,CDC20,TMEM100,CCNB1,PLAU,CA2,EXO1,CHEK2,PBK,AOX1,RAD54L,PRAME,MYBL2,SOX4,DLGAP5,RRM2,MMP1,UBE2C,GINS3,CDC6,KLF4,CCNA2,FERMT1,CENPE,ASPM,TMEM158,NR4A3,CCNE1,GIPC2,COL5A2,RGN,BIRC5,KIF2C
gene_set_query	154	HOXC13	260.0	ARCHS4 Coexpression,75;Enrichr Queries,258;GTEx Coexpression,447	LRRC15,DLX5,EPAS1,COL11A1,ADRB2,ABCA12,PRPF19,FOXM1,AURKB,LMNB2,SRM,RACGAP1,CHEK2,PSMD2,PDK4,RCC1,MYBL2,TK1,CYC1,CEP55,HOXC6,CCT3,TFAP2C,FOXF1,MDH2,ZBTB16,TMEM132A,NR2F1,LSR,KLF4,SULF1,RANGAP1,TPX2,SLC7A5,MEIS1,CXCL12,SLPI,KIFC1,COL5A2,ID4,SDC1,FKBP4,AARS
gene_set_query	155	GSC	260.7	ARCHS4 Coexpression,244;Enrichr Queries,488;GTEx Coexpression,50	SRPX,ROBO4,LDB2,CHRDL1,CDH5,LAPTM4B,SOX17,MYBL2,CD36,SKP2,VWF,LMO2,GREM1,EMCN,MMRN1,CCNE1,GPD1,MMRN2,AGTR1,RBMS3,CFD,ITIH5,PCNA,ADH1B,DLX5,ACACB,AURKB,AURKA,SRM,MYCT1,CCNB1,PALMD,FAM184A,SLC19A3,S1PR1,SLIT3,RAI2,HOXC6,TFAP2C,FZD4,CAV2,FOXF1,UBE2C,CAV1,NR2F1,KLF4,GNG11,TBX4,KLF2,MEIS1,FABP4,CXCL12,ID4,MAD2L1
gene_set_query	156	FOXC1	261.7	ARCHS4 Coexpression,155;Enrichr Queries,470;GTEx Coexpression,160	B4GALT2,EPAS1,LMOD1,KCNA5,FHL5,PRPF19,FOXM1,FBLN5,AURKB,LMNB2,TMEM47,CHAF1A,C1QTNF7,CA2,EXO1,ADAMTSL3,RCC1,MYBL2,MYH10,SOX4,HOXC6,CAV1,CAD,NR2F1,SULF1,KLF4,RANGAP1,KLF2,SLC7A5,MEIS1,CXCL12,ESPL1,PRC1,MGP,COL5A2,ITGA8,ID4,DEPDC1,PDE5A,DSG2,FKBP4,MYL9,RBMS3
gene_set_query	157	FOXD3	264.0	ARCHS4 Coexpression,71;Enrichr Queries,556;GTEx Coexpression,165	SEMA5A,CAB39L,ITGB4,BUB1B,LMNB2,LAPTM4B,CHAF1A,SOX17,CHEK2,PPAT,PRX,RCC1,MYBL2,SOX4,PLLP,CAD,COBL,CCNA2,TAL1,MCM3,MCM6,ASPA,RBMS3,PCNA,EPAS1,LTBP4,PIK3R1,SAMHD1,AURKB,UNG,PDZD2,PODXL,MYH10,BUB1,GINS1,STARD13,TFAP2C,FOXF1,PLK1,NR2F1,ABCA8,CDC6,KLF4,PAICS,MEIS1,CXCL12,PSAT1,ID4,MAD2L1
gene_set_query	158	NKRF	264.7	ARCHS4 Coexpression,43;Enrichr Queries,178;GTEx Coexpression,573	TOP2A,MCM7,KIF11,MKI67,PRPF19,BZW2,LMNB2,LMNB1,UCHL1,EXO1,CHEK2,RCC1,MYBL2,SOX4,CEP55,CCT3,CAD,CIT,CCNA2,SLC7A5,ESPL1,MTHFD2,KIFC1,MCM3,DEPDC1,MCM4,KIF2C,HPRT1,MCM6,FKBP4,DTL,RTN1,PCNA,NCAPG,HMMR,AURKB,RACGAP1,FANCI,RRM2,SYT1,SPAG5,NETO2,CDC6,WDR12,KLF4,PAICS,TPX2,UCK2,PRC1
gene_set_query	159	FOXP2	266.2	Literature ChIP-seq,69;ARCHS4 Coexpression,664;ENCODE ChIP-seq,110;Enrichr Queries,464;ReMap ChIP-seq,150;GTEx Coexpression,140	ACVRL1,SEMA5A,SYNM,ROBO4,MCM7,CAB39L,LMOD1,CBLC,BUB1B,LDB2,PRPF19,ACTG2,LMNB2,LMNB1,UCHL1,CHAF1A,SGCA,SOX17,PTTG1,RSRC1,C1QTNF7,ADAMTSL3,CHEK2,NUF2,STMN1,SOX4,DLGAP5,PKNOX2,RFC4,DUSP1,MAMDC2,COBL,NME4,CIT,MMP11,DEPDC1,CASQ2,MCM4,BIRC5,PDE5A,KIF20A,MYL9,DBN1,ASF1B,ENG,RBMS3,CFD,GPM6A,HLF,RNASEH2A,RTN1,EPAS1,LTBP4,PIK3R1,TYMS,RASIP1,AURKB,CNN1,CYC1,SLC14A1,SYT1,FOXF1,ZBTB16,CAV1,NR2F1,FMO2,SULF1,KL…
gene_set_query	160	FOXO1	267.8	Literature ChIP-seq,137;ARCHS4 Coexpression,132;Enrichr Queries,518;ReMap ChIP-seq,243;GTEx Coexpression,309	RNASEH2A,MCM7,EPAS1,ADH1B,CCNF,LMOD1,PIK3R1,ADRB2,SAMHD1,TYMS,GIMAP6,ACACB,AURKB,RASIP1,UNG,CDH5,MYCT1,PALMD,C1QTNF7,PDK4,LEPR,S1PR1,CA9,CYC1,SOX4,AOC3,FZD4,DUSP1,RFC2,GPX3,ZBTB16,CAV1,LMO2,CYP4B1,KIF23,KLF4,KLF2,MMP14,CXCL12,PRC1,GPD1,MMRN2,ID4,CENPM,GPD1L,RBMS3,ENG
gene_set_query	161	E2F4	271.7	Literature ChIP-seq,2;ARCHS4 Coexpression,391;ENCODE ChIP-seq,1;Enrichr Queries,69;ReMap ChIP-seq,5;GTEx Coexpression,1162	ERCC6L,ZWILCH,CCNF,GMNN,HJURP,BUB1B,ENO1,MKI67,CDC20,CHEK2,CHEK1,NUSAP1,RCC1,NEK2,OIP5,SKP2,MELK,MTHFD2,CCNE1,FEZ1,TIMELESS,KIF20A,FKBP4,ASF1B,CFD,RNASEH2A,CDCA3,GYPC,SHMT2,SHC1,CDCA4,TROAP,LTBP4,CDCA8,NCAPG,HMMR,RAD51AP1,CCNB2,CCNB1,RACGAP1,EIF4EBP1,CYC1,FANCI,UBE2C,PLK1,CDC6,ZWINT,NDC80,TPX2,UCK2,KIF4A,TOP2A,FEN1,HSPB6,MCM7,KIF14,MCM10,KIF11,FOXM1,PRPF19,LMNB2,LMNB1,KIF15,CHAF1A,EXO1,PRX,NUF2,P…
gene_set_query	162	GATA4	273.2	Literature ChIP-seq,33;ARCHS4 Coexpression,309;Enrichr Queries,504;ReMap ChIP-seq,225;GTEx Coexpression,295	MCM7,CBLC,TCF21,LDB3,BZW2,MKI67,PRPF19,CDC20,LAPTM4B,SOX17,ACADL,CHEK2,NUF2,PDK4,AOX1,MYBL2,GPRASP1,ADAMTS8,SGCG,PKNOX2,DUSP1,PLLP,GPX3,ACTN2,MMP1,CAD,TMC5,COX6B1,CCNA2,TAL1,MTHFD2,CCNE1,GORASP2,CASQ2,RGN,TMEM106C,KIF2C,PDE5A,MYL9,RBMS3,RNASEH2A,CDCA3,PCOLCE2,EPAS1,SHC1,LTBP4,ADRB1,PIK3R1,TYMS,RASIP1,AURKB,CNN1,PDZD2,RACGAP1,PALMD,PODXL,EIF4EBP1,RAD54L,PIP5K1B,CYC1,STXBP6,GINS1,TFAP2C,STARD13,FOX…
gene_set_query	163	HMX3	274.0	ARCHS4 Coexpression,171;Enrichr Queries,618;GTEx Coexpression,33	FEN1,ERCC6L,KIF14,BUB1B,MCM10,ENO1,KIF11,MKI67,PRPF19,LMNB2,LMNB1,SOX17,EXO1,PPAT,CHEK1,NUSAP1,RCC1,MYBL2,RFC4,CAD,TMC5,KIFC1,TAL1,MCM3,MCM4,KIF2C,DTL,ASF1B,MCM2,PCNA,EPAS1,DLX5,NCAPG,HMMR,TYMS,CENPA,AURKB,RAD51AP1,RAD54L,PRAME,BUB1,HOXC6,E2F8,FANCI,GINS2,TFAP2C,RRM2,SPAG5,FOXF1,MDH2,ZBTB16,NR2F1,KLF4,PAICS,TBX4,ZWINT,MEIS1,CENPM,MAD2L1,AARS
gene_set_query	164	FOXA1	274.2	Literature ChIP-seq,61;ARCHS4 Coexpression,588;ENCODE ChIP-seq,81;Enrichr Queries,297;ReMap ChIP-seq,175;GTEx Coexpression,443	TOP2A,LAD1,VIPR1,MCM7,ITGB4,PZP,PLOD2,SPINT2,BZW2,TSPAN12,MKI67,LRRC32,LMNB2,IL18RAP,CLEC1A,CA2,CHEK2,PPAT,CHEK1,PDK4,RCC1,COL10A1,CA9,CD36,PDE8B,SOX4,DLGAP5,PKNOX2,GPX2,SLC15A2,DUSP1,ACTL6A,COBL,LSR,TMC5,RANGAP1,CKAP4,GREM1,MMRN1,CCNE1,DEPDC1,TIMELESS,CLDN18,MCM4,FKBP4,DBN1,PTGER4,PCOLCE2,EPAS1,SHMT2,TMPRSS4,ADRB1,ADRB2,SAMHD1,AURKB,SRM,SELENBP1,PLAC8,FAM184A,RAI2,HOXC6,SPTBN2,CYB5A,TFAP2C,RRM1,…
gene_set_query	165	ZBTB12	274.7	ARCHS4 Coexpression,150;Enrichr Queries,75;GTEx Coexpression,599	TOP2A,B4GALT2,TNXB,MCM7,CDCA8,MKI67,FOXM1,PRPF19,LMNB2,AURKB,LMNB1,CDC20,CHAF1A,PODXL,PPAT,CHEK2,STMN1,SERPINH1,RAD54L,RCC1,MYBL2,TK1,SKP2,SOX4,E2F8,MARCKSL1,RRM2,UBE2C,PLK1,CAD,NR2F1,WDR12,KLF4,RANGAP1,CIT,CCNA2,MMP11,SLC7A5,KIFC1,PSAT1,MCM3,BIRC5,KIF20A,MCM6,FKBP4,DTL,DBN1,AARS
gene_set_query	166	TET1	275.0	Literature ChIP-seq,83;ARCHS4 Coexpression,81;GTEx Coexpression,661	VIPR1,ROBO4,CCNF,BUB1B,ENO2,LMNB2,KIF15,LAPTM4B,SGCA,PPAT,PRX,CHEK1,STMN1,RSPO1,TK1,DLGAP5,TRPC6,DUSP1,NIPSNAP1,CCNA2,FGR,DPEP2,CFD,PCNA,RAMP3,CDCA3,DLX5,SHC1,LTBP4,NCAPG,TTK,HMMR,HIGD1B,SRM,RAD51AP1,PODXL,PIP5K1B,MYH10,BUB1,HOXC6,GINS1,STARD13,CAV2,CAV1,ABCA8,CDC6,PAICS,GNG11,CORO2B,TBX4,CENPE,CENPF,NR4A3,DES,MGP,CENPM,LIMS2,MAD2L1
gene_set_query	167	GLI2	275.3	ARCHS4 Coexpression,135;Enrichr Queries,440;GTEx Coexpression,251	B4GALT2,EPAS1,COL11A1,LMOD1,LTBP4,PIK3R1,FOXM1,AURKB,LMNB2,TMEM47,CNN1,C1QTNF7,PODXL,CHEK2,SERPINH1,MYBL2,MYH10,SOX4,MARCKSL1,MAMDC2,CAD,NR2F1,NME4,SULF1,KLF4,PAICS,CKAP4,IGSF10,MEIS1,CXCL12,KIF4A,COL5A2,ID4,TIMELESS,PDE5A,CENPO,MYL9,LIMS2,DBN1
gene_set_query	168	NR2F6	275.8	ARCHS4 Coexpression,199;Enrichr Queries,119;ReMap ChIP-seq,63;GTEx Coexpression,722	TOP2A,B4GALT2,SMARCB1,MCM7,CBLC,ENO1,SPINT2,PRPF19,LMNB2,CDC20,CA2,CHEK2,STMN1,MYBL2,SOX4,CCT3,GPX2,DUSP1,PLLP,RFC2,LSR,NME4,RANGAP1,NIPSNAP1,CCNA2,MMP11,SLC7A5,MMP14,RGN,BIRC5,FKBP4,PCNA,HLF,EPAS1,SHC1,SAMHD1,AURKB,SRM,CCNB2,CCNB1,SERPINH1,EIF4EBP1,CYC1,AOC3,CYB5A,MARCKSL1,RRM2,UBE2C,PLK1,TMEM132A,NR2F1,KLF4,TBX4,TPX2,SLC6A8,SDC1
gene_set_query	169	NFE2	276.0	ARCHS4 Coexpression,402;ENCODE ChIP-seq,77;Enrichr Queries,321;ReMap ChIP-seq,107;GTEx Coexpression,473	B4GALT2,TOP2A,FEN1,MCM7,GMNN,HBB,ENO1,BZW2,MKI67,PRPF19,GIMAP6,FOXM1,LMNB1,LAPTM4B,IL18RAP,CHAF1A,CA2,CHEK2,PRX,STMN1,NUSAP1,RCC1,OIP5,CD36,CD33,DUSP1,LMO2,CAD,NME4,TUBG1,FGR,SLC7A5,ASPM,SLPI,ESPL1,TAL1,MTHFD2,DPEP2,DEPDC1,TMEM106C,TIMELESS,MCM4,KIF20A,DBN1,MCM2,CFD,RNASEH2A,PCNA,CDCA3,GYPC,SHC1,FGL2,LTBP4,ADRB2,AURKB,SRM,SELENBP1,RAD51AP1,CCNB1,RAB11FIP1,SERPINH1,PAK6,CYC1,RRM1,RRM2,UBE2C,ZBTB16…
gene_set_query	170	HIF1A	276.8	Literature ChIP-seq,148;ARCHS4 Coexpression,270;Enrichr Queries,744;ReMap ChIP-seq,26;GTEx Coexpression,196	ITIH5,TOP2A,LRRC15,SRPX,GPI,RNASEH2A,PCNA,CDCA3,SHC1,CDCA4,EPAS1,TMPRSS4,PLOD2,ENO1,PIK3R1,BZW2,AURKB,RASIP1,RAB11FIP1,SGCA,LAMP3,SERPINH1,CA9,TK1,SKP2,SOX4,HOXC6,GINS2,RRM2,ANGPT1,FZD4,DUSP1,CAV1,COBL,KIF23,CDC6,KLF4,PDIA6,CKAP4,COX6B1,GREM1,SLC7A5,MMP14,MTHFD2,COL5A2,MGP,ITGA8,KIF20A
gene_set_query	171	TCF4	277.2	Literature ChIP-seq,46;ARCHS4 Coexpression,628;Enrichr Queries,589;ReMap ChIP-seq,31;GTEx Coexpression,92	SEMA5A,FAM107A,CBLC,BUB1B,ENO2,ABCA12,CDC20,CDH5,LAPTM4B,SOX17,PPAT,STMN1,LEPR,PLCE1,PDE8B,SOX4,PKNOX2,LMO2,RFX2,PDIA6,EMCN,FEZ1,SPARCL1,RAB38,GPM6A,RNASEH2A,RTN1,GYPC,EPAS1,SHC1,CDCA4,NCAPG,PIK3R1,HMMR,ACACB,TRHDE,PLAC8,CCNB2,PDZD2,PODXL,SLC19A3,PIP5K1B,STXBP6,MYH10,HOXC6,STARD13,CAV1,EIF2AK1,NETO2,GNG11,CORO2B,ZWINT,SRPK1,TPX2,NR4A3,CXCL12,COL5A2,ITM2A,AARS,CLIC5,GPI,ROBO4,ITGB4,LDB2,FHL5,LRRC3…
gene_set_query	172	NKX61	278.5	ARCHS4 Coexpression,419;GTEx Coexpression,138	SYNM,MARCKSL1,TRPC6,HLF,SSR4,FOXF1,DENND2A,MAMDC2,FGL2,LMOD1,KCNA5,ACTG2,BMP5,CNN1,MEIS1,DES,STMN1,ID4,PLCE1,PDE5A,MYL9,LIMS2,RAI2,ASF1B
gene_set_query	173	PRMT3	279.3	ARCHS4 Coexpression,7;Enrichr Queries,25;GTEx Coexpression,806	TOP2A,FEN1,MCM7,ZWILCH,GMNN,KIF14,BUB1B,MCM10,KIF11,ENO1,MKI67,BZW2,LMNB1,CDC20,PTTG1,EXO1,PPAT,CHEK2,CHEK1,PBK,NUSAP1,RCC1,OIP5,CEP55,DLGAP5,CCT3,RFC4,ACTL6A,KIF23,CCNA2,SLC7A5,ASPM,MELK,MTHFD2,MCM3,DEPDC1,BIRC5,MCM4,KIF2C,HPRT1,KIF20A,MCM6,FKBP4,DTL,PCNA,CDCA8,NCAPG,TTK,HMMR,TYMS,CENPA,LRP8,AURKB,UNG,AURKA,RAD51AP1,CCNB1,RACGAP1,RAD54L,BUB1,E2F8,FANCI,GINS1,GINS2,RRM1,RRM2,SPAG5,UBE2C,PLK1,CDC6…
gene_set_query	174	TBXT	280.3	ARCHS4 Coexpression,353;Enrichr Queries,619;ReMap ChIP-seq,15;GTEx Coexpression,134	FEN1,HJURP,ENO1,MKI67,LMNB1,TMEM100,UCHL1,CHAF1A,SOX17,SGCA,CA2,EXO1,PPAT,CHEK2,CA4,NUSAP1,MYBL2,NEK2,TK1,PKNOX2,CCT3,LMO2,CAD,COBL,NIPSNAP1,FGR,MMP14,MTHFD2,MCM3,DPEP2,DEPDC1,DTL,MCM2,PCNA,CDCA3,EPAS1,DLX5,SHC1,KCNA5,TYMS,LRP8,AURKB,UNG,RAD51AP1,PODXL,BUB1,TFAP2C,FOXF1,ZBTB16,PDE2A,NR2F1,CDC6,KLF4,TBX4,MEIS1,CXCL12,COL5A2,CENPM,MAD2L1
gene_set_query	175	ESR1	283.5	Literature ChIP-seq,23;ARCHS4 Coexpression,630;ENCODE ChIP-seq,38;Enrichr Queries,582;ReMap ChIP-seq,88;GTEx Coexpression,340	TOP2A,SEMA5A,CBLC,TCF21,LDB3,ENO1,LDB2,PRPF19,CDH5,LAPTM4B,SGCA,C1QTNF7,CHEK2,ADAMTSL3,EFCAB1,CA4,PDK4,LEPR,PLCE1,RSPO1,CD36,PDE8B,SOX4,SLC12A8,PKNOX2,GPX3,DENND2A,MAMDC2,MMP11,SLC7A5,EMCN,MMRN2,DPEP2,FKBP4,ENG,RBMS3,CFD,RNASEH2A,GYPC,PCOLCE2,CDCA4,SHC1,EPAS1,TMPRSS4,NPR3,LTBP4,PIK3R1,ADRB2,CENPA,AURKB,FUT3,PLAC8,RAB11FIP1,PALMD,SLIT3,STXBP6,MYH10,RAI2,HOXC6,E2F8,AOC3,GINS2,IL33,TFAP2C,STARD13,AN…
gene_set_query	176	NR4A1	285.3	ARCHS4 Coexpression,324;Enrichr Queries,352;ReMap ChIP-seq,276;GTEx Coexpression,189	TNXB,PCNA,SHC1,EPAS1,LTBP4,NCAPG,MKI67,AURKB,AURKA,TMEM100,DUOX1,SOX17,SGCA,CA2,PDK4,SERPINH1,SPP1,RCC1,CYC1,CD36,SOX4,RFC4,DUSP1,RFC2,GPX3,CAV1,ZBTB16,LMO2,ABCA8,KLF4,LYVE1,PAICS,KLF2,IGSF10,SLC7A5,EMCN,NR4A3,CXCL12,MGP,ID4,KIF2C,RBMS3,MCM2
gene_set_query	177	ZNF239	285.7	ARCHS4 Coexpression,35;Enrichr Queries,44;GTEx Coexpression,778	TOP2A,FEN1,ERCC6L,MCM7,ZWILCH,GMNN,KIF14,HJURP,BUB1B,MCM10,MKI67,LMNB1,CDC20,UCHL1,PLAU,CA2,EXO1,CHEK2,PPAT,CHEK1,SOX4,CEP55,DLGAP5,CCT3,RFC4,ACTL6A,KIF23,CCNA2,SLC7A5,ASPM,ESPL1,MTHFD2,MCM3,BIRC5,MCM4,KIF2C,KIF20A,MCM6,DTL,PCNA,CDCA8,TTK,ADRB2,HMMR,LRP8,AURKB,SRM,AURKA,UNG,RAD51AP1,CCNB1,PODXL,BUB1,GINS1,GINS2,RRM2,CAV1,PLK1,CDC6,NETO2,WDR12,KLF4,PAICS,ZWINT,CENPF,TMEM158,PRC1,PSAT1,APEX1,CDKN3,…
gene_set_query	178	TSHZ3	285.7	ARCHS4 Coexpression,167;Enrichr Queries,495;GTEx Coexpression,195	TNXB,EPAS1,PIK3R1,THY1,LDB2,ARHGAP6,ACTG2,AURKB,FBLN5,TMEM47,CNN1,SERPINH1,SLIT3,RAI2,STARD13,FOXF1,CAV1,ZBTB16,MAMDC2,NR2F1,NME4,SULF1,KLF4,CKAP4,GREM1,MFAP4,MEIS1,MMP14,CXCL12,COL5A2,PDE5A,MYL9,LIMS2,RBMS3,ENG
gene_set_query	179	PBX1	285.8	Literature ChIP-seq,29;ARCHS4 Coexpression,578;Enrichr Queries,389;GTEx Coexpression,147	SEMA5A,TOP2A,SRPX,SYNM,LMOD1,PLOD2,SPINT2,PRPF19,BZW2,GIMAP6,ARHGAP6,ACTG2,TMEM100,LAPTM4B,CHAF1A,SOX17,CA2,EXO1,CHEK2,ADAMTSL3,STMN1,PRX,COL10A1,RSPO1,SOX4,DLGAP5,CCT3,CPA3,GPX2,GPX3,MAMDC2,CAD,NME4,PDIA6,CKAP4,NIPSNAP1,COX6B1,ASPM,AGTR1,CLDN18,PDE5A,MYL9,RBMS3,PTGER4,ITIH5,GPM6A,LRRC15,RTN1,CDCA3,GYPC,EPAS1,SHMT2,ADH1B,NPR3,ADRB1,PIK3R1,CENPA,AURKB,FBLN5,SRM,CNN1,SEC14L3,CCNB2,PDZD2,MYH10,BUB1,…
gene_set_query	180	SOX9	288.2	Literature ChIP-seq,109;ARCHS4 Coexpression,331;Enrichr Queries,242;ReMap ChIP-seq,244;GTEx Coexpression,515	TOP2A,ACVRL1,B4GALT2,HSPB6,MCM7,ITGB4,CCNF,FAM107A,CBLC,WFDC1,AQP4,PLOD2,ENO2,MKI67,ARHGAP6,TMEM47,PLAU,PRX,PDK4,CA9,SOX4,CEP55,SLC15A2,SSR4,VWF,MAMDC2,CAD,NME4,LSR,RANGAP1,CKAP4,MMP11,GPD1,MMRN2,AGTR1,TMEM106C,SPARCL1,DSG2,MCM2,PCNA,RNASEH2A,CDCA3,SHC1,EPAS1,DLX5,NPR3,PIK3R1,LRP8,TRHDE,AURKB,RASIP1,RACGAP1,SERPINH1,CYC1,STXBP6,JAM2,MARCKSL1,RRM2,SYT1,SPAG5,CAV2,CAV1,TMEM132A,NR2F1,SULF1,KLF4,COR…
gene_set_query	181	MYBL1	289.8	Literature ChIP-seq,22;ARCHS4 Coexpression,54;Enrichr Queries,9;GTEx Coexpression,1074	ERCC6L,ZWILCH,CCNF,GMNN,HJURP,BUB1B,MKI67,CDC20,PTTG1,PLAU,CHEK2,CHEK1,STMN1,NUSAP1,NEK2,OIP5,SKP2,MELK,TIMELESS,KIF20A,ASF1B,CDCA3,TROAP,CDCA8,NCAPG,ADRB2,HMMR,RAD51AP1,CCNB2,CCNB1,RACGAP1,FANCI,UBE2C,CAV1,PLK1,CDC6,ZWINT,NDC80,TPX2,KIF4A,TOP2A,FEN1,MCM7,KIF14,HBB,MCM10,FHL5,KIF11,FOXM1,PRPF19,LMNB2,KIF15,LMNB1,CHAF1A,EXO1,NUF2,PBK,MYBL2,TK1,CEP55,DLGAP5,RFC4,KIF23,CIT,CCNA2,SLC7A5,ASPM,ESPL1,KI…
gene_set_query	182	ZNF750	292.0	ARCHS4 Coexpression,680;Enrichr Queries,123;ReMap ChIP-seq,132;GTEx Coexpression,233	B4GALT2,TOP2A,LAD1,CDCA4,DLX5,EPAS1,SHC1,ITGB4,TMPRSS4,CBLC,ADRB2,ABCA12,MKI67,LMNB2,AURKB,CDC20,DUOX1,SGCA,CA2,CHEK2,PDK4,PBK,TK1,HOXC6,SPTBN2,TFAP2C,GPX2,RRM2,PLLP,GPX3,ZBTB16,COBL,KLF4,TUBG1,RANGAP1,SLC7A5,UCK2,CENPF,CDCP1,SLPI,ESPL1,MTHFD2,SDC1,BIRC5,RAB38,SPRR1A
gene_set_query	183	NFE2L3	293.7	ARCHS4 Coexpression,123;Enrichr Queries,107;GTEx Coexpression,651	TOP2A,PTGER4,CDCA4,CBLC,BUB1B,KIF11,HMMR,ABCA12,MKI67,LRP8,AURKB,LMNB2,LMNB1,CHAF1A,PLAU,PODXL,CA2,CHEK2,LAMP3,MYBL2,BUB1,SOX4,CEP55,DLGAP5,MARCKSL1,RRM2,CAV1,CAD,NETO2,CDC6,KLF4,PAICS,SRPK1,CCNA2,SLC7A5,ASPM,TPX2,MELK,CXCL12,MTHFD2,PSAT1,KIFC1,CCNE1,MCM3,DSG2,KIF20A,DTL
gene_set_query	184	CHCHD3	294.0	ARCHS4 Coexpression,352;GTEx Coexpression,236	CLIC5,GINS2,RNASEH2A,RFC4,HSPB6,ACTN2,MDH2,GMNN,LDB3,BZW2,PAICS,ZWINT,COX6B1,RAD51AP1,SGCA,APEX1,CYC1,GPD1L,SGCG,MAD2L1
gene_set_query	185	BNC2	294.0	ARCHS4 Coexpression,187;Enrichr Queries,435;GTEx Coexpression,260	SEMA5A,TNXB,EPAS1,LTBP4,LMOD1,TCF21,PIK3R1,THY1,CHRDL1,FBLN5,AURKB,TMEM47,PLAU,SERPINH1,SLIT3,PKNOX2,STARD13,ANGPT1,CAV1,MAMDC2,ABCA8,SULF1,KLF4,MFAP4,MEIS1,CXCL12,COL5A2,MGP,PDE5A,LIMS2,RBMS3
gene_set_query	186	MBD4	295.4	ARCHS4 Coexpression,537;ENCODE ChIP-seq,99;Enrichr Queries,43;ReMap ChIP-seq,166;GTEx Coexpression,632	TOP2A,B4GALT2,FEN1,MCM7,ZWILCH,GMNN,BUB1B,PLOD2,ENO1,KIF11,MKI67,LMNB2,LMNB1,CDC20,IL18RAP,PTTG1,CHEK2,NUF2,NUSAP1,RCC1,AOX1,SKP2,CD33,SOX4,CEP55,DLGAP5,GPX2,RFC4,PLLP,KIF23,TUBG1,RANGAP1,FGR,CCNA2,SLC7A5,ASPM,MELK,MTHFD2,DPEP2,MCM3,TIMELESS,BIRC5,MCM4,KIF2C,DSG2,MCM6,KIF20A,DTL,DBN1,ITIH5,HLF,PCNA,EPAS1,NCAPG,PIK3R1,HMMR,TYMS,AURKB,AURKA,UNG,RAD51AP1,CCNB2,CCNB1,RACGAP1,FAM184A,SERPINH1,BUB1,SPT…
gene_set_query	187	GBX2	297.5	Literature ChIP-seq,133;ARCHS4 Coexpression,201;Enrichr Queries,442;GTEx Coexpression,414	B4GALT2,SMARCB1,RTN1,HLF,EPAS1,DLX5,AQP4,LDB2,TYMS,AURKB,LMNB2,FBLN5,LMNB1,TMEM47,UCHL1,SOX17,CHEK2,MYBL2,SLIT3,MYH10,SOX4,TFAP2C,MARCKSL1,ZBTB16,TMEM132A,DENND2A,NR2F1,NETO2,SULF1,KLF4,CORO2B,KLF2,CIT,MEIS1,TMEM158,CXCL12,FEZ1,ID4,DBN1
gene_set_query	188	GATA3	298.2	Literature ChIP-seq,67;ARCHS4 Coexpression,675;ENCODE ChIP-seq,58;Enrichr Queries,294;ReMap ChIP-seq,227;GTEx Coexpression,468	TOP2A,GMNN,PLOD2,ENO1,SPINT2,ABCA12,LAPTM4B,UCHL1,SGCA,CA2,C1QTNF7,PLAU,CHEK2,PLCE1,CD36,CEP55,SOX4,CPA3,GPX2,DUSP1,PLLP,RFC2,COBL,LSR,RANGAP1,NIPSNAP1,CCNA2,SLC7A5,ASPM,TMEM106C,DPEP2,CASQ2,ITGA8,MCM3,BIRC5,RAB38,FKBP4,ASPA,DBN1,RBMS3,PTGER4,RNASEH2A,PCOLCE2,DLX5,EPAS1,SHC1,COL11A1,PIK3R1,ADRB2,CENPA,TRHDE,AURKB,PLAC8,MYCT1,PDZD2,PALMD,FAM184A,PODXL,PRAME,DNAI1,E2F8,FANCI,TFAP2C,RRM2,MDH2,CAV2,C…
gene_set_query	189	SALL1	299.5	Literature ChIP-seq,28;ARCHS4 Coexpression,225;Enrichr Queries,392;GTEx Coexpression,553	RTN1,EPAS1,SLC1A1,PIK3R1,MKI67,AURKB,TMEM47,LAPTM4B,PODXL,CA2,CD36,PDE8B,MYH10,BUB1,SLC12A8,SOX4,JAM2,MARCKSL1,RRM2,ZBTB16,NR2F1,COBL,SULF1,KLF4,PAICS,CORO2B,ZWINT,MEIS1,TPPP3,CXCL12,PSAT1,FEZ1,ID4,TIMELESS,DBN1
gene_set_query	190	E2F6	301.6	ARCHS4 Coexpression,115;ENCODE ChIP-seq,10;Enrichr Queries,83;ReMap ChIP-seq,130;GTEx Coexpression,1170	ERCC6L,GMNN,CBLC,ENO1,ENO2,CDC20,LAPTM4B,CHEK2,PSMD2,STMN1,PDK4,OIP5,SKP2,SOX4,SLC12A8,ACTN2,PDIA6,MTHFD2,FKBP4,CFD,RNASEH2A,CDCA3,SHMT2,SHC1,EPAS1,CDCA4,LTBP4,NCAPG,PIK3R1,ADRB2,RAD51AP1,CCNB1,RAB11FIP1,RACGAP1,SERPINH1,CYC1,HOXC6,FANCI,CAV1,PLK1,CDC6,NETO2,PAICS,SRPK1,UCK2,CXCL12,B4GALT2,TOP2A,LAD1,FEN1,MCM7,MCM10,FOXM1,PRPF19,CHRDL1,CHAF1A,SGCA,EXO1,PRX,NUF2,PBK,AOX1,MYBL2,TK1,CEP55,DLGAP5,CCT…
gene_set_query	191	THAP10	301.7	ARCHS4 Coexpression,31;Enrichr Queries,21;GTEx Coexpression,853	TOP2A,MCM7,GMNN,KIF14,HJURP,BUB1B,PLOD2,MCM10,KIF11,ENO2,MKI67,KIF15,CDC20,UCHL1,PTTG1,EXO1,CHEK2,LAMP3,NUF2,STMN1,PBK,NUSAP1,NEK2,OIP5,TK1,CEP55,DLGAP5,RFC4,MMP1,ACTL6A,KIF23,TUBG1,CCNA2,SLC7A5,ASPM,MELK,DEPDC1,MCM3,BIRC5,MCM4,KIF2C,KIF20A,MCM6,DTL,ASF1B,GPM6A,RTN1,PCNA,RNASEH2A,CDCA8,NCAPG,TTK,HMMR,TYMS,CENPA,AURKB,AURKA,RAD51AP1,CCNB2,CCNB1,RACGAP1,E2F8,GINS1,FANCI,GINS2,RRM2,SPAG5,UBE2C,PLK1,…
gene_set_query	192	RFX5	302.4	ARCHS4 Coexpression,696;ENCODE ChIP-seq,59;Enrichr Queries,253;ReMap ChIP-seq,105;GTEx Coexpression,399	TOP2A,FCN3,SMARCB1,HSPB6,MCM7,MCM10,MKI67,PRPF19,LMNB2,LMNB1,KIF15,CDC20,PTTG1,CHEK2,PRX,STMN1,NUF2,NUSAP1,RCC1,MYBL2,OIP5,SKP2,IFT57,SOX4,CCT3,DUSP1,ACTL6A,CAD,LSR,COX6B1,CCNA2,SLC7A5,F8,KIFC1,MTHFD2,GPD1,MCM3,KIF2C,DBN1,MCM2,ASF1B,PCNA,RNASEH2A,SHMT2,SHC1,TROAP,LTBP4,TTK,RASIP1,AURKB,UNG,SELENBP1,CNN1,SEC14L3,CCNB2,CCNB1,RACGAP1,RAD54L,PRAME,E2F8,MARCKSL1,RRM1,RRM2,SPAG5,PLK1,CDC6,KLF4,NDC80,TP…
gene_set_query	193	MKX	303.0	ARCHS4 Coexpression,185;Enrichr Queries,509;GTEx Coexpression,215	B4GALT2,LRRC15,EPAS1,COL11A1,LMOD1,WFDC1,THY1,TRHDE,AURKB,FBLN5,TMEM47,CNN1,C1QTNF7,CHEK2,SERPINH1,SLIT3,ANGPT1,CAV1,ZBTB16,MAMDC2,NR2F1,NME4,SULF1,KLF4,CKAP4,GREM1,CXCL12,COL5A2,MGP,ID4,PDE5A,MYL9
gene_set_query	194	POU3F2	304.0	Literature ChIP-seq,36;ARCHS4 Coexpression,304;Enrichr Queries,381;GTEx Coexpression,495	CAB39L,GMNN,FAM107A,HBB,AQP4,FHL5,BZW2,CHEK2,STMN1,CHEK1,LEPR,COL10A1,CD36,IFT57,SOX4,SGCG,PKNOX2,CPA3,TRPC6,KIF23,CCNA2,EMCN,MMRN1,FEZ1,CASQ2,ITGA8,CLDN18,GPM6A,RTN1,GYPC,ADH1B,DLX5,COL11A1,NPR3,NCAPG,PIK3R1,LRP8,AURKB,PLAC8,CCNB2,MYCT1,SPP1,SLIT3,JAM2,FANCI,TFAP2C,MARCKSL1,SYT1,ANGPT1,ZBTB16,TMEM132A,NR2F1,NETO2,SULF1,KLF4,CORO2B,TBX4,BMP5,MEIS1,UCK2,NR4A3,FABP4,COL5A2,ID4,MNDA,MAD2L1
gene_set_query	195	FLI1	305.2	Literature ChIP-seq,143;ARCHS4 Coexpression,561;ENCODE ChIP-seq,9;Enrichr Queries,292;ReMap ChIP-seq,189;GTEx Coexpression,637	SEMA5A,FCN3,ZWILCH,GMNN,HJURP,CBLC,ENO1,GIMAP6,ENO2,MKI67,CDH5,LAPTM4B,PTTG1,PLAU,CHEK2,PPAT,PSMD2,CHEK1,SKP2,SOX4,LMO2,RFX2,PDIA6,COX6B1,MELK,DPEP2,SPARCL1,FKBP4,MYL9,ASF1B,RNASEH2A,RTN1,GYPC,CDCA3,SHC1,EPAS1,NPR3,CDCA8,NCAPG,PIK3R1,RAD51AP1,PLAC8,SEC14L3,CCNB1,RACGAP1,PODXL,SERPINH1,EIF4EBP1,PIP5K1B,CYC1,HOXC6,FANCI,STARD13,CAV1,EIF2AK1,ZBTB16,PLK1,PDE2A,CDC6,GNG11,PAICS,NDC80,SELP,TPX2,IGSF10,…
gene_set_query	196	TGIF2	308.5	ARCHS4 Coexpression,17;Enrichr Queries,32;ReMap ChIP-seq,72;GTEx Coexpression,1113	B4GALT2,TOP2A,MCM7,BUB1B,MCM10,KIF11,ENO1,MKI67,FOXM1,LMNB1,KIF15,CDC20,LAPTM4B,CHAF1A,PLAU,EXO1,PPAT,CHEK2,CHEK1,STMN1,NUF2,PBK,NUSAP1,MYBL2,NEK2,OIP5,TK1,SKP2,SOX4,CEP55,DLGAP5,DUSP1,KIF23,RANGAP1,COX6B1,CCNA2,SLC7A5,ASPM,MELK,MTHFD2,MCM3,TIMELESS,BIRC5,MCM4,KIF2C,KIF20A,MCM6,DTL,PCNA,RNASEH2A,HLF,SHC1,CDCA8,NCAPG,TTK,HMMR,TYMS,AURKB,AURKA,UNG,CCNB2,CCNB1,EIF4EBP1,SERPINH1,CYC1,BUB1,E2F8,GINS1,…
gene_set_query	197	TBX2	308.7	ARCHS4 Coexpression,689;Enrichr Queries,208;GTEx Coexpression,29	ACVRL1,LAD1,VIPR1,ROBO4,FCN3,TCF21,LDB2,LRRC32,PRPF19,ARHGAP6,TMEM100,CDH5,CLEC1A,C1QTNF7,ADAMTS8,SOX4,TRPC6,VWF,STARD8,EMCN,MYL9,ENG,RBMS3,RAMP3,CDCA3,EPAS1,LTBP4,TYMS,RASIP1,FBLN5,AURKB,MYCT1,PODXL,SERPINH1,EIF4EBP1,SLIT3,AOC3,ANGPT1,CAV2,FOXF1,CAV1,NR2F1,FMO2,SULF1,KLF4,TBX4,GNG11,KLF2,BMP5,SELP,MFAP4,MEIS1,CXCL12,COL5A2,MGP,ID4,FOLR1
gene_set_query	198	HOXA3	309.3	ARCHS4 Coexpression,255;Enrichr Queries,567;GTEx Coexpression,106	PTGER4,SYNM,EPAS1,FHL1,FGL2,NPR3,LMOD1,BZW2,ACTG2,AURKB,CNN1,C1QTNF7,PLAU,ADAMTSL3,SOX4,HOXC6,AOC3,GPX2,ANGPT1,FOXF1,CAV2,CAV1,ZBTB16,MAMDC2,NR2F1,NME4,KLF4,FGR,MFAP4,MEIS1,CXCL12,GIPC2,PDE5A,HPRT1,MYL9,LIMS2,RBMS3
gene_set_query	199	HOXB9	311.3	ARCHS4 Coexpression,52;Enrichr Queries,508;GTEx Coexpression,374	MCM7,EPAS1,ITGB4,TMPRSS4,PLOD2,MKI67,PRPF19,AURKB,LMNB2,FUT3,LMNB1,SELENBP1,CHAF1A,CA2,PLAU,EXO1,CHEK2,RCC1,MYBL2,PRAME,SOX4,HOXC6,FANCI,GPX2,RRM2,SPAG5,MDH2,EIF2AK1,PLK1,CAD,NR2F1,KLF4,PAICS,CCNA2,SLC7A5,TPX2,SLC6A8,ESPL1,PSAT1,KIFC1,PRC1,TMEM106C,MCM4,DSG2,KIF2C,AARS
gene_set_query	200	MSX1	311.7	ARCHS4 Coexpression,602;Enrichr Queries,267;GTEx Coexpression,66	CFD,SRPX,ROBO4,SHC1,EPAS1,ADRB1,LDB2,LRRC32,RASIP1,AURKB,CDH5,MYCT1,SOX17,PLAU,PODXL,CA2,RSRC1,SERPINH1,S1PR1,PLCE1,SLIT3,CD36,RAI2,SOX4,FZD4,CAV2,CAV1,NR2F1,SULF1,KLF4,GNG11,KLF2,COX6B1,MEIS1,FABP4,EMCN,CXCL12,MMRN2,COL5A2,MGP,ID4,CDO1,MYL9,DBN1,RBMS3
gene_set_query	201	HMX2	312.0	ARCHS4 Coexpression,53;Enrichr Queries,859;GTEx Coexpression,24	FEN1,ERCC6L,CCNF,KIF14,HJURP,BUB1B,MCM10,ENO1,KIF11,MKI67,PRPF19,LMNB2,LMNB1,CHAF1A,SOX17,EXO1,PPAT,CHEK1,NUSAP1,RCC1,MYBL2,DLGAP5,RFC4,CAD,CCNA2,KIFC1,TAL1,MTHFD2,MCM3,MCM4,DTL,ASF1B,MCM2,PCNA,DLX5,SHMT2,NCAPG,CDCA8,HMMR,TYMS,CENPA,AURKB,RAD51AP1,RAD54L,BUB1,HOXC6,E2F8,FANCI,GINS2,TFAP2C,RRM2,FOXF1,ZBTB16,PLK1,PAICS,TBX4,ZWINT,CENPE,MEIS1,CENPM,MAD2L1
gene_set_query	202	MEF2A	313.0	Literature ChIP-seq,89;ARCHS4 Coexpression,271;ENCODE ChIP-seq,52;Enrichr Queries,1067;ReMap ChIP-seq,217;GTEx Coexpression,182	CLIC5,HSPB6,FHL1,LMOD1,WFDC1,LDB3,LMNB1,LAPTM4B,CHAF1A,SGCA,PLAU,ADAMTSL3,NUF2,PDK4,RCC1,CD36,SGCG,SOX4,RFC4,ACTN2,RFC2,MMP1,CAD,FGR,ASPM,MTHFD2,CASQ2,TMEM106C,KIF2C,PDE5A,RBMS3,RNASEH2A,EPAS1,KCNA5,PIK3R1,AURKB,RAB11FIP1,FAM184A,S1PR1,STXBP6,MYH10,GINS2,MARCKSL1,SPAG5,MDH2,ZBTB16,CAV1,KLF4,PAICS,KLF2,NR4A3,DES,GPD1L
gene_set_query	203	RUNX1	314.0	Literature ChIP-seq,119;ARCHS4 Coexpression,284;Enrichr Queries,718;ReMap ChIP-seq,129;GTEx Coexpression,320	FAM107A,PLOD2,FHL5,ENO2,LRRC32,GIMAP6,CDH5,UCHL1,IL18RAP,CHAF1A,CLEC1A,SGCA,PLAU,PRX,SOX4,DLGAP5,DUSP1,RFC2,LMO2,LSR,CKAP4,NIPSNAP1,COX6B1,FGR,SLC7A5,ASPM,MMP14,AGTR1,BIRC5,RAB38,HPRT1,DBN1,ITIH5,HLF,RNASEH2A,SHC1,EPAS1,PIK3R1,ADRB2,LRP8,AURKB,SRM,RAB11FIP1,TCEAL2,SERPINH1,CYC1,DNAI1,IL33,MARCKSL1,CAV1,KLF4,KLF2,MFAP4,UCK2,APEX1,RFWD3,COL5A2,CENPO
gene_set_query	204	TBX20	314.0	ARCHS4 Coexpression,360;Enrichr Queries,370;GTEx Coexpression,212	SEMA5A,PCOLCE2,EPAS1,TCF21,ADRB1,LDB3,BZW2,AURKB,LAPTM4B,CNN1,SOX17,SLIT3,CYC1,MYH10,SGCG,SOX4,TFAP2C,ACTN2,FOXF1,ZBTB16,NR2F1,KLF4,TBX4,COX6B1,BMP5,MEIS1,CXCL12,DES,CASQ2,ID4,GPD1L,MYL9
gene_set_query	205	EBF3	315.0	ARCHS4 Coexpression,666;Enrichr Queries,236;GTEx Coexpression,43	SRPX,ROBO4,LDB2,LRRC32,CHRDL1,CDH5,UCHL1,SOX17,STMN1,CD36,PKNOX2,VWF,F8,EMCN,GPD1,MMRN2,AGTR1,DBN1,RBMS3,CFD,ITIH5,GPM6A,TNXB,PCOLCE2,ADH1B,EPAS1,ACACB,RASIP1,AURKB,MYCT1,PALMD,SLC19A3,S1PR1,SLIT3,JAM2,MARCKSL1,ANGPT1,FZD4,CAV2,CAV1,ZBTB16,PDE2A,NR2F1,ABCA8,SULF1,KLF4,GNG11,MFAP4,MEIS1,FABP4,CXCL12,COL5A2,ID4
gene_set_query	206	GLI3	315.7	ARCHS4 Coexpression,223;Enrichr Queries,375;GTEx Coexpression,349	SEMA5A,EPAS1,COL11A1,PIK3R1,CHRDL1,AURKB,KIF15,TMEM47,NUSAP1,SLIT3,RSPO1,MYH10,RAI2,SOX4,JAM2,MARCKSL1,CAV1,MAMDC2,NR2F1,SULF1,KLF4,MMP14,MEIS1,CENPF,CXCL12,PSAT1,COL5A2,ID4,CDO1,RBMS3
gene_set_query	207	OVOL1	316.7	ARCHS4 Coexpression,340;Enrichr Queries,279;GTEx Coexpression,331	LAD1,CDCA4,ITGB4,TMPRSS4,CBLC,SPINT2,ABCA12,AURKB,FUT3,PLAU,CA2,CHEK2,SOX4,TFAP2C,GPX2,COBL,LSR,KLF4,SLC7A5,CDCP1,SLPI,CCNE1,SDC1,RAB38,SPRR1A
gene_set_query	208	THAP4	317.3	ARCHS4 Coexpression,139;Enrichr Queries,524;GTEx Coexpression,289	B4GALT2,SHMT2,LDB3,ENO1,BZW2,PRPF19,FOXM1,AURKB,LMNB2,SRM,SGCA,CHEK2,EIF4EBP1,RCC1,MYBL2,CYC1,TK1,SGCG,CCT3,RRM2,ACTN2,MDH2,CAD,NME4,LSR,RANGAP1,COX6B1,UCK2,KIFC1,MCM3,MCM4,MCM6,FKBP4
gene_set_query	209	ATF3	318.5	Literature ChIP-seq,112;ARCHS4 Coexpression,950;ENCODE ChIP-seq,106;Enrichr Queries,359;ReMap ChIP-seq,236;GTEx Coexpression,148	TOP2A,FEN1,MCM7,FHL1,CBLC,PLOD2,ENO1,ENO2,LMNB2,KIF15,LMNB1,TMEM100,UCHL1,CLEC1A,SOX17,SGCA,PTTG1,PLAU,CA2,PSMD2,CHEK1,STMN1,NUF2,PDK4,NEK2,CD36,VWF,DUSP1,GPX3,MMP1,DENND2A,RFX2,KIF23,CKAP4,CCNA2,SLC7A5,EMCN,MTHFD2,PTGER4,PCNA,RNASEH2A,EPAS1,SHC1,CDCA4,SHMT2,LTBP4,CDCA8,ADRB2,CENPA,RASIP1,AURKB,AURKA,MYCT1,RAB11FIP1,SPP1,EIF4EBP1,SLIT3,DNAI1,IL33,RRM1,STARD13,RRM2,CAV2,UBE2C,CAV1,NR2F1,CDC6,KLF4,…
gene_set_query	210	HOXB1	319.3	ARCHS4 Coexpression,174;Enrichr Queries,502;GTEx Coexpression,282	LAD1,SMARCB1,EPAS1,CDCA4,TMPRSS4,GMNN,CBLC,PIK3R1,TSPAN12,AURKB,FUT3,TMEM47,SERPINH1,MYH10,SOX4,PKNOX2,HOXC6,GINS2,TFAP2C,MARCKSL1,FOXF1,ZBTB16,NR2F1,KLF4,TUBG1,TBX4,KLF2,ZWINT,NIPSNAP1,MEIS1,CDCP1,CXCL12,ESPL1,APEX1,SDC1,RAB38,SPRR1A,DBN1,MAD2L1
gene_set_query	212	CEBPD	321.4	Literature ChIP-seq,63;ARCHS4 Coexpression,702;ENCODE ChIP-seq,108;ReMap ChIP-seq,270;GTEx Coexpression,464	PTGER4,GPI,FEN1,RNASEH2A,CDCA3,MCM7,SHC1,ENO1,AURKA,CDH5,IL18RAP,SOX17,PLAU,PRX,NUSAP1,SPP1,PAK6,RCC1,OIP5,CYC1,SLC12A8,IL33,MARCKSL1,RRM2,ANGPT1,DUSP1,ZBTB16,NR2F1,COBL,NME4,KLF4,KLF2,COX6B1,SRPK1,FGR,TTLL7,MEIS1,RFWD3,DPEP2,MNDA,ITM2A,DBN1,RBMS3,AARS
gene_set_query	213	MNX1	322.0	Literature ChIP-seq,130;ARCHS4 Coexpression,281;Enrichr Queries,491;GTEx Coexpression,386	SMARCB1,ITGB4,GMNN,KIF14,BUB1B,AQP4,SPINT2,FHL5,MKI67,FOXM1,PRPF19,LMNB2,ACADL,CHEK2,EFCAB1,MYBL2,SOX4,SLC12A8,GPX2,SSR4,LSR,RANGAP1,ESPL1,KIFC1,MTHFD2,MMRN2,BIRC5,SPARCL1,MCM6,FKBP4,LRRC15,DLX5,SAMHD1,TRHDE,AURKB,SEC14L3,PDZD2,EIF4EBP1,HOXC6,SLC14A1,TFAP2C,SYT1,ZBTB16,PLK1,NR2F1,FMO2,CDC6,KLF4,MEIS1,UCK2,CENPF,DES,GIPC2,ID4,ALDH18A1,SPRR1A
gene_set_query	214	ZNF714	322.3	ARCHS4 Coexpression,889;Enrichr Queries,24;GTEx Coexpression,54	TOP2A,FEN1,ERCC6L,MCM7,ZWILCH,CCNF,GMNN,KIF14,HJURP,BUB1B,MCM10,KIF11,MKI67,FOXM1,PRPF19,LMNB2,KIF15,LMNB1,CHAF1A,EXO1,PPAT,CHEK2,ADAMTSL3,CHEK1,STMN1,NUF2,NUSAP1,OIP5,MYBL2,SKP2,SOX4,DLGAP5,KIF23,CIT,CCNA2,ASPM,MELK,ESPL1,KIFC1,DEPDC1,MCM3,MCM4,BIRC5,KIF2C,MCM6,DTL,MCM2,ASF1B,PCNA,CDCA3,TROAP,NCAPG,CDCA8,TTK,HMMR,TYMS,CENPA,AURKB,AURKA,RAD51AP1,CCNB2,CCNB1,RAD54L,BUB1,GINS1,FANCI,GINS2,RRM2,SPAG…
gene_set_query	215	GLIS2	323.0	ARCHS4 Coexpression,315;Enrichr Queries,522;GTEx Coexpression,132	B4GALT2,EPAS1,SHC1,LTBP4,KCNA5,PLOD2,LRRC32,FBLN5,AURKB,TMEM47,C1QTNF7,PLAU,ADAMTSL3,SERPINH1,SLIT3,SOX4,AOC3,CAV1,TMEM132A,SULF1,KLF4,KLF2,CKAP4,MFAP4,MMP14,CXCL12,COL5A2,ITGA8,PDE5A,MYL9,LIMS2,DBN1,RBMS3
gene_set_query	216	SHOX2	323.7	ARCHS4 Coexpression,464;Enrichr Queries,255;GTEx Coexpression,252	PCOLCE2,EPAS1,COL11A1,FHL5,THY1,AURKB,LMNB2,RSRC1,CHEK2,SERPINH1,SLIT3,SOX4,HOXC6,ANGPT1,CAV1,NR2F1,SULF1,KLF4,GREM1,MMP14,MEIS1,CXCL12,KIFC1,COL5A2,MGP,ID4,MYL9,DBN1,RBMS3
gene_set_query	217	ZNF57	326.0	ARCHS4 Coexpression,332;Enrichr Queries,373;GTEx Coexpression,273	CFD,LAD1,PCNA,CDCA4,DLX5,GMNN,CBLC,KIF11,ABCA12,SAMHD1,BZW2,AURKB,AURKA,CHAF1A,CA2,RSRC1,CHEK2,LAMP3,PDK4,PBK,DLGAP5,SLC12A8,CCT3,GINS2,TFAP2C,RRM2,ACTL6A,CDC6,KLF4,TPX2,SLC7A5,SDC1,RAB38,MAD2L1
gene_set_query	218	ZNF676	327.3	ARCHS4 Coexpression,432;Enrichr Queries,357;GTEx Coexpression,193	SEMA5A,ERCC6L,COL11A1,BUB1B,HMMR,PRPF19,ARHGAP6,CHRDL1,CENPA,ACTG2,AURKB,CCNB1,ADAMTSL3,CHEK2,PDK4,PLCE1,OIP5,MYBL2,CD36,PDE8B,SYT1,CAV2,MAMDC2,KLF4,CENPF,MEIS1,EMCN,CXCL12,MMRN1,CCNE1,MGP,ID4,PDE5A,LIMS2,ENG,RBMS3
gene_set_query	219	HOXA13	327.7	ARCHS4 Coexpression,406;Enrichr Queries,377;GTEx Coexpression,200	CAB39L,WFDC1,TCF21,KIF11,ARHGAP6,ACTG2,AURKB,LMNB2,SELENBP1,CNN1,PLAU,EXO1,PDK4,RCC1,RSPO1,SOX4,HOXC6,TFAP2C,GPX2,RRM2,FOXF1,CAV1,ZBTB16,CAD,NR2F1,NME4,KLF4,TBX4,MEIS1,NR4A3,ESPL1,DEPDC1,DSG2,LIMS2
gene_set_query	220	TEAD3	328.0	ARCHS4 Coexpression,319;Enrichr Queries,511;GTEx Coexpression,154	B4GALT2,SYNM,EPAS1,ITGB4,SHC1,LMOD1,ACTG2,AURKB,LMNB2,CNN1,C1QTNF7,ADAMTSL3,CHEK2,SERPINH1,SOX4,FOXF1,CAV1,MAMDC2,NME4,LSR,KLF4,CKAP4,SLC7A5,MEIS1,MMP14,DES,CXCL12,SDC1,PDE5A,MYL9,LIMS2,DBN1
gene_set_query	221	NFATC4	328.3	ARCHS4 Coexpression,144;Enrichr Queries,476;GTEx Coexpression,365	B4GALT2,EPAS1,SHC1,LMOD1,LTBP4,THY1,FBLN5,AURKB,TMEM47,SERPINH1,MYBL2,SLIT3,RAI2,SOX4,MAMDC2,NR2F1,NME4,SULF1,KLF4,CKAP4,GREM1,MFAP4,MEIS1,MMP14,CXCL12,COL5A2,MGP,MYL9,LIMS2,DBN1,RBMS3
gene_set_query	222	NR1H3	329.2	Literature ChIP-seq,52;ARCHS4 Coexpression,1060;Enrichr Queries,425;ReMap ChIP-seq,52;GTEx Coexpression,57	TOP2A,SRPX,ROBO4,LMOD1,LDB2,ENO1,SPINT2,GIMAP6,BZW2,CDH5,UCHL1,SOX17,PTTG1,PLAU,CA2,CHEK2,PDK4,CD36,TK1,SGCG,VWF,MMP1,GPX3,DUSP1,STARD8,MAMDC2,RFX2,NME4,FGR,MMP11,MMP14,EMCN,MELK,KIFC1,GPD1,MMRN2,AGTR1,MCM3,MCM4,MCM6,ENG,MCM2,CFD,PCNA,ADH1B,EPAS1,FGL2,ACACB,RASIP1,AURKB,UNG,SELENBP1,DUOX1,MYCT1,PALMD,SLC19A3,S1PR1,SPP1,DNAI1,JAM2,AOC3,CYB5A,FZD4,CAV2,CAV1,FMO2,CDC6,KLF4,GNG11,LYVE1,KLF2,FABP4,CXC…
gene_set_query	223	MEF2C	329.2	ARCHS4 Coexpression,380;ENCODE ChIP-seq,29;Enrichr Queries,163;ReMap ChIP-seq,287;GTEx Coexpression,787	CLIC5,VIPR1,EPAS1,FHL1,LDB3,PIK3R1,LDB2,TSPAN12,LMNB2,AURKB,LMNB1,RAB11FIP1,CHAF1A,SGCA,CA2,FAM184A,STMN1,S1PR1,CD36,MYH10,SOX4,SGCG,PKNOX2,SYT1,ANGPT1,ACTN2,CAV1,LMO2,NR2F1,KLF4,GNG11,KLF2,FGR,TTLL7,MEIS1,NR4A3,CXCL12,GORASP2,COL5A2,SPARCL1,KIF2C,GPD1L,ITM2A
gene_set_query	224	CDX2	329.2	Literature ChIP-seq,128;ARCHS4 Coexpression,414;Enrichr Queries,494;ReMap ChIP-seq,231;GTEx Coexpression,379	VIPR1,MCM7,SHC1,EPAS1,TMPRSS4,CBLC,PIK3R1,AURKB,FUT3,SELENBP1,RAB11FIP1,SOX17,CA2,RSRC1,FAM184A,CHEK2,CA4,SOX4,HOXC6,TFAP2C,GPX2,VWF,DUSP1,FOXF1,ZBTB16,LMO2,NR2F1,COBL,LSR,TMC5,KLF4,FERMT1,TPX2,MFAP4,MEIS1,CXCL12,APEX1,GIPC2,COL5A2,TMEM106C,DSG2,ALDH18A1
gene_set_query	225	MEIS2	329.5	ARCHS4 Coexpression,649;Enrichr Queries,401;ReMap ChIP-seq,46;GTEx Coexpression,222	ACVRL1,SYNM,MCM7,LMOD1,HBB,ENO1,LDB2,ACTG2,LAPTM4B,STMN1,SOX4,PKNOX2,DUSP1,DENND2A,NME4,TUBG1,CCNA2,F8,CDCP1,MTHFD2,KIFC1,DBN1,RBMS3,GPM6A,PCNA,EPAS1,PIK3R1,AURKB,CNN1,RAB11FIP1,FAM184A,PIP5K1B,MYH10,MARCKSL1,FOXF1,FZD4,CAV1,ZBTB16,NR2F1,SULF1,KLF4,BMP5,MEIS1,TMEM158,NR4A3,CXCL12,SCGB1A1,COL5A2,ID4,LIMS2
gene_set_query	226	AHR	330.0	Literature ChIP-seq,92;ARCHS4 Coexpression,685;Enrichr Queries,593;ReMap ChIP-seq,38;GTEx Coexpression,242	SEMA5A,LAD1,VIPR1,ITGB4,WFDC1,BZW2,CHRDL1,LAPTM4B,SGCA,CA2,PLAU,CHEK2,ADAMTSL3,PRX,CA4,LEPR,CD36,PDE8B,CEP55,SOX4,GPX2,DUSP1,GPX3,LSR,SLC7A5,MMP14,ESPL1,GPD1,TIMELESS,RBMS3,MCM2,PTGER4,EPAS1,TROAP,FGL2,LTBP4,PIK3R1,SAMHD1,AURKB,SELENBP1,HOXC6,GINS2,STARD13,MARCKSL1,TFAP2C,CAV1,ABCA8,KLF4,TBX4,KLF2,ZWINT,TTLL7,TPX2,MEIS1,CXCL12,ID4
gene_set_query	227	NFIB	330.3	Literature ChIP-seq,50;ARCHS4 Coexpression,1004;Enrichr Queries,198;GTEx Coexpression,69	TOP2A,FEN1,SYNM,TCF21,PLOD2,LDB2,MKI67,LRRC32,CHRDL1,LMNB1,CDH5,SOX17,EFCAB1,STMN1,CD36,SOX4,VWF,EMCN,CCNE1,MMRN2,SPARCL1,HPRT1,ASF1B,RBMS3,CFD,ITIH5,TNXB,EPAS1,ADRB1,PIK3R1,LRP8,AURKB,FBLN5,MYCT1,RACGAP1,PALMD,SERPINH1,RAD54L,SLIT3,MYH10,RAI2,CYB5A,STARD13,CAV2,CAV1,ZBTB16,NR2F1,SULF1,KLF4,GNG11,CORO2B,IGSF10,MEIS1,UCK2,CXCL12,PSAT1,COL5A2,MGP,ID4
gene_set_query	228	CTCF	331.3	Literature ChIP-seq,104;ARCHS4 Coexpression,16;ENCODE ChIP-seq,36;Enrichr Queries,533;ReMap ChIP-seq,188;GTEx Coexpression,1111	FCN3,ERCC6L,VIPR1,CCNF,GMNN,HJURP,BUB1B,CBLC,MKI67,LAPTM4B,STMN1,NUSAP1,RCC1,ENPP4,SKP2,PKNOX2,LMO2,GPD1,TIMELESS,MYL9,ASF1B,RNASEH2A,CDCA3,CDCA4,SHMT2,SHC1,TROAP,LTBP4,CDCA8,NCAPG,PIK3R1,HMMR,CCNB1,RACGAP1,SERPINH1,MYH10,HOXC6,FANCI,SLC14A1,FZD4,UBE2C,EIF2AK1,PLK1,CDC6,PAICS,CORO2B,ZWINT,TPX2,SLC6A8,KIF4A,SDC1,AARS,TOP2A,B4GALT2,LRRC36,CLIC5,FEN1,SYNM,MCM7,LDB3,MCM10,KIF11,PRPF19,FOXM1,LMNB2,LMN…
gene_set_query	229	ZNF473	331.7	ARCHS4 Coexpression,159;Enrichr Queries,33;GTEx Coexpression,803	LRRC36,TOP2A,FEN1,MCM7,CCNF,KIF14,MCM10,KIF11,MKI67,KIF15,EXO1,CHEK2,EFCAB1,CHEK1,NEK2,MYBL2,SKP2,CEP55,CCT3,RFC4,RFC2,TUBG1,CCNA2,SLC7A5,ASPM,MELK,ESPL1,MTHFD2,KIFC1,TIMELESS,MCM3,BIRC5,MCM4,KIF2C,KIF20A,MCM6,FKBP4,DTL,PCNA,EPAS1,SHMT2,SHC1,NCAPG,TTK,CENPA,AURKB,UNG,AURKA,CCNB1,RACGAP1,BUB1,DNAI1,E2F8,GINS1,FANCI,GINS2,RRM2,SPAG5,UBE2C,GINS3,PLK1,CYP4B1,CDC6,KLF4,NDC80,CENPE,TPX2,CENPF,TPPP3,PSA…
gene_set_query	230	PAX9	332.7	ARCHS4 Coexpression,215;Enrichr Queries,331;GTEx Coexpression,452	PTGER4,LAD1,SYNM,DLX5,TMPRSS4,LMOD1,TCF21,AURKB,FUT3,DUOX1,CA2,EFCAB1,DNAI1,HOXC6,E2F8,TFAP2C,FOXF1,NR2F1,CYP4B1,FMO2,KLF4,TBX4,GREM1,SLC7A5,MEIS1,TPPP3,CDCP1,CXCL12,NR4A3,ESPL1,SLPI,SCGB1A1,ID4,SPRR1A
gene_set_query	231	ISL1	333.0	ARCHS4 Coexpression,483;Enrichr Queries,291;GTEx Coexpression,225	RTN1,DLX5,COL11A1,LTBP4,KCNA5,SPINT2,AURKB,UCHL1,C1QTNF7,CHEK2,PDK4,PLCE1,CA9,RSPO1,RAI2,SOX4,SGCG,TFAP2C,SYT1,SSR4,FOXF1,GPX3,CAV1,NR2F1,COBL,NME4,SULF1,KLF4,BMP5,MEIS1,CXCL12,ID4,CLDN18
gene_set_query	232	PITX1	333.0	ARCHS4 Coexpression,480;Enrichr Queries,61;GTEx Coexpression,458	TOP2A,B4GALT2,LAD1,MKI67,FOXM1,LMNB2,LMNB1,CDC20,PTTG1,PLAU,RSRC1,CHEK2,PBK,NUSAP1,MYBL2,TK1,SOX4,DLGAP5,GPX3,SLC7A5,CDCP1,MELK,ESPL1,SLPI,BIRC5,DBN1,CFD,EPAS1,TMPRSS4,ADRB1,AURKB,FUT3,CCNB2,HOXC6,GINS2,TFAP2C,RRM2,FOXF1,UBE2C,CAV1,ZBTB16,PLK1,NR2F1,KLF4,TBX4,CENPF,MEIS1,CXCL12,COL5A2,ID4,SDC1,SPRR1A,CDKN3
gene_set_query	233	TFCP2L1	334.3	ARCHS4 Coexpression,254;Enrichr Queries,300;GTEx Coexpression,449	EPAS1,ITGB4,TMPRSS4,CBLC,SPINT2,PIK3R1,MKI67,AURKB,FUT3,SELENBP1,DUOX1,PODXL,CA2,CHEK2,PDK4,SLC12A8,SOX4,PLLP,GPX3,CAV1,ZBTB16,COBL,CYP4B1,LSR,KLF4,SLC7A5,CXCL12,SLC6A8,SLPI,SDC1,DSG2
gene_set_query	234	TCF7L2	334.3	Literature ChIP-seq,82;ARCHS4 Coexpression,615;ENCODE ChIP-seq,24;Enrichr Queries,886;ReMap ChIP-seq,207;GTEx Coexpression,192	GPI,MCM7,HSPB6,GMNN,TCF21,CBLC,ENO1,ENO2,ABCA12,TSPAN12,CDC20,LAPTM4B,UCHL1,C1QTNF7,RSRC1,PLAU,CHEK2,PPAT,LAMP3,CHEK1,NUF2,PDK4,NEK2,IFT57,SOX4,DUSP1,COBL,LSR,CIT,ASPM,MMP14,F8,MTHFD2,GORASP2,AGTR1,MCM4,PDE5A,DSG2,RBMS3,ITIH5,RNASEH2A,CDCA3,GYPC,PCOLCE2,ADH1B,EPAS1,SHC1,CDCA8,PIK3R1,SAMHD1,CENPA,AURKB,AURKA,RAD51AP1,PALMD,PODXL,SLIT3,CYC1,MYH10,BUB1,RAI2,HOXC6,AOC3,FANCI,CYB5A,IL33,MARCKSL1,STARD…
gene_set_query	235	SREBF2	334.3	Literature ChIP-seq,160;ARCHS4 Coexpression,361;ENCODE ChIP-seq,105;Enrichr Queries,756;ReMap ChIP-seq,241;GTEx Coexpression,383	TOP2A,GPI,LAD1,FEN1,MCM7,HSPB6,GMNN,HJURP,ENO1,PRPF19,TSPAN12,LMNB2,LMNB1,CHEK2,MYBL2,ENPP4,SOX4,CCT3,PLLP,CAD,NME4,RANGAP1,CIT,SLC7A5,KIFC1,ASPA,DBN1,ASF1B,ENG,CFD,RTN1,RNASEH2A,SHC1,EPAS1,PIK3R1,LRP8,AURKB,PAK6,CYC1,SPTBN2,RRM2,CAV1,TMEM132A,PDE2A,CDC6,KLF4,KLF2,MEIS1,AARS
gene_set_query	236	TERF1	335.5	ARCHS4 Coexpression,103;Enrichr Queries,45;ReMap ChIP-seq,173;GTEx Coexpression,1021	TOP2A,MCM7,ZWILCH,GMNN,BUB1B,KIF11,ENO2,PRPF19,MKI67,LMNB1,CDC20,CHAF1A,RSRC1,PLAU,EXO1,CHEK2,PPAT,CHEK1,STMN1,NUF2,NUSAP1,NEK2,MYBL2,TK1,SKP2,SOX4,DLGAP5,RFC2,KIF23,TUBG1,CKAP4,FGR,CCNA2,ASPM,TIMELESS,MCM3,BIRC5,MCM4,KIF2C,MCM6,DTL,PCNA,ADRB1,TTK,PIK3R1,HMMR,AURKB,AURKA,RAD51AP1,CCNB2,CCNB1,RAB11FIP1,RACGAP1,PODXL,BUB1,MYH10,GINS1,GINS2,RRM2,UBE2C,TMEM132A,PLK1,CDC6,KLF4,WDR12,PAICS,KLF2,TTLL7,T…
gene_set_query	237	HEY1	336.3	ARCHS4 Coexpression,313;Enrichr Queries,197;GTEx Coexpression,499	EPAS1,FAM107A,AQP4,HIGD1B,AURKB,TMEM100,TMEM47,CA2,S1PR1,PDK4,SERPINH1,SOX4,JAM2,MARCKSL1,GPX3,CAV1,LMO2,DENND2A,NR2F1,SULF1,KLF4,CORO2B,GNG11,KLF2,MEIS1,CXCL12,FEZ1,COL5A2,MGP,ID4,SPARCL1,CDO1
gene_set_query	238	ELF5	336.4	Literature ChIP-seq,158;ARCHS4 Coexpression,739;Enrichr Queries,156;ReMap ChIP-seq,223;GTEx Coexpression,406	LAD1,VIPR1,SYNM,ITGB4,EPAS1,TMPRSS4,SLC1A1,SPINT2,KIF11,ENO2,HIGD1B,ACTG2,AURKB,LMNB2,PLAC8,SELENBP1,CA2,CHEK2,PDK4,EIF4EBP1,CD36,STXBP6,SOX4,SPTBN2,IL33,TFAP2C,ZBTB16,EIF2AK1,MAMDC2,TMEM132A,RFX2,NR2F1,CYP4B1,SULF1,KLF4,MMP14,MEIS1,DES,CXCL12,SLPI,MGP,AGTR1,ID4,DSG2,FKBP4,FOLR1,ASPA
gene_set_query	239	SOX8	336.7	ARCHS4 Coexpression,422;Enrichr Queries,249;GTEx Coexpression,339	SYNM,EPAS1,FAM107A,AQP4,AURKB,PDZD2,CA2,PDK4,SOX4,MARCKSL1,PLLP,ZBTB16,LMO2,NR2F1,COBL,KLF4,CORO2B,KLF2,SLC7A5,TPPP3,TMEM158,CXCL12,PSAT1,FEZ1,MGP,ID4,SPARCL1,ASPA,LIMS2
gene_set_query	240	STAT1	337.3	Literature ChIP-seq,142;ARCHS4 Coexpression,1091;ENCODE ChIP-seq,35;Enrichr Queries,575;ReMap ChIP-seq,154;GTEx Coexpression,27	TOP2A,B4GALT2,FEN1,ERCC6L,KIF14,HJURP,CBLC,MCM10,ENO1,KIF11,MKI67,ENO2,PRPF19,GIMAP6,LMNB1,IL18RAP,CLEC1A,SGCA,EXO1,PLAU,PPAT,LAMP3,CHEK1,NUF2,CA4,NUSAP1,PBK,RCC1,MYBL2,ENPP4,TK1,DLGAP5,CD33,SLC15A2,DUSP1,GPX3,CAD,LSR,PDIA6,CCNA2,FGR,ASPM,MMP14,MELK,KIFC1,MTHFD2,MCM3,MCM6,DTL,MCM2,PTGER4,PCNA,RNASEH2A,PCOLCE2,SHC1,FGL2,NCAPG,HMMR,PIK3R1,TYMS,SAMHD1,CENPA,AURKB,RAD51AP1,SEC14L3,PRAME,CYC1,BUB1,HOX…
gene_set_query	241	HOXD9	337.7	ARCHS4 Coexpression,210;Enrichr Queries,283;GTEx Coexpression,520	B4GALT2,DLX5,LTBP4,TCF21,THY1,PRPF19,FOXM1,ARHGAP6,AURKB,LMNB2,SOX17,SERPINH1,SLIT3,RSPO1,RAI2,PKNOX2,HOXC6,TFAP2C,VWF,FOXF1,ZBTB16,CAD,NR2F1,KLF4,TBX4,GREM1,MEIS1,CXCL12,DES,EMCN,COL5A2,ID4,LIMS2,DBN1
gene_set_query	242	KLF11	339.3	ARCHS4 Coexpression,475;Enrichr Queries,336;GTEx Coexpression,207	EPAS1,ADH1B,ADRB2,PIK3R1,AURKB,SOX17,PALMD,TCEAL2,CHEK2,PDK4,S1PR1,AOX1,CD36,PDE8B,SOX4,AOC3,RRM2,DUSP1,CAV1,ZBTB16,TMEM132A,NETO2,KLF4,KLF2,CIT,SLC7A5,CXCL12,NR4A3,MTHFD2,PSAT1,MMRN2,GPD1,AGTR1,MCM2
gene_set_query	243	ATF4	339.5	ARCHS4 Coexpression,213;Enrichr Queries,897;ReMap ChIP-seq,84;GTEx Coexpression,164	B4GALT2,SYNM,SMARCB1,PCNA,HSPB6,SHMT2,LMOD1,ENO1,PRPF19,ACTG2,RASIP1,LMNB2,FUT3,LMNB1,CNN1,SERPINH1,EIF4EBP1,PAK6,RCC1,MYBL2,AOC3,STARD13,MARCKSL1,FOXF1,CAD,NME4,KLF4,RANGAP1,NDC80,CKAP4,MMP11,SLC7A5,MFAP4,MMP14,DES,MTHFD2,PSAT1,KIFC1,PDE5A,DSG2,FKBP4,MYL9,DTL,FOLR1,LIMS2,ASF1B,AARS
gene_set_query	244	HES1	340.5	ARCHS4 Coexpression,553;Enrichr Queries,293;ReMap ChIP-seq,255;GTEx Coexpression,261	TOP2A,LAD1,DLX5,EPAS1,NPR3,FHL1,KIF14,CBLC,PIK3R1,ABCA12,HIGD1B,ACTG2,AURKB,CDC20,PLAU,CA2,CHEK2,PLCE1,CD33,SOX4,TFAP2C,MARCKSL1,RRM2,FOXF1,CAV1,NR2F1,KLF4,SULF1,KLF2,COX6B1,CCNA2,SLC7A5,CDCP1,CXCL12,ID4,SDC1,RAB38,CDO1
gene_set_query	245	NANOG	341.3	Literature ChIP-seq,17;ARCHS4 Coexpression,640;ENCODE ChIP-seq,118;Enrichr Queries,277;ReMap ChIP-seq,53;GTEx Coexpression,943	ACVRL1,CLIC5,SMARCB1,HSPB6,CAB39L,KIF14,TCF21,MCM10,ENO1,LDB2,FOXM1,LMNB2,LMNB1,LAPTM4B,CDH5,UCHL1,ACADL,CA2,CHEK2,CHEK1,PDK4,AOX1,MYBL2,SKP2,PKNOX2,CCT3,RFC4,TRPC6,ACTL6A,MAMDC2,COBL,NME4,CKAP4,FGR,MMP11,MMP14,RGN,AGTR1,TIMELESS,CASQ2,MCM3,BIRC5,DSG2,MCM6,FKBP4,MYL9,ASPA,DBN1,RBMS3,ITIH5,RNASEH2A,CDCA3,SHMT2,DLX5,SHC1,EPAS1,NPR3,LTBP4,PIK3R1,THY1,AURKB,FBLN5,AURKA,CCNB1,PDZD2,PODXL,SPP1,EIF4EBP1…
gene_set_query	246	ZNF100	342.7	ARCHS4 Coexpression,919;Enrichr Queries,39;GTEx Coexpression,70	TOP2A,MCM7,ZWILCH,KIF14,HJURP,BUB1B,MCM10,KIF11,MKI67,FOXM1,PRPF19,KIF15,LMNB1,CHAF1A,PTTG1,EXO1,RSRC1,CHEK2,ADAMTSL3,NUF2,PBK,NUSAP1,NEK2,OIP5,MYBL2,DLGAP5,RFC4,CCNA2,SLC7A5,ASPM,MELK,ESPL1,DEPDC1,MCM3,KIF2C,MCM6,DTL,ASPA,ASF1B,MCM2,CDCA3,CDCA8,NCAPG,TTK,HMMR,CENPA,AURKB,AURKA,RAD51AP1,CCNB2,RAD54L,BUB1,E2F8,GINS1,FANCI,GINS2,RRM2,SPAG5,PLK1,CDC6,ZWINT,NDC80,TPX2,CENPE,CENPF,PRC1,RFWD3,MAD2L1
gene_set_query	247	NR0B1	342.8	Literature ChIP-seq,41;ARCHS4 Coexpression,569;Enrichr Queries,164;GTEx Coexpression,597	GMNN,SPINT2,ENO1,BZW2,FOXM1,TMEM47,UCHL1,SOX17,CA2,CHEK2,STMN1,PDK4,AOX1,MYBL2,ENPP4,NEK2,TK1,SSR4,GPX3,DUSP1,COBL,FGR,MMP11,ASPM,MMP14,KIFC1,TAL1,CCNE1,GPD1,RGN,CASQ2,RAB38,RNASEH2A,HLF,CDCA3,EPAS1,COL11A1,KCNA5,TTK,HMMR,AURKB,UNG,SLC19A3,SPP1,PRAME,JAM2,RAI2,TFAP2C,UBE2C,CAV1,SULF1,KLF4,GNG11,PAICS,CORO2B,KLF2,BMP5,MFAP4,CENPF,MEIS1,UCK2,SLC6A8,COL5A2,GIPC2,ID4,FOLR1
gene_set_query	248	NKX21	343.5	ARCHS4 Coexpression,102;GTEx Coexpression,585	CLIC5,CYB5A,TRPC6,EPAS1,DLX5,LTBP4,CYP4B1,FMO2,LRP8,TBX4,TMEM100,DUOX1,SLPI,ACADL,LAMP3,STMN1,ID4,CLDN18,PDE8B,IFT57,FOLR1,SLC12A8,SOX4
gene_set_query	249	OLIG2	344.3	Literature ChIP-seq,62;ARCHS4 Coexpression,362;Enrichr Queries,439;GTEx Coexpression,514	SEMA5A,SMARCB1,MCM7,FAM107A,KIF14,AQP4,ACTG2,LMNB1,UCHL1,CA2,PLAU,OIP5,TK1,SLC12A8,PKNOX2,PLLP,LMO2,ACTL6A,COBL,LSR,TMC5,CIT,CCNA2,SLC7A5,MTHFD2,FEZ1,TIMELESS,SPARCL1,BIRC5,DBN1,GPM6A,RTN1,EPAS1,SLC1A1,ADRB1,PIK3R1,AURKB,PDZD2,RACGAP1,SERPINH1,EIF4EBP1,SLIT3,JAM2,RAI2,MARCKSL1,TFAP2C,ANGPT1,SPAG5,ZBTB16,NR2F1,FMO2,KLF4,CORO2B,PAICS,TBX4,KLF2,TTLL7,MFAP4,MEIS1,TPPP3,CXCL12,COL5A2,ID4,LIMS2
gene_set_query	250	ELK1	345.4	Literature ChIP-seq,154;ARCHS4 Coexpression,549;ENCODE ChIP-seq,87;ReMap ChIP-seq,254;GTEx Coexpression,683	B4GALT2,FEN1,SYNM,HSPB6,MCM7,ZWILCH,FOXM1,PRPF19,LMNB2,KIF15,PTTG1,PLAU,PRX,STMN1,RCC1,TK1,RFC4,DUSP1,GPX3,CAD,RFX2,RANGAP1,CIT,CCNA2,ASPM,KIFC1,KIF2C,MCM6,FKBP4,DBN1,MCM2,PTGER4,GPM6A,RNASEH2A,PCNA,CDCA3,SHC1,PIK3R1,SAMHD1,UNG,RAD51AP1,SELENBP1,CCNB2,RAB11FIP1,RACGAP1,SERPINH1,RAD54L,PRAME,CYC1,E2F8,GINS2,SPAG5,MDH2,EIF2AK1,GINS3,TMEM132A,NETO2,GNG11,SRPK1,TPX2,FERMT1,MEIS1,RFWD3,AARS
gene_set_query	251	RARG	346.3	Literature ChIP-seq,118;ARCHS4 Coexpression,497;Enrichr Queries,469;GTEx Coexpression,301	LAD1,CDCA4,EPAS1,ITGB4,SHC1,LTBP4,CBLC,ABCA12,PRPF19,AURKB,LMNB2,PALMD,PLAU,CHEK2,PRX,SERPINH1,AOX1,NEK2,SOX4,TFAP2C,DUSP1,UBE2C,CAV1,LSR,KLF4,SULF1,KLF2,SLC7A5,MMP14,CDCP1,CXCL12,SDC1,RAB38,ENG
gene_set_query	252	ASCL3	349.7	ARCHS4 Coexpression,392;Enrichr Queries,354;GTEx Coexpression,303	ITGB4,TMPRSS4,ADRB1,FOXM1,AURKB,DUOX1,CHEK2,EFCAB1,PDK4,CD36,DNAI1,GPX2,SLC15A2,SSR4,DUSP1,CYP4B1,TMC5,SLC7A5,TPPP3,FABP4,NR4A3,SLPI,APEX1,GPD1,MGP,SCGB1A1,BIRC5,DSG2,ALDH18A1,KIF20A,FOLR1
gene_set_query	253	OVOL2	349.8	ARCHS4 Coexpression,398;Enrichr Queries,388;ReMap ChIP-seq,295;GTEx Coexpression,318	LAD1,ITGB4,ZWILCH,TMPRSS4,CBLC,SPINT2,AURKB,DUOX1,CA2,PLAU,CHEK2,CA4,PAK6,GINS2,TFAP2C,CAD,COBL,LSR,KLF4,FERMT1,MEIS1,CDCP1,CCNE1,SDC1,DSG2
gene_set_query	254	ZBTB7C	350.0	ARCHS4 Coexpression,298;Enrichr Queries,515;GTEx Coexpression,237	SEMA5A,LAD1,TNXB,EPAS1,TMPRSS4,CBLC,PIK3R1,AURKB,FUT3,DUOX1,PDZD2,CHEK2,EFCAB1,PLCE1,DNAI1,PKNOX2,TFAP2C,ZBTB16,MAMDC2,COBL,CYP4B1,SULF1,KLF4,FERMT1,TPPP3,CDCP1,SLPI,SCGB1A1,ID4,SDC1,RAB38,SPRR1A,RBMS3
gene_set_query	255	LYL1	351.2	Literature ChIP-seq,102;ARCHS4 Coexpression,467;Enrichr Queries,681;ReMap ChIP-seq,121;GTEx Coexpression,385	GYPC,TMPRSS4,FGL2,HJURP,HBB,PIK3R1,ADRB2,GIMAP6,CENPA,ACACB,AURKB,SRM,PLAC8,CDH5,RAB11FIP1,IL18RAP,CLEC1A,RACGAP1,SGCA,CA2,CHEK2,S1PR1,NEK2,CD36,PDE8B,CD33,E2F8,RFC2,EIF2AK1,LMO2,PDE2A,KLF4,LYVE1,KLF2,FGR,SELP,TAL1,MTHFD2,APEX1,DPEP2,MCM3,MNDA,RAB38,DBN1,ENG
gene_set_query	256	HNF4G	351.2	ARCHS4 Coexpression,678;ENCODE ChIP-seq,83;Enrichr Queries,405;ReMap ChIP-seq,151;GTEx Coexpression,439	LAD1,CLIC5,VIPR1,MCM7,EPAS1,SHC1,SLC1A1,GMNN,CBLC,PLOD2,PIK3R1,SAMHD1,AURKB,UNG,FUT3,AURKA,CHAF1A,CA2,CHEK2,PDK4,RAD54L,NEK2,CD36,TK1,CCT3,AOC3,CYB5A,TFAP2C,DUSP1,PLLP,NR2F1,COBL,TMC5,KLF4,TBX4,NIPSNAP1,SRPK1,SLC7A5,FERMT1,PSAT1,GIPC2,GPD1,COL5A2,TMEM106C,RGN,SDC1,DSG2,ALDH18A1
gene_set_query	257	IRX1	351.3	ARCHS4 Coexpression,495;Enrichr Queries,213;GTEx Coexpression,346	SEMA5A,GPM6A,EPAS1,ADRB2,PIK3R1,AURKB,UCHL1,CA2,PDK4,SLIT3,SOX4,HOXC6,TFAP2C,MARCKSL1,CAV1,ZBTB16,DENND2A,NR2F1,COBL,KLF4,SULF1,KLF2,GREM1,MMP14,MEIS1,CXCL12,FEZ1,MGP,AGTR1,ID4,CDO1,MYL9,DBN1
gene_set_query	258	IRX3	353.7	ARCHS4 Coexpression,490;Enrichr Queries,248;GTEx Coexpression,323	B4GALT2,LAD1,DLX5,EPAS1,CBLC,ABCA12,AURKB,CA2,CHEK2,EFCAB1,PDK4,SOX4,HOXC6,TFAP2C,GPX3,CAV1,ZBTB16,TMEM132A,NR2F1,CYP4B1,KLF4,GNG11,KLF2,SLC7A5,MEIS1,TPPP3,CXCL12,PSAT1,COL5A2,MGP,SCGB1A1,ID4,SDC1,RAB38,FKBP4,MYL9
gene_set_query	259	ZBED2	354.7	ARCHS4 Coexpression,559;Enrichr Queries,42;GTEx Coexpression,463	TOP2A,ITGB4,KIF14,HJURP,BUB1B,SPINT2,KIF11,ENO1,MKI67,LMNB1,CDC20,PLAU,CA2,CHEK2,LAMP3,NUF2,PBK,TK1,PDE8B,SLC12A8,CEP55,DLGAP5,GPX3,MMP1,MAMDC2,RANGAP1,CCNA2,SLC7A5,ASPM,MELK,SLPI,MTHFD2,BIRC5,KIF2C,KIF20A,MCM6,DTL,ASF1B,SHMT2,TMPRSS4,TTK,ADRB2,HMMR,TYMS,LRP8,AURKB,AURKA,DUOX1,CCNB1,E2F8,GINS1,RRM2,UBE2C,CAV1,CDC6,NETO2,KLF4,GNG11,ZWINT,NDC80,TPX2,PRC1,COL5A2,ID4,CDKN3
gene_set_query	260	HOXC4	355.3	ARCHS4 Coexpression,172;Enrichr Queries,609;GTEx Coexpression,285	B4GALT2,TNXB,SMARCB1,FHL5,PRPF19,FOXM1,AURKB,LMNB2,LMNB1,CHAF1A,RSRC1,RCC1,MYBL2,SKP2,SOX4,HOXC6,PKNOX2,ANGPT1,CAV1,ZBTB16,CAD,NR2F1,KLF4,RANGAP1,TBX4,GREM1,MMP14,MEIS1,CXCL12,ESPL1,KIFC1,COL5A2,MGP,FKBP4
gene_set_query	261	HOXC5	355.7	ARCHS4 Coexpression,85;Enrichr Queries,569;GTEx Coexpression,413	B4GALT2,SHC1,TROAP,TCF21,PRPF19,FOXM1,AURKB,FBLN5,LMNB2,SRM,CDC20,CNN1,PSMD2,RCC1,MYBL2,SLIT3,TK1,CYC1,HOXC6,PKNOX2,CCT3,ANGPT1,FOXF1,MDH2,CAV1,ZBTB16,CAD,NR2F1,KLF4,TUBG1,TBX4,MMP14,MEIS1,CXCL12,COL5A2,FKBP4,MYL9,RBMS3
gene_set_query	262	PDX1	357.6	Literature ChIP-seq,57;ARCHS4 Coexpression,655;Enrichr Queries,555;ReMap ChIP-seq,56;GTEx Coexpression,465	MCM7,GMNN,FAM107A,ENO1,SPINT2,FOXM1,BZW2,SOX17,CHEK2,NUF2,PDK4,NUSAP1,ENPP4,SOX4,CCT3,GPX2,SSR4,GPX3,LMO2,CKAP4,TAL1,GPD1,MCM3,MCM4,KIF20A,ASF1B,GPM6A,RTN1,HLF,PCNA,EPAS1,SHC1,TRHDE,ACACB,AURKB,SRM,RAB11FIP1,FAM184A,EIF4EBP1,RAI2,GINS2,TFAP2C,SYT1,FOXF1,NR2F1,CDC6,KLF4,TBX4,PAICS,ZWINT,NDC80,BMP5,TPX2,TPPP3,MEIS1,KIF4A,GIPC2,ID4
gene_set_query	263	GRHL3	358.0	ARCHS4 Coexpression,472;Enrichr Queries,272;GTEx Coexpression,330	LAD1,EPAS1,ITGB4,TMPRSS4,CBLC,ABCA12,MKI67,AURKB,CDC20,DUOX1,PLAU,CA2,CHEK2,TFAP2C,RRM2,GPX3,COBL,LSR,KLF4,SLC7A5,CDCP1,ESPL1,SLPI,SDC1,RAB38,SPRR1A
gene_set_query	264	CEBPZ	358.4	ARCHS4 Coexpression,51;ENCODE ChIP-seq,15;Enrichr Queries,280;ReMap ChIP-seq,22;GTEx Coexpression,1424	TOP2A,FEN1,ERCC6L,HSPB6,MCM7,ZWILCH,CCNF,GMNN,BUB1B,MCM10,BZW2,LMNB1,CDC20,CA2,EXO1,PPAT,CHEK1,RCC1,SKP2,DLGAP5,CCT3,ACTL6A,PDIA6,CIT,COX6B1,CCNA2,MMP11,MTHFD2,MCM3,MCM4,KIF2C,MCM6,FKBP4,ASPA,DTL,ASF1B,TNXB,PCNA,CDCA3,SHC1,TROAP,NCAPG,TTK,PIK3R1,HMMR,CENPA,AURKB,UNG,RAD51AP1,CCNB1,FAM184A,PODXL,RAD54L,CYC1,MYH10,BUB1,GINS1,CYB5A,RRM2,UBE2C,CDC6,WDR12,PAICS,SRPK1,TPX2,RFWD3,CENPO,AARS,CDKN3,MAD2L1
gene_set_query	265	HOXC12	361.0	ARCHS4 Coexpression,193;Enrichr Queries,485;GTEx Coexpression,405	LRRC15,CDCA4,DLX5,SHC1,TCF21,SPINT2,ABCA12,PRPF19,FOXM1,AURKB,LMNB2,SELENBP1,SOX17,PRAME,CEP55,HOXC6,CCT3,TFAP2C,FOXF1,ZBTB16,EIF2AK1,KLF4,SULF1,RANGAP1,TBX4,TPX2,MMP14,MEIS1,CXCL12,KIFC1,ID4,FKBP4
gene_set_query	267	ZNF146	362.7	ARCHS4 Coexpression,15;Enrichr Queries,105;GTEx Coexpression,968	TOP2A,MCM7,ZWILCH,BUB1B,MCM10,ENO1,KIF11,MKI67,LMNB2,KIF15,LMNB1,LAPTM4B,EXO1,PPAT,NUSAP1,RCC1,SOX4,DLGAP5,CCT3,RFC4,KIF23,CCNA2,SLC7A5,ASPM,MELK,MTHFD2,KIFC1,MCM3,DEPDC1,BIRC5,MCM4,KIF2C,MCM6,KIF20A,DTL,PCNA,NCAPG,TTK,HMMR,AURKB,CCNB1,RACGAP1,BUB1,GINS1,FANCI,MARCKSL1,RRM1,RRM2,SPAG5,UBE2C,CDC6,WDR12,KLF4,PAICS,SRPK1,TPX2,CENPF,PSAT1,KIF4A,MAD2L1
gene_set_query	268	YY2	363.3	ARCHS4 Coexpression,310;Enrichr Queries,238;GTEx Coexpression,542	TOP2A,ERCC6L,PCNA,BUB1B,PLOD2,HMMR,MKI67,FOXM1,AURKB,AURKA,RAD51AP1,PODXL,CHEK2,CHEK1,PBK,SKP2,SOX4,DLGAP5,FANCI,TFAP2C,RRM2,KIF23,NETO2,KLF4,KLF2,CCNA2,SLC7A5,CENPE,ASPM,CENPF,MTHFD2,KIF4A,COL5A2,DTL,MAD2L1
gene_set_query	269	ZNF117	365.0	ARCHS4 Coexpression,72;Enrichr Queries,947;GTEx Coexpression,76	CFD,ITIH5,SRPX,ROBO4,ADH1B,EPAS1,PIK3R1,PRPF19,ACACB,CHRDL1,AURKB,LMNB2,SRM,CDH5,MYCT1,PALMD,CA2,LAMP3,PSMD2,ADAMTSL3,SLC19A3,PDK4,AOX1,CD36,TK1,CYC1,SOX4,AOC3,CCT3,VWF,FZD4,MDH2,COBL,KLF4,RANGAP1,GNG11,LYVE1,FABP4,EMCN,GPD1,MMRN2,AGTR1,PDE5A,FKBP4
gene_set_query	270	PRDM13	365.3	ARCHS4 Coexpression,344;Enrichr Queries,713;GTEx Coexpression,39	B4GALT2,FEN1,MCM7,ZWILCH,CCNF,KIF14,HJURP,BUB1B,ENO1,KIF11,MKI67,PRPF19,LMNB1,CHAF1A,SOX17,EXO1,PPAT,CHEK1,NUSAP1,MYBL2,DLGAP5,CCT3,RFC4,CAD,KIFC1,DTL,ASF1B,MCM2,PCNA,TNXB,DLX5,CDCA8,NCAPG,HMMR,TYMS,CENPA,AURKB,SRM,RAD51AP1,RAD54L,BUB1,HOXC6,GINS2,TFAP2C,MARCKSL1,RRM2,ZBTB16,NR2F1,KLF4,PAICS,TBX4,ZWINT,MEIS1,CXCL12,CENPM,MAD2L1
gene_set_query	271	NEUROG2	365.7	ARCHS4 Coexpression,241;Enrichr Queries,784;GTEx Coexpression,72	FEN1,PCNA,DLX5,CCNF,NCAPG,BUB1B,TCF21,ENO1,MKI67,TYMS,AURKB,RAD51AP1,EXO1,PPAT,STMN1,NUSAP1,RAD54L,COL10A1,MYBL2,SLIT3,BUB1,SOX4,GINS2,TFAP2C,MARCKSL1,RFC4,RRM2,FOXF1,PLLP,ZBTB16,TMEM132A,NR2F1,PAICS,CKAP4,MFAP4,MEIS1,CXCL12,NR4A3,TMEM158,KIFC1,ID4,CENPM,PDE5A,DTL,DBN1,MAD2L1,MCM2
gene_set_query	272	REXO4	366.5	ARCHS4 Coexpression,119;GTEx Coexpression,614	CCT3,SHMT2,MDH2,CAD,WDR12,PRPF19,RANGAP1,LMNB2,LMNB1,SRM,CHAF1A,ESPL1,KIFC1,PSMD2,RCC1,OIP5,MYBL2,CYC1,FKBP4,AARS
gene_set_query	273	ZNF124	368.0	ARCHS4 Coexpression,1027;Enrichr Queries,62;GTEx Coexpression,15	TOP2A,FEN1,ZWILCH,KIF14,HJURP,BUB1B,WFDC1,MCM10,KIF11,MKI67,FOXM1,PRPF19,KIF15,LMNB1,CDC20,PTTG1,EXO1,CHEK2,ADAMTSL3,CHEK1,NUF2,STMN1,PBK,NUSAP1,RCC1,NEK2,MYBL2,SKP2,CEP55,DLGAP5,SOX4,RFC4,ACTL6A,CCNA2,SLC7A5,ASPM,MELK,KIFC1,TIMELESS,MCM3,BIRC5,MCM6,DTL,ASPA,ASF1B,MCM2,PCNA,RNASEH2A,TROAP,CDCA8,NCAPG,TTK,HMMR,PIK3R1,TYMS,LRP8,AURKB,AURKA,RAD51AP1,CCNB2,CCNB1,RAD54L,BUB1,GINS1,FANCI,GINS2,MARCKSL1…
gene_set_query	274	SP5	368.3	ARCHS4 Coexpression,547;Enrichr Queries,239;GTEx Coexpression,319	HLF,PCOLCE2,DLX5,EPAS1,CBLC,ABCA12,AURKB,LMNB2,LAPTM4B,SOX17,CA2,CA4,PDK4,SOX4,TFAP2C,RRM2,ZBTB16,LMO2,NR2F1,KLF4,SULF1,PAICS,PDIA6,KLF2,NIPSNAP1,MFAP4,MMP14,CENPF,MEIS1,CXCL12,SLC6A8,AGTR1,ID4,SDC1
gene_set_query	275	E2F3	369.0	ARCHS4 Coexpression,20;Enrichr Queries,18;GTEx Coexpression,1069	TOP2A,FEN1,MCM7,CCNF,GMNN,KIF14,BUB1B,MCM10,KIF11,MKI67,FOXM1,PRPF19,LMNB2,LMNB1,CDC20,IL18RAP,CHAF1A,PLAU,EXO1,CHEK2,CHEK1,STMN1,NUF2,PBK,NUSAP1,RCC1,NEK2,MYBL2,TK1,SKP2,SOX4,CEP55,DLGAP5,CAD,KIF23,FGR,CCNA2,SLC7A5,ASPM,MELK,ESPL1,MTHFD2,CCNE1,KIFC1,MCM3,TIMELESS,BIRC5,MCM4,KIF2C,KIF20A,MCM6,DTL,PCNA,CDCA8,NCAPG,TTK,PIK3R1,HMMR,TYMS,CENPA,LRP8,AURKB,AURKA,CCNB2,CCNB1,RACGAP1,RAD54L,BUB1,E2F8,GIN…
gene_set_query	276	SRF	369.2	Literature ChIP-seq,132;ARCHS4 Coexpression,691;ENCODE ChIP-seq,67;Enrichr Queries,980;ReMap ChIP-seq,228;GTEx Coexpression,117	SYNM,MCM7,CAB39L,FHL1,LMOD1,BUB1B,LDB3,ENO2,PRPF19,TSPAN12,ACTG2,LMNB2,LMNB1,KIF15,C1QTNF7,RSRC1,ADAMTSL3,PRX,CHEK1,AOX1,CA9,SOX4,DLGAP5,DUSP1,MAMDC2,CAD,NME4,RANGAP1,CCNA2,SLC7A5,KIFC1,PDE5A,KIF2C,MYL9,DBN1,PCNA,RNASEH2A,PCOLCE2,SHC1,EPAS1,TROAP,CDCA8,PIK3R1,SAMHD1,AURKB,CNN1,CCNB2,RAB11FIP1,CYC1,MYH10,E2F8,AOC3,FANCI,RRM1,FOXF1,CAV1,EIF2AK1,GINS3,PDE2A,NR2F1,CDC6,KLF4,WDR12,KLF2,MEIS1,DES,NR4A3…
gene_set_query	277	YY1	369.7	Literature ChIP-seq,55;ARCHS4 Coexpression,163;ENCODE ChIP-seq,26;Enrichr Queries,1093;ReMap ChIP-seq,238;GTEx Coexpression,643	TOP2A,ACVRL1,FEN1,MCM7,CAB39L,ITGB4,GMNN,HJURP,LMOD1,BUB1B,MCM10,LDB3,ENO1,ENO2,PRPF19,GIMAP6,ARHGAP6,LMNB2,KIF15,LMNB1,CHAF1A,SGCA,CHEK2,PRX,NUF2,STMN1,RCC1,OIP5,MYBL2,TK1,PDE8B,SLC12A8,SOX4,CCT3,DUSP1,GPX3,RFC2,CAD,NME4,RANGAP1,CCNA2,SLC7A5,CCNE1,RGN,MCM4,DSG2,MCM6,FKBP4,DTL,DBN1,MCM2,RNASEH2A,PCNA,CDCA3,SHC1,ADH1B,TMPRSS4,FGL2,LTBP4,TTK,PIK3R1,HMMR,HIGD1B,AURKB,UNG,AURKA,RACGAP1,RAD54L,CYC1,GI…
gene_set_query	278	MAFF	369.8	ARCHS4 Coexpression,894;ENCODE ChIP-seq,54;Enrichr Queries,600;ReMap ChIP-seq,77;GTEx Coexpression,224	MCM7,CAB39L,HJURP,BUB1B,ENO1,LRRC32,PRPF19,BZW2,LMNB2,LMNB1,CDC20,CLEC1A,CHAF1A,IL18RAP,SOX17,PLAU,RSRC1,PPAT,ADAMTSL3,NUF2,PDK4,RCC1,PLCE1,SKP2,SOX4,CCT3,GPX2,SSR4,DUSP1,CAD,COX6B1,SLC7A5,ASPM,MMP14,MTHFD2,MMRN2,GPD1,ASPA,RBMS3,PTGER4,GPM6A,PCNA,RNASEH2A,SHC1,EPAS1,NCAPG,HMMR,RASIP1,AURKB,RAD51AP1,CCNB2,MYCT1,PALMD,PAK6,RAD54L,PRAME,DNAI1,HOXC6,FANCI,RRM2,MDH2,ZBTB16,CAV1,EIF2AK1,GINS3,CYP4B1,KL…
gene_set_query	279	JAZF1	370.3	ARCHS4 Coexpression,131;Enrichr Queries,809;GTEx Coexpression,171	PTGER4,RTN1,GYPC,MCM7,EPAS1,FGL2,LMOD1,CBLC,WFDC1,HBB,PIK3R1,TYMS,ACTG2,AURKB,LMNB2,CNN1,PDZD2,RSRC1,CHEK2,RCC1,CD36,SOX4,CCT3,MDH2,CAV1,NME4,LSR,KLF4,PAICS,ZWINT,FGR,MEIS1,TAL1,DPEP2,MCM3,PDE5A,MNDA,MYL9,LIMS2,RBMS3
gene_set_query	280	NR3C2	371.7	ARCHS4 Coexpression,560;Enrichr Queries,187;GTEx Coexpression,368	SEMA5A,CLIC5,VIPR1,CDCA4,EPAS1,PIK3R1,ADRB2,AURKB,FUT3,SELENBP1,PDZD2,CA2,CHEK2,PDK4,PLCE1,STXBP6,CD36,PDE8B,MYH10,SYT1,RFC2,CAV1,ZBTB16,COBL,KLF4,CKAP4,MEIS1,CXCL12,NR4A3,RFWD3,SPARCL1,DSG2,GPD1L
gene_set_query	281	CENPS	372.5	ARCHS4 Coexpression,65;GTEx Coexpression,680	LRRC36,FEN1,PCNA,RNASEH2A,GMNN,AURKB,AURKA,RAD51AP1,CCNB1,OIP5,TK1,DLGAP5,GINS2,RRM2,MDH2,RFC2,CDC6,TUBG1,ZWINT,COX6B1,CENPM,BIRC5,KIF2C,CDKN3,MAD2L1
gene_set_query	282	MXI1	372.6	ARCHS4 Coexpression,462;ENCODE ChIP-seq,17;Enrichr Queries,808;ReMap ChIP-seq,290;GTEx Coexpression,286	B4GALT2,SYNM,FEN1,ERCC6L,HSPB6,MCM7,LMOD1,BUB1B,HBB,PLOD2,MCM10,ENO1,LDB2,ENO2,KIF15,TMEM47,CA2,EXO1,NUF2,PLCE1,AOX1,NEK2,OIP5,TK1,SKP2,IFT57,SOX4,SLC12A8,RFX2,NME4,SLC7A5,MELK,TAL1,FEZ1,GPD1,TIMELESS,MCM3,SPARCL1,PDE5A,KIF2C,MYL9,DTL,DBN1,LRRC15,HLF,RNASEH2A,CDCA3,GYPC,SHC1,EPAS1,TROAP,PIK3R1,TRHDE,AURKB,SRM,SELENBP1,S1PR1,RAD54L,CYC1,BUB1,GINS1,FANCI,GINS2,CYB5A,SLC14A1,STARD13,FZD4,EIF2AK1,PLK…
gene_set_query	283	MAZ	373.4	ARCHS4 Coexpression,258;ENCODE ChIP-seq,30;Enrichr Queries,141;ReMap ChIP-seq,155;GTEx Coexpression,1283	TOP2A,B4GALT2,ERCC6L,HSPB6,MCM7,KIF14,HJURP,LMOD1,HBB,CBLC,ENO1,ENO2,MKI67,FOXM1,PRPF19,LMNB2,LMNB1,CDC20,CHAF1A,SGCA,PLAU,PSMD2,PRX,STMN1,PBK,RCC1,MYBL2,OIP5,CA9,IFT57,SOX4,CD33,CCT3,DUSP1,PLLP,CAD,RFX2,NME4,RANGAP1,PDIA6,COX6B1,SLC7A5,CDCP1,ESPL1,KIFC1,MMRN2,MCM3,BIRC5,MCM4,KIF2C,MCM6,FKBP4,DBN1,MCM2,CFD,RNASEH2A,HLF,CDCA3,PCOLCE2,SHMT2,SHC1,LTBP4,CENPA,AURKB,RASIP1,AURKA,SEC14L3,CCNB1,SERPINH1…
gene_set_query	284	DLX2	373.7	ARCHS4 Coexpression,378;Enrichr Queries,534;GTEx Coexpression,209	SMARCB1,RTN1,EPAS1,DLX5,THY1,MKI67,ENO2,AURKB,UCHL1,CCNB1,STMN1,SOX4,TFAP2C,RRM2,CAV1,NR2F1,KLF4,NIPSNAP1,CIT,GREM1,ASPM,SLC7A5,MEIS1,CXCL12,NR4A3,PSAT1,KIF4A,FEZ1,DEPDC1,ID4,HPRT1,KIF20A,DBN1
gene_set_query	285	HNF1B	373.7	ARCHS4 Coexpression,401;Enrichr Queries,631;ReMap ChIP-seq,89	LAD1,EPAS1,GMNN,SLC1A1,ADRB1,ENO1,SPINT2,AURKB,SOX17,FAM184A,PLAU,CA2,PPAT,CHEK2,CA4,SPP1,CEP55,SOX4,CYB5A,GPX2,TRPC6,FZD4,DUSP1,PLLP,CAV1,NR2F1,LSR,CDC6,TMC5,KLF4,PAICS,TPX2,CENPF,MEIS1,CXCL12,APEX1,GIPC2,ID4,DSG2
gene_set_query	286	MYOD1	374.0	ARCHS4 Coexpression,250;ENCODE ChIP-seq,49;Enrichr Queries,444;ReMap ChIP-seq,117;GTEx Coexpression,1010	CLIC5,LAD1,FHL1,CBLC,LDB3,TSPAN12,FOXM1,LMNB2,SGCA,SOX17,PLAU,PRX,PDK4,TK1,SKP2,CEP55,SGCG,RFC2,ACTN2,DUSP1,MAMDC2,COBL,KIF23,MMP11,TAL1,CASQ2,MYL9,DBN1,ENG,ASF1B,RNASEH2A,CDCA4,EPAS1,SHMT2,CENPA,AURKB,AURKA,RAD51AP1,PALMD,SPP1,HOXC6,TFAP2C,STARD13,ANGPT1,CAV1,ZBTB16,CDC6,KLF4,SULF1,KLF2,TTLL7,SELP,MFAP4,MEIS1,TPPP3,DES,CXCL12,NR4A3,PSAT1,COL5A2,SPRR1A,LIMS2
gene_set_query	287	FOXA2	374.7	Literature ChIP-seq,115;ARCHS4 Coexpression,838;ENCODE ChIP-seq,68;Enrichr Queries,437;ReMap ChIP-seq,253;GTEx Coexpression,537	TOP2A,B4GALT2,CBLC,BUB1B,PLOD2,ENO1,LRRC32,SOX17,CA2,RSRC1,CHEK2,ADAMTSL3,STMN1,PDK4,LEPR,PLCE1,AOX1,CA9,NEK2,TK1,CD36,SKP2,SOX4,GPX2,SSR4,DUSP1,PLLP,MAMDC2,RFX2,COBL,LSR,RANGAP1,TMC5,CKAP4,NIPSNAP1,FGR,GORASP2,RGN,AGTR1,CLDN18,DSG2,PDE5A,ASPA,HLF,PCOLCE2,EPAS1,SHC1,NPR3,SAMHD1,AURKB,FAM184A,PIP5K1B,SLIT3,STXBP6,MYH10,DNAI1,SPTBN2,CYB5A,TFAP2C,STARD13,RRM2,SYT1,FZD4,CAV1,ZBTB16,PLK1,NR2F1,CDC6,KL…
gene_set_query	288	ZNF536	378.7	ARCHS4 Coexpression,228;Enrichr Queries,472;GTEx Coexpression,436	SEMA5A,GPM6A,SYNM,RTN1,DLX5,PIK3R1,ENO2,AURKB,UCHL1,STMN1,PDK4,SOX4,PKNOX2,MARCKSL1,SYT1,PLLP,ZBTB16,NR2F1,COBL,CORO2B,TTLL7,MEIS1,FEZ1,ID4,CDO1,ASPA
gene_set_query	289	PLAGL2	379.3	ARCHS4 Coexpression,345;Enrichr Queries,682;GTEx Coexpression,111	LRRC36,PTGER4,PCNA,TROAP,TTK,KIF11,MKI67,PRPF19,AURKB,LMNB2,KIF15,LMNB1,CCNB2,CHAF1A,PTTG1,CHEK2,PBK,RCC1,NEK2,MYBL2,SOX4,GINS1,FANCI,MARCKSL1,RRM2,SPAG5,PLK1,CAD,TUBG1,KLF4,SLC7A5,ESPL1,MTHFD2,KIFC1,RFWD3,KIF2C,ASF1B,CDKN3
gene_set_query	290	OTX1	380.7	ARCHS4 Coexpression,160;Enrichr Queries,490;GTEx Coexpression,492	RNASEH2A,DLX5,EPAS1,CDCA8,ABCA12,AURKB,KIF15,CCNB2,SOX17,CHEK2,STMN1,PBK,NUSAP1,RSPO1,SOX4,GINS2,TFAP2C,MARCKSL1,ZBTB16,NR2F1,KLF4,NIPSNAP1,COX6B1,CENPF,MEIS1,NR4A3,SLPI,KIF4A,ID4,SDC1,BIRC5,CDO1
gene_set_query	291	SRY	381.3	Literature ChIP-seq,124;ARCHS4 Coexpression,579;Enrichr Queries,441;GTEx Coexpression,381	CDCA4,DLX5,EPAS1,FHL5,ABCA12,FOXM1,MKI67,TRHDE,AURKB,CDC20,SOX17,CHEK2,PBK,AOX1,MYBL2,CD36,RSPO1,DNAI1,SOX4,TFAP2C,ZBTB16,NR2F1,KLF4,NIPSNAP1,MEIS1,NR4A3,TAL1,GIPC2,SDC1,RAB38,HPRT1,MCM2
gene_set_query	292	STAT5A	381.3	Literature ChIP-seq,70;ARCHS4 Coexpression,1074;ENCODE ChIP-seq,98;Enrichr Queries,749;ReMap ChIP-seq,185;GTEx Coexpression,112	SRPX,ROBO4,ZWILCH,PZP,CBLC,ENO1,GIMAP6,LMNB1,IL18RAP,ACADL,PLAU,EXO1,CHEK2,ADAMTSL3,PBK,RCC1,MYBL2,CD36,TK1,SOX4,RFC4,SLC15A2,DUSP1,GPX3,RFC2,ACTN2,LMO2,CAD,FGR,SLC7A5,MTHFD2,TAL1,GORASP2,GPD1,MMRN2,AGTR1,DSG2,CFD,ITIH5,PTGER4,RNASEH2A,GYPC,ADH1B,EPAS1,PIK3R1,SAMHD1,ACACB,AURKB,AURKA,SELENBP1,CNN1,SEC14L3,CCNB2,RAB11FIP1,SLC19A3,EIF4EBP1,PRAME,STXBP6,RAI2,AOC3,IL33,FZD4,CAV2,CAV1,FMO2,KLF4,LYVE1,…
gene_set_query	293	NR4A2	381.8	Literature ChIP-seq,139;ARCHS4 Coexpression,676;Enrichr Queries,275;GTEx Coexpression,437	PTGER4,GPM6A,RTN1,EPAS1,FAM107A,PIK3R1,ADRB2,AURKB,CA2,TCEAL2,PDK4,SPP1,SOX4,CCT3,MARCKSL1,GPX3,DUSP1,ZBTB16,TMEM132A,NR2F1,KLF4,CORO2B,KLF2,ZWINT,CIT,SLC7A5,CXCL12,NR4A3,PSAT1,MGP,MCM2
gene_set_query	294	TLX2	382.3	ARCHS4 Coexpression,179;Enrichr Queries,617;GTEx Coexpression,351	SYNM,CAB39L,EPAS1,DLX5,SHC1,FOXM1,ACTG2,AURKB,LMNB2,LMNB1,CNN1,UCHL1,CHAF1A,SOX17,EXO1,SLIT3,SKP2,HOXC6,SPTBN2,CCT3,TFAP2C,FOXF1,TMEM132A,NR2F1,NME4,KLF4,TBX4,MEIS1,NR4A3,ESPL1,TAL1,KIFC1,DBN1,RBMS3
gene_set_query	295	ZNF503	383.0	ARCHS4 Coexpression,486;Enrichr Queries,513;GTEx Coexpression,150	B4GALT2,SYNM,HLF,EPAS1,FGL2,LMOD1,AURKB,LMNB2,CNN1,CA2,SERPINH1,MYH10,RAI2,SOX4,HOXC6,MARCKSL1,TRPC6,FOXF1,FZD4,CAV1,MAMDC2,NR2F1,NME4,KLF4,RANGAP1,GNG11,KLF2,CKAP4,MFAP4,MEIS1,COL5A2,PDE5A,MYL9,LIMS2
gene_set_query	296	DACH1	384.7	Literature ChIP-seq,146;ARCHS4 Coexpression,869;Enrichr Queries,139	TOP2A,SEMA5A,SYNM,CCNF,ENO1,KIF11,MKI67,LMNB1,CA2,CHEK2,STMN1,PDK4,CD36,TK1,SKP2,IFT57,SOX4,DUSP1,DENND2A,CKAP4,MELK,ASF1B,MCM2,GPM6A,RTN1,CDCA3,EPAS1,AURKB,AURKA,PODXL,SERPINH1,STXBP6,CYC1,FANCI,MARCKSL1,TFAP2C,RRM2,ANGPT1,MDH2,CAV1,ZBTB16,NR2F1,SULF1,KLF4,ZWINT,SRPK1,TTLL7,MEIS1,CXCL12,NR4A3,ID4,SDC1
gene_set_query	297	DPRX	385.7	ARCHS4 Coexpression,312;Enrichr Queries,629;GTEx Coexpression,216	CLIC5,HSPB6,EPAS1,DLX5,HJURP,ENO1,BZW2,CENPA,AURKB,SRM,CDH5,MYCT1,CCNB1,CLEC1A,SGCA,PALMD,SOX17,MYBL2,CD36,SGCG,SOX4,TFAP2C,RRM2,ACTN2,FOXF1,UBE2C,GINS3,KLF4,TBX4,MEIS1,SLC6A8,CCNE1,ID4
gene_set_query	298	RUNX2	385.8	Literature ChIP-seq,51;ARCHS4 Coexpression,605;Enrichr Queries,648;ReMap ChIP-seq,180;GTEx Coexpression,445	FEN1,MCM7,HJURP,ENO1,SPINT2,ABCA12,LRRC32,TMEM100,SGCA,PLAU,RSRC1,CHEK2,PRX,LEPR,AOX1,CA9,CEP55,SOX4,CD33,PKNOX2,RFC4,DUSP1,COBL,NME4,CKAP4,NIPSNAP1,CIT,GREM1,SLC7A5,MMP14,CDCP1,MCM3,BIRC5,KIF2C,DBN1,ENG,PTGER4,PCNA,TNXB,RNASEH2A,SHC1,EPAS1,TROAP,ADRB2,PIK3R1,SAMHD1,ACACB,LRP8,AURKB,PLAC8,RAD51AP1,SERPINH1,SPP1,SLIT3,MYH10,HOXC6,MARCKSL1,RRM2,ANGPT1,CAV2,CAV1,GINS3,SULF1,KLF4,NDC80,TPX2,MEIS1,UCK…
gene_set_query	299	SP6	386.3	ARCHS4 Coexpression,243;Enrichr Queries,594;GTEx Coexpression,322	LAD1,DLX5,EPAS1,ITGB4,CBLC,ADRB2,SPINT2,ABCA12,AURKB,LMNB2,PLAU,PODXL,CA2,CHEK2,MYBL2,TFAP2C,LSR,KLF4,SLC7A5,CDCP1,KIFC1,CCNE1,SDC1,RAB38,DSG2
gene_set_query	300	RAG1	387.0	ARCHS4 Coexpression,390;Enrichr Queries,183;GTEx Coexpression,588	TOP2A,PTGER4,ROBO4,PCNA,TTK,KIF11,ADRB2,TSPAN12,MKI67,TYMS,AURKB,LMNB1,PLAU,CA2,CHEK2,LEPR,S1PR1,AOX1,CD36,MYH10,BUB1,SOX4,E2F8,ZBTB16,PDIA6,KLF2,CENPE,ASPM,IGSF10,CENPF,CXCL12,KIFC1,GIPC2,BIRC5,MCM6
gene_set_query	301	POU4F1	387.3	ARCHS4 Coexpression,562;Enrichr Queries,501;GTEx Coexpression,99	FEN1,RTN1,EPAS1,DLX5,CDCA8,BUB1B,MKI67,AURKB,RAD51AP1,UCHL1,CHAF1A,SGCA,PPAT,CHEK2,STMN1,NUSAP1,RAD54L,OIP5,MYBL2,BUB1,SOX4,E2F8,FANCI,GINS2,TFAP2C,MARCKSL1,ZBTB16,NR2F1,NETO2,KLF4,MEIS1,NR4A3,ID4,DTL,DBN1,ASF1B,MCM2
gene_set_query	302	HHEX	387.5	ARCHS4 Coexpression,323;Enrichr Queries,270;ReMap ChIP-seq,118;GTEx Coexpression,839	TOP2A,SPINT2,KIF11,MKI67,LAPTM4B,PLAU,CA2,PDK4,NEK2,TK1,CD36,PDE8B,SKP2,SLC12A8,SOX4,CD33,GPX2,DUSP1,LMO2,CKAP4,COX6B1,FGR,MMP14,GORASP2,TAL1,DPEP2,ITIH5,PTGER4,PCNA,HLF,EPAS1,NPR3,PIK3R1,ADRB2,AURKB,FUT3,AURKA,MYCT1,S1PR1,AOC3,RRM2,ANGPT1,CAV1,KLF4,GNG11,KLF2,TPX2,CXCL12,ID4,MNDA,CENPO
gene_set_query	303	PHOX2B	388.0	ARCHS4 Coexpression,484;Enrichr Queries,500;GTEx Coexpression,180	SYNM,RTN1,CAB39L,DLX5,TCF21,ACTG2,AURKB,CNN1,UCHL1,SOX17,SLIT3,SPTBN2,CCT3,STARD13,MARCKSL1,SYT1,FOXF1,ZBTB16,MAMDC2,TMEM132A,NR2F1,NME4,KLF4,TBX4,MEIS1,DES,CXCL12,TAL1,ID4,MYL9,LIMS2,DBN1,RBMS3
gene_set_query	304	ZNF217	388.0	Literature ChIP-seq,88;ARCHS4 Coexpression,1267;ENCODE ChIP-seq,74;Enrichr Queries,565;ReMap ChIP-seq,21;GTEx Coexpression,313	SEMA5A,TOP2A,VIPR1,ITGB4,BUB1B,CBLC,PLOD2,ENO1,BZW2,MKI67,ABCA12,LMNB1,CHEK2,PPAT,ADAMTSL3,RCC1,PDE8B,CEP55,SOX4,SGCG,GPX2,ACTL6A,MAMDC2,COBL,KIF23,LSR,NIPSNAP1,SLC7A5,EMCN,MTHFD2,DPEP2,MCM3,SPARCL1,FKBP4,RBMS3,PTGER4,GYPC,CDCA4,EPAS1,TMPRSS4,NPR3,TTK,ADRB1,PIK3R1,AURKB,RAB11FIP1,PODXL,TCEAL2,SPTBN2,E2F8,GINS2,STARD13,TFAP2C,MARCKSL1,RRM2,SYT1,MDH2,CAV2,CAV1,PLK1,CDC6,ABCA8,KLF4,SULF1,PAICS,CORO2…
gene_set_query	305	TBX3	388.0	Literature ChIP-seq,97;ARCHS4 Coexpression,449;Enrichr Queries,408;GTEx Coexpression,598	EPAS1,ZWILCH,TCF21,PIK3R1,TSPAN12,CHRDL1,ACACB,AURKB,RASIP1,UNG,TMEM100,PDZD2,PODXL,CHEK2,PDK4,SERPINH1,EIF4EBP1,AOX1,SLIT3,MYBL2,SKP2,SOX4,CD33,STARD13,TFAP2C,FOXF1,CAV1,COBL,KLF4,SULF1,PDIA6,KLF2,CKAP4,GREM1,FGR,MEIS1,MMP14,CXCL12,MGP,RGN,ID4,MYL9,MCM2
gene_set_query	306	MBD3	390.0	ARCHS4 Coexpression,376;Enrichr Queries,268;ReMap ChIP-seq,81;GTEx Coexpression,835	B4GALT2,TOP2A,LAD1,RNASEH2A,PCNA,MCM7,SHMT2,SHC1,ITGB4,TROAP,FAM107A,LTBP4,CBLC,ENO1,PRPF19,FOXM1,LMNB2,AURKB,LMNB1,CDC20,CHAF1A,SGCA,CA4,STMN1,MYBL2,CYC1,HOXC6,SPTBN2,CCT3,TFAP2C,MARCKSL1,RRM2,FOXF1,DUSP1,TMEM132A,CAD,NME4,RANGAP1,TBX4,KIFC1,MMRN2,MCM3,SDC1,BIRC5,MCM4,MCM6,FKBP4,DBN1
gene_set_query	307	CCDC17	391.0	ARCHS4 Coexpression,499;GTEx Coexpression,283	FGR,SEC14L3,DUOX1,TPPP3,IL18RAP,SLPI,EFCAB1,SCGB1A1,CYP4B1,DNAI1,TBX4,FOLR1
gene_set_query	308	ETS1	391.7	Literature ChIP-seq,155;ARCHS4 Coexpression,1403;ENCODE ChIP-seq,71;Enrichr Queries,530;ReMap ChIP-seq,73;GTEx Coexpression,118	ACVRL1,B4GALT2,CLIC5,ROBO4,ERCC6L,FEN1,HSPB6,MCM7,CAB39L,BUB1B,MCM10,LDB2,KIF11,LRRC32,GIMAP6,BZW2,PRPF19,LMNB2,KIF15,CDH5,LAPTM4B,CLEC1A,IL18RAP,SGCA,PLAU,EXO1,CHEK2,PPAT,CHEK1,NUF2,RCC1,CA9,CD36,SKP2,GPRASP1,SOX4,CCT3,VWF,DUSP1,STARD8,SLC7A5,MMP14,EMCN,GORASP2,MMRN2,MCM3,BIRC5,HPRT1,MCM6,KIF20A,MYL9,DBN1,ENG,MCM2,GPM6A,RNASEH2A,CDCA3,GYPC,SHC1,EPAS1,CDCA4,FGL2,CDCA8,PIK3R1,RASIP1,AURKB,MYCT1,PD…
gene_set_query	309	PRDM16	391.8	Literature ChIP-seq,93;ARCHS4 Coexpression,710;Enrichr Queries,633;GTEx Coexpression,131	SEMA5A,LRRC36,TNXB,EPAS1,LTBP4,KCNA5,MCM10,FHL5,TRHDE,FBLN5,AURKB,KIF15,TMEM47,PDZD2,ACADL,C1QTNF7,ADAMTSL3,PLCE1,RSPO1,MYH10,PKNOX2,ZBTB16,DENND2A,SULF1,KLF4,CORO2B,NIPSNAP1,MEIS1,CXCL12,MGP,ID4,ITGA8,SPARCL1,CDO1,RBMS3
gene_set_query	310	EBF2	392.0	ARCHS4 Coexpression,707;GTEx Coexpression,77	CFD,SRPX,TNXB,LTBP4,SAMHD1,CHRDL1,CDH5,MYCT1,UCHL1,SOX17,PALMD,PRX,STMN1,CD36,STARD13,MARCKSL1,VWF,FZD4,CAV2,CAV1,DENND2A,ABCA8,GNG11,EMCN,CXCL12,FEZ1,MMRN2,DBN1,RBMS3
gene_set_query	311	HOXA9	392.5	ARCHS4 Coexpression,366;Enrichr Queries,445;ReMap ChIP-seq,274;GTEx Coexpression,485	PTGER4,FCN3,GYPC,MCM7,DLX5,EPAS1,NPR3,CBLC,ADRB2,ABCA12,TYMS,AURKB,LMNB2,LAPTM4B,CA2,CHEK2,NUSAP1,RCC1,OIP5,SOX4,HOXC6,PKNOX2,TFAP2C,RRM2,ANGPT1,CAV1,ZBTB16,LMO2,NR2F1,KLF4,KLF2,MEIS1,CXCL12,COL5A2,ID4,KIF2C,ASF1B
gene_set_query	312	KDM2B	392.5	ARCHS4 Coexpression,577;GTEx Coexpression,208	LAD1,TFAP2C,CDCA4,CCNF,CAD,ABCA12,LMNB2,LMNB1,CHAF1A,ESPL1,KIFC1,PODXL,RFWD3,SDC1,CENPM,MCM4,RAB38,MCM2
gene_set_query	314	FBXL19	393.0	ARCHS4 Coexpression,317;GTEx Coexpression,469	B4GALT2,TMEM132A,CAD,RANGAP1,PRPF19,LMNB2,CIT,LMNB1,KIFC1,STMN1,PAK6,HPRT1,FKBP4,SPTBN2
gene_set_query	315	HOXA10	393.3	ARCHS4 Coexpression,146;Enrichr Queries,210;GTEx Coexpression,824	CLIC5,HSPB6,FHL1,NPR3,LDB3,PIK3R1,TYMS,AURKB,LMNB2,CDC20,SGCA,PLAU,CA2,CHEK2,NUSAP1,RCC1,MYBL2,SOX4,SGCG,HOXC6,ANGPT1,GPX3,ACTN2,MDH2,CAV1,ZBTB16,PLK1,NR2F1,NME4,KLF4,CCNA2,MEIS1,CXCL12,DES,BIRC5,KIF20A,MYL9
gene_set_query	316	HIC2	393.7	ARCHS4 Coexpression,22;Enrichr Queries,416;GTEx Coexpression,743	LRRC36,TOP2A,MCM7,CCNF,BUB1B,KIF11,MKI67,LMNB2,LMNB1,CHAF1A,EXO1,CHEK2,STMN1,CHEK1,RCC1,MYBL2,SKP2,SOX4,CAD,CCNA2,SLC7A5,ESPL1,KIFC1,CCNE1,TIMELESS,MCM4,KIF2C,DTL,DBN1,EPAS1,CDCA8,HMMR,AURKB,AURKA,SRM,RAD54L,PRAME,MYH10,BUB1,FANCI,MARCKSL1,SPAG5,PLK1,KLF4,PAICS,KLF2,TPX2,SLC6A8,KIF4A,CENPO
gene_set_query	317	ALX1	394.0	ARCHS4 Coexpression,212;Enrichr Queries,443;GTEx Coexpression,527	FEN1,EPAS1,DLX5,COL11A1,GMNN,FHL5,AURKB,SRM,CDC20,EIF4EBP1,HOXC6,PKNOX2,CCT3,TFAP2C,ANGPT1,SYT1,MDH2,CAV1,ZBTB16,NR2F1,CDC6,SULF1,KLF4,TUBG1,ZWINT,MMP14,MEIS1,CXCL12,NR4A3,COL5A2,ID4,CENPM,MAD2L1
gene_set_query	318	ZEB2	394.5	ARCHS4 Coexpression,288;Enrichr Queries,572;ReMap ChIP-seq,197;GTEx Coexpression,521	TNXB,EPAS1,SHC1,FGL2,LTBP4,PIK3R1,CENPA,RASIP1,AURKB,TMEM100,CNN1,RAB11FIP1,PSMD2,PRX,S1PR1,RCC1,CD36,SOX4,CCT3,MARCKSL1,PLLP,DUSP1,MDH2,CAV1,STARD8,NR2F1,LSR,TUBG1,KLF4,PAICS,PDIA6,TTLL7,TPX2,MEIS1,CDCP1,CXCL12,FEZ1,APEX1,COL5A2,DSG2,ASPA,RBMS3
gene_set_query	319	HOXB5	395.0	ARCHS4 Coexpression,145;Enrichr Queries,340;GTEx Coexpression,700	EPAS1,SHC1,TCF21,TRHDE,AURKB,SELENBP1,SOX17,PLAU,CA2,SOX4,HOXC6,MARCKSL1,FOXF1,FZD4,CAV1,ZBTB16,NR2F1,KLF4,GNG11,KLF2,CKAP4,GREM1,MFAP4,FERMT1,MEIS1,TMEM158,COL5A2,TMEM106C,DSG2,PDE5A,MYL9,DBN1
gene_set_query	320	ZNF366	395.7	ARCHS4 Coexpression,1073;Enrichr Queries,79;GTEx Coexpression,35	ACVRL1,SRPX,ROBO4,WFDC1,LDB2,LRRC32,GIMAP6,PRPF19,LMNB2,CDH5,CLEC1A,SOX17,C1QTNF7,PDK4,CD36,VWF,STARD8,COBL,F8,EMCN,TAL1,GPD1,MMRN2,AGTR1,SPARCL1,ENG,RBMS3,CFD,ITIH5,PTGER4,RAMP3,ADH1B,EPAS1,FGL2,PIK3R1,ACACB,RASIP1,FBLN5,AURKB,MYCT1,PALMD,SLC19A3,S1PR1,MYH10,RAI2,IL33,STARD13,FZD4,CAV2,CAV1,PDE2A,ABCA8,KLF4,GNG11,LYVE1,SELP,FABP4,MGP
gene_set_query	321	KDM5B	397.0	Literature ChIP-seq,7;ARCHS4 Coexpression,594;ENCODE ChIP-seq,76;ReMap ChIP-seq,278;GTEx Coexpression,1030	SMARCB1,ZWILCH,CCNF,GMNN,FAM107A,HJURP,BUB1B,PLOD2,ENO1,ENO2,MKI67,BZW2,SOX17,PLAU,CHEK2,PPAT,PSMD2,STMN1,CHEK1,NUSAP1,RCC1,PLCE1,OIP5,SKP2,SOX4,SLC12A8,LMO2,RFX2,PDIA6,MELK,CCNE1,GPD1,KIF20A,ASF1B,GPM6A,RNASEH2A,GYPC,SHMT2,SHC1,CDCA4,DLX5,NPR3,SLC1A1,LTBP4,CDCA8,NCAPG,HMMR,RAD51AP1,SEC14L3,CCNB2,CCNB1,RACGAP1,PODXL,EIF4EBP1,CYC1,STXBP6,MYH10,HOXC6,FANCI,TFAP2C,SYT1,CAV2,CAV1,ZBTB16,NR2F1,CDC6,PA…
gene_set_query	322	PURG	397.5	ARCHS4 Coexpression,318;GTEx Coexpression,477	GPM6A,MARCKSL1,RTN1,SYT1,TMEM132A,NR2F1,ENO2,CORO2B,LRP8,UCHL1,TCEAL2,FEZ1,STMN1
gene_set_query	323	KLF6	398.3	ARCHS4 Coexpression,177;Enrichr Queries,813;ReMap ChIP-seq,34;GTEx Coexpression,569	PTGER4,B4GALT2,LAD1,FEN1,RNASEH2A,CDCA4,SHC1,ITGB4,EPAS1,TMPRSS4,CBLC,NCAPG,ADRB2,ENO1,PIK3R1,HMMR,GIMAP6,AURKB,PLAU,TCEAL2,STMN1,MYH10,CEP55,SOX4,CCT3,DUSP1,PLLP,CAV1,NR2F1,CDC6,KLF4,RANGAP1,PAICS,KLF2,NIPSNAP1,CCNA2,TPX2,SLC7A5,MMP14,DSG2,KIF2C,DBN1,MCM2,AARS
gene_set_query	324	HOXB2	398.3	ARCHS4 Coexpression,852;Enrichr Queries,200;GTEx Coexpression,143	SYNM,EPAS1,FGL2,LMOD1,LTBP4,PLOD2,LRRC32,ACTG2,AURKB,CNN1,PLAU,CA2,ADAMTSL3,SERPINH1,PRAME,SOX4,HOXC6,AOC3,FOXF1,CAV1,ZBTB16,MAMDC2,NR2F1,NME4,SULF1,KLF4,GNG11,KLF2,GREM1,MEIS1,DES,CXCL12,COL5A2,PDE5A,MYL9,LIMS2
gene_set_query	325	POGK	398.7	ARCHS4 Coexpression,451;Enrichr Queries,402;GTEx Coexpression,343	TOP2A,EPAS1,FAM107A,ENO1,PIK3R1,PRPF19,LRP8,AURKB,LMNB2,LMNB1,RACGAP1,SOX4,MARCKSL1,RRM2,PLLP,CAD,COBL,NETO2,KLF4,TTLL7,SLC7A5,UCK2,CENPF,MTHFD2,KIFC1,FEZ1,MCM3,MCM6,FKBP4,ASPA,AARS
gene_set_query	326	GRHL1	399.0	ARCHS4 Coexpression,522;Enrichr Queries,305;GTEx Coexpression,370	LAD1,EPAS1,CBLC,PIK3R1,MKI67,ABCA12,ARHGAP6,AURKB,CA2,CHEK2,PDK4,TFAP2C,RRM2,GPX3,COBL,KLF4,GNG11,SELP,SLC7A5,CDCP1,NR4A3,SLPI,PSAT1,ID4,SDC1,RAB38,SPRR1A
gene_set_query	327	THAP11	399.4	Literature ChIP-seq,126;ARCHS4 Coexpression,370;Enrichr Queries,149;ReMap ChIP-seq,158;GTEx Coexpression,1194	TOP2A,FEN1,SMARCB1,HSPB6,MCM7,BUB1B,ENO1,PRPF19,GIMAP6,LMNB2,CDC20,SGCA,EXO1,CHEK2,STMN1,MYBL2,SKP2,SOX4,CCT3,RANGAP1,CCNA2,SLC7A5,ESPL1,MTHFD2,MCM3,BIRC5,KIF2C,MCM6,FKBP4,PCNA,RNASEH2A,CDCA3,SHMT2,CDCA8,ADRB2,RASIP1,AURKB,UNG,SRM,EIF4EBP1,CYC1,MARCKSL1,MDH2,EIF2AK1,GINS3,TMEM132A,PLK1,CDC6,SELP,GPD1L,AARS
gene_set_query	328	EGR2	400.3	ARCHS4 Coexpression,853;Enrichr Queries,211;GTEx Coexpression,137	SEMA5A,TOP2A,PTGER4,ITGB4,EPAS1,FGL2,LTBP4,PIK3R1,ADRB2,SAMHD1,MKI67,AURKB,PDZD2,PLAU,CA2,CHEK2,PRX,PDK4,S1PR1,SPP1,CD36,SOX4,IL33,STARD13,RRM2,PLLP,DUSP1,CAV1,CYP4B1,ABCA8,KLF4,LYVE1,KLF2,SLC7A5,CXCL12,NR4A3,MGP,CDO1,RBMS3
gene_set_query	329	SMAD9	401.0	ARCHS4 Coexpression,773;Enrichr Queries,220;GTEx Coexpression,210	SYNM,EPAS1,LMOD1,PLOD2,PIK3R1,PRPF19,ARHGAP6,FBLN5,AURKB,TMEM47,C1QTNF7,ADAMTSL3,CHEK2,STMN1,PDK4,S1PR1,PLCE1,PDE8B,SOX4,ANGPT1,CAV1,ZBTB16,MAMDC2,NR2F1,SULF1,KLF4,CXCL12,COL5A2,ID4,PDE5A,MYL9,RBMS3
gene_set_query	330	TCF12	401.8	ARCHS4 Coexpression,242;ENCODE ChIP-seq,16;Enrichr Queries,1013;ReMap ChIP-seq,143;GTEx Coexpression,595	TOP2A,SEMA5A,ROBO4,HSPB6,MCM7,CBLC,ENO1,KIF11,LMNB2,LMNB1,KIF15,TMEM100,TMEM47,SGCA,PLAU,STMN1,COL10A1,TK1,SOX4,DLGAP5,SLC12A8,DUSP1,NME4,RANGAP1,SLC7A5,MMP14,FEZ1,MCM3,DBN1,RBMS3,LRRC15,RNASEH2A,PCOLCE2,SHC1,LTBP4,TTK,PIK3R1,AURKB,FBLN5,PLAC8,FAM184A,CYC1,MYH10,JAM2,HOXC6,MARCKSL1,ANGPT1,CAV2,CAV1,NR2F1,KLF4,CORO2B,TTLL7,MFAP4,MEIS1,TMEM158,COL5A2,MGP
gene_set_query	331	SCMH1	402.0	ARCHS4 Coexpression,674;GTEx Coexpression,130	B4GALT2,SYNM,HSPB6,FOXF1,ACTN2,MAMDC2,FHL1,LMOD1,NME4,LDB3,ACTG2,CNN1,MEIS1,DES,C1QTNF7,ADAMTSL3,PDE5A,MYL9,LIMS2
gene_set_query	332	CDX4	402.7	ARCHS4 Coexpression,168;Enrichr Queries,638;GTEx Coexpression,402	ERCC6L,DLX5,GMNN,CBLC,TCF21,ABCA12,AURKB,TMEM47,RAD51AP1,CCNB1,SOX17,CHEK2,EIF4EBP1,OIP5,BUB1,RAI2,HOXC6,GINS1,TFAP2C,TRPC6,FOXF1,UBE2C,ZBTB16,KLF4,PAICS,ZWINT,DES,PSAT1,APEX1,SDC1,RAB38,MAD2L1
gene_set_query	333	ZNF256	402.7	ARCHS4 Coexpression,234;Enrichr Queries,413;GTEx Coexpression,561	TOP2A,MCM7,CDCA4,GMNN,ADRB2,HMMR,ABCA12,BZW2,MKI67,LRP8,AURKB,UNG,PODXL,CHEK2,NUSAP1,OIP5,STXBP6,SOX4,DLGAP5,RRM1,RRM2,RFC4,ZBTB16,ACTL6A,KLF4,SLC7A5,CENPF,PSAT1,APEX1,MCM3,BIRC5,DTL,MAD2L1
gene_set_query	334	FOXP1	403.4	Literature ChIP-seq,156;ARCHS4 Coexpression,766;Enrichr Queries,991;ReMap ChIP-seq,16;GTEx Coexpression,88	SEMA5A,ZWILCH,FAM107A,ENO1,ENO2,ACTG2,CHEK1,RCC1,PLCE1,SKP2,SOX4,RFX2,GPD1,TIMELESS,FKBP4,MYL9,ASF1B,CFD,GPM6A,RNASEH2A,CDCA3,SHC1,EPAS1,SHMT2,LTBP4,NCAPG,HMMR,PIK3R1,RAD51AP1,CNN1,CYC1,MYH10,HOXC6,TFAP2C,SYT1,FOXF1,TPX2,CXCL12,GIPC2,ID4,TOP2A,B4GALT2,SYNM,MCM7,CAB39L,LMOD1,KIF14,KIF11,LDB2,LMNB2,LMNB1,TMEM47,SGCA,C1QTNF7,EXO1,ADAMTSL3,NUF2,CA9,CCT3,TRPC6,DUSP1,PLLP,MAMDC2,COBL,NME4,LSR,SLC7A5,MM…
gene_set_query	335	BCL11A	404.8	ARCHS4 Coexpression,1206;ENCODE ChIP-seq,113;Enrichr Queries,203;ReMap ChIP-seq,230;GTEx Coexpression,272	TOP2A,LAD1,VIPR1,CBLC,ABCA12,MKI67,LRRC32,TSPAN12,LMNB2,CHAF1A,SGCA,CA2,CHEK2,LAMP3,STMN1,RCC1,TK1,SOX4,RFC2,LMO2,COBL,LSR,FGR,SLC7A5,RAB38,DBN1,RBMS3,RNASEH2A,RTN1,DLX5,CDCA4,SHC1,SLC1A1,PIK3R1,AURKB,RAB11FIP1,PAK6,PIP5K1B,CYC1,MYH10,SPTBN2,TFAP2C,RRM2,SYT1,ZBTB16,KLF4,CENPF,MEIS1,NR4A3,CXCL12,PSAT1,SDC1,CENPM
gene_set_query	336	SKIL	405.3	ARCHS4 Coexpression,518;Enrichr Queries,607;GTEx Coexpression,91	GPI,PCOLCE2,EPAS1,LTBP4,PLOD2,PIK3R1,LRRC32,PRPF19,FBLN5,AURKB,CLEC1A,CA2,ADAMTSL3,CHEK2,PPAT,SOX4,SPTBN2,MARCKSL1,CAV2,STARD8,CAV1,FMO2,SULF1,KLF4,PAICS,KLF2,MFAP4,SLC7A5,EMCN,NR4A3,MTHFD2,PSAT1,ENG,RBMS3,MCM2,MAD2L1
gene_set_query	337	NR2E1	406.3	ARCHS4 Coexpression,424;Enrichr Queries,376;GTEx Coexpression,419	GPM6A,EPAS1,DLX5,FAM107A,AQP4,AURKB,TMEM47,SOX17,S1PR1,SLIT3,PDE8B,JAM2,TFAP2C,SLC15A2,ZBTB16,TMEM132A,NR2F1,SULF1,KLF4,TBX4,CORO2B,CIT,MEIS1,NR4A3,FEZ1,ID4,CDO1
gene_set_query	338	ZNF385D	407.0	ARCHS4 Coexpression,627;Enrichr Queries,428;GTEx Coexpression,166	SEMA5A,GPM6A,RTN1,COL11A1,FGL2,KCNA5,LDB2,CHRDL1,TRHDE,FBLN5,AURKB,TMEM47,ADAMTSL3,CHEK2,PDK4,CD36,MYH10,SYT1,ANGPT1,MAMDC2,SULF1,GNG11,SELP,MFAP4,CXCL12,MGP,COL5A2,ITGA8,SPARCL1,PDE5A,ASPA,RBMS3
gene_set_query	339	NFE2L2	407.2	Literature ChIP-seq,72;ARCHS4 Coexpression,572;Enrichr Queries,959;ReMap ChIP-seq,131;GTEx Coexpression,302	LAD1,FEN1,HSPB6,MCM7,ENO1,CDH5,UCHL1,SGCA,PRX,STMN1,RCC1,SOX4,SLC12A8,DLGAP5,DUSP1,SLC7A5,CDCP1,MTHFD2,GORASP2,RAB38,KIF2C,DBN1,RBMS3,RNASEH2A,CDCA3,GYPC,SHC1,EPAS1,TMPRSS4,LTBP4,PIK3R1,RASIP1,AURKB,SERPINH1,S1PR1,CYC1,TFAP2C,MARCKSL1,SYT1,CAV1,KLF4,PAICS,CORO2B,FERMT1,UCK2,NR4A3,PRC1,SDC1,SPRR1A
gene_set_query	340	CTCFL	407.4	ARCHS4 Coexpression,525;ENCODE ChIP-seq,102;Enrichr Queries,168;ReMap ChIP-seq,248;GTEx Coexpression,994	LRRC36,TOP2A,FEN1,FCN3,SYNM,SMARCB1,WFDC1,MCM10,SPINT2,KIF11,TSPAN12,ARHGAP6,LMNB2,SGCA,EXO1,CA2,CHEK2,ADAMTSL3,CHEK1,MYBL2,TK1,PKNOX2,SSR4,DUSP1,RFC2,STARD8,LMO2,COBL,NME4,RANGAP1,GORASP2,TAL1,BIRC5,DSG2,DTL,MYL9,ASPA,DBN1,ASF1B,RNASEH2A,PCNA,CDCA3,SHMT2,SHC1,EPAS1,CDCA4,LTBP4,CDCA8,NCAPG,PIK3R1,SAMHD1,AURKB,AURKA,CCNB1,RAB11FIP1,EIF4EBP1,PRAME,CYC1,FANCI,TFAP2C,RRM2,ZBTB16,PDE2A,NR2F1,NETO2,KLF…
gene_set_query	341	GTF2I	408.0	ARCHS4 Coexpression,408	MARCKSL1,KIFC1,CAD,PRPF19,FKBP4,MYH10,DBN1,LMNB2,LMNB1
gene_set_query	342	POU3F1	408.0	Literature ChIP-seq,99;ARCHS4 Coexpression,700;Enrichr Queries,557;GTEx Coexpression,276	LRRC36,LAD1,ITGB4,CBLC,TCF21,ABCA12,TMEM100,CDH5,UCHL1,CHAF1A,CA2,C1QTNF7,RSRC1,PLAU,CHEK2,STMN1,NUF2,PBK,PLCE1,ENPP4,ADAMTS8,IFT57,SOX4,PKNOX2,CPA3,RFC2,NIPSNAP1,COX6B1,SLC7A5,MMRN1,RAB38,KIF2C,PDE5A,DLX5,EPAS1,COL11A1,TROAP,SAMHD1,ACACB,TRHDE,AURKB,FBLN5,PLAC8,RAB11FIP1,EIF4EBP1,MYH10,GINS2,TFAP2C,MARCKSL1,ZBTB16,PDE2A,NR2F1,KLF4,MEIS1,UCK2,CXCL12,NR4A3,ID4,SDC1
gene_set_query	343	SP7	408.0	ARCHS4 Coexpression,237;Enrichr Queries,462;GTEx Coexpression,525	TOP2A,LRRC15,PCOLCE2,DLX5,COL11A1,PLOD2,AURKB,CNN1,STMN1,SERPINH1,COL10A1,SLIT3,CD36,PDE8B,AOC3,MARCKSL1,ANGPT1,MAMDC2,KLF4,MMP11,TPPP3,MMP14,CXCL12,CCNE1,FEZ1,COL5A2,CDO1,ASPA,MYL9
gene_set_query	344	HES6	408.0	ARCHS4 Coexpression,538;Enrichr Queries,34;GTEx Coexpression,652	TOP2A,FEN1,SMARCB1,MCM7,FAM107A,HJURP,MCM10,SPINT2,KIF11,MKI67,FOXM1,LMNB1,CDC20,PTTG1,CA2,CHEK2,STMN1,PBK,NUSAP1,NEK2,MYBL2,TK1,SOX4,DLGAP5,COBL,NME4,CCNA2,SLC7A5,ASPM,MTHFD2,FEZ1,MCM3,BIRC5,MCM4,KIF2C,MCM6,DTL,ASF1B,GPM6A,PCNA,CDCA3,CDCA8,HMMR,TYMS,LRP8,AURKB,AURKA,CCNB2,CCNB1,RACGAP1,TCEAL2,JAM2,GINS2,MARCKSL1,RRM2,UBE2C,PLK1,KLF4,TPX2,CENPF,TMEM158,CXCL12,SLC6A8,PRC1,PSAT1,SDC1,CDKN3,MAD2L1
gene_set_query	345	ZNF121	408.7	ARCHS4 Coexpression,720;Enrichr Queries,114;GTEx Coexpression,392	TOP2A,LAD1,CDCA4,KIF14,CBLC,BUB1B,KIF11,MKI67,LRP8,AURKB,LMNB1,CHAF1A,CHEK2,PPAT,ADAMTSL3,CHEK1,BUB1,SOX4,DLGAP5,GINS1,TFAP2C,RRM2,PLK1,WDR12,PAICS,SLC7A5,CENPE,ASPM,CENPF,CDCP1,MTHFD2,MCM3,SDC1,MCM4,RAB38,KIF2C,MCM6,MAD2L1
gene_set_query	346	OLIG1	408.7	ARCHS4 Coexpression,421;Enrichr Queries,193;GTEx Coexpression,612	SEMA5A,GPM6A,RTN1,EPAS1,FAM107A,AQP4,THY1,AURKB,PDZD2,CA2,PDK4,CD36,MARCKSL1,SYT1,PLLP,ZBTB16,LMO2,NR2F1,COBL,KLF4,KLF2,TPPP3,PSAT1,FEZ1,ID4,SPARCL1,LIMS2
gene_set_query	347	SP8	408.7	ARCHS4 Coexpression,358;Enrichr Queries,499;GTEx Coexpression,369	DLX5,CBLC,ABCA12,AURKB,LMNB2,SOX17,PODXL,CA2,STMN1,PAK6,RSPO1,MYH10,SOX4,TFAP2C,MARCKSL1,SYT1,ZBTB16,NR2F1,KLF4,SULF1,RANGAP1,NIPSNAP1,GREM1,MEIS1,ID4,SDC1,DBN1
gene_set_query	348	RORB	409.0	ARCHS4 Coexpression,415;Enrichr Queries,209;GTEx Coexpression,603	SEMA5A,GPM6A,RTN1,EPAS1,FAM107A,AQP4,PIK3R1,ENO2,CHRDL1,AURKB,TMEM47,PDZD2,CA2,CHEK2,S1PR1,SYT1,ZBTB16,NR2F1,SULF1,KLF4,CORO2B,CIT,TTLL7,CXCL12,NR4A3,MGP,ID4,SPARCL1,RBMS3
gene_set_query	349	PRDM14	409.4	Literature ChIP-seq,76;ARCHS4 Coexpression,116;Enrichr Queries,560;ReMap ChIP-seq,25;GTEx Coexpression,1270	ACVRL1,B4GALT2,LRRC36,LAD1,CLIC5,FCN3,ITGB4,BUB1B,KIF11,ENO2,CDC20,LAPTM4B,CHAF1A,SGCA,SOX17,CHEK2,PPAT,CA4,CHEK1,STMN1,PRX,AOX1,MYBL2,RSPO1,TK1,DLGAP5,SOX4,CEP55,PKNOX2,CCT3,SSR4,VWF,STARD8,DENND2A,COBL,TMC5,CKAP4,FGR,SLC7A5,TAL1,CCNE1,MCM3,CASQ2,SPARCL1,DBN1,LRRC15,RNASEH2A,CDCA3,SHMT2,SHC1,EPAS1,AURKB,UNG,PODXL,SPP1,S1PR1,PRAME,MYH10,BUB1,HOXC6,GINS1,GINS2,MARCKSL1,TFAP2C,STARD13,FOXF1,CDC6,NE…
gene_set_query	350	HOXA6	410.3	ARCHS4 Coexpression,268;Enrichr Queries,497;GTEx Coexpression,466	PTGER4,SRPX,SMARCB1,MCM7,NPR3,LMOD1,LRRC32,AURKB,CHAF1A,FAM184A,PLAU,TCEAL2,RCC1,SOX4,HOXC6,PKNOX2,ANGPT1,FOXF1,ZBTB16,LMO2,CAD,NR2F1,KLF4,TBX4,MMP14,MEIS1,CXCL12,NR4A3,ESPL1,COL5A2
gene_set_query	351	ESR2	412.6	Literature ChIP-seq,121;ARCHS4 Coexpression,898;Enrichr Queries,304;ReMap ChIP-seq,136;GTEx Coexpression,604	B4GALT2,TOP2A,LRRC36,TCF21,WFDC1,PLOD2,ENO1,FHL5,LAPTM4B,UCHL1,PLAU,CHEK2,CHEK1,AOX1,OIP5,CA9,CD36,SOX4,PKNOX2,VWF,SLC7A5,DPEP2,BIRC5,FKBP4,ASPA,DBN1,ENG,RNASEH2A,EPAS1,PIK3R1,ADRB2,AURKB,UNG,CNN1,RAB11FIP1,PODXL,HOXC6,E2F8,SPTBN2,CYB5A,TFAP2C,RRM2,CAV1,ZBTB16,NR2F1,SULF1,KLF4,KLF2,SRPK1,MEIS1,CXCL12,PRC1
gene_set_query	352	ARID3B	414.5	ARCHS4 Coexpression,175;GTEx Coexpression,654	GINS1,CAV1,CAD,HBB,BUB1B,PAICS,NIPSNAP1,SRPK1,LMNB1,LAPTM4B,CHAF1A,PODXL,CHEK1,MCM3,MYBL2,MYH10,BUB1,ASF1B
gene_set_query	353	SREBF1	415.8	Literature ChIP-seq,45;ARCHS4 Coexpression,874;ENCODE ChIP-seq,92;Enrichr Queries,832;ReMap ChIP-seq,226;GTEx Coexpression,426	B4GALT2,FEN1,SMARCB1,HSPB6,MCM7,ITGB4,BUB1B,ENO1,TSPAN12,BZW2,PRPF19,LMNB2,EXO1,CHEK2,PPAT,PSMD2,STMN1,AOX1,SKP2,SOX4,LSR,RANGAP1,COX6B1,SLC7A5,ESPL1,RGN,BIRC5,MCM4,DBN1,RBMS3,RNASEH2A,RTN1,CDCA3,PCOLCE2,SHMT2,SHC1,EPAS1,LTBP4,CDCA8,KCNA5,PIK3R1,TYMS,LRP8,ACACB,RASIP1,AURKB,UNG,PODXL,SERPINH1,SLIT3,CYC1,FANCI,STARD13,CAV1,TMEM132A,KLF4,SULF1,PAICS,FERMT1,CENPE,TMEM158,PSAT1,APEX1,GIPC2,ALDH18A1,C…
gene_set_query	354	TEAD1	417.0	ARCHS4 Coexpression,369;Enrichr Queries,887;ReMap ChIP-seq,50;GTEx Coexpression,362	SEMA5A,HSPB6,EPAS1,SHC1,FHL1,CBLC,PLOD2,PIK3R1,ENO1,HMMR,LMNB2,AURKB,PLAC8,PLAU,PRX,LEPR,SERPINH1,PLCE1,CD36,CEP55,SOX4,HOXC6,E2F8,STARD13,TRPC6,DUSP1,CAV2,MMP1,CAV1,CDC6,KLF4,GNG11,CKAP4,CENPF,COL5A2,GIPC2,MYL9,RBMS3
gene_set_query	355	CEBPG	417.8	ARCHS4 Coexpression,76;Enrichr Queries,189;ReMap ChIP-seq,45;GTEx Coexpression,1361	TOP2A,FEN1,HSPB6,MCM7,WFDC1,ENO1,KIF11,BZW2,LMNB2,LMNB1,TMEM100,IL18RAP,PLAU,EXO1,PPAT,CHEK2,ADAMTSL3,LEPR,RCC1,SOX4,CCT3,PDIA6,CCNA2,SLC7A5,SLPI,MTHFD2,GORASP2,MCM3,MCM4,MCM6,FKBP4,DTL,PCNA,EPAS1,SHMT2,PIK3R1,AURKB,AURKA,RAB11FIP1,PALMD,RACGAP1,EIF4EBP1,CYC1,FANCI,RRM2,ABCA8,KLF4,PAICS,KLF2,UCK2,PRC1,PSAT1,AARS
gene_set_query	356	ZNF22	418.0	ARCHS4 Coexpression,1018;Enrichr Queries,74;GTEx Coexpression,162	TOP2A,SRPX,MCM7,GMNN,ENO1,KIF11,MKI67,LMNB1,CDC20,LAPTM4B,CA2,STMN1,PBK,NUSAP1,SOX4,CEP55,CCNA2,SLC7A5,MTHFD2,AGTR1,MCM3,BIRC5,MCM4,MCM6,PCNA,ADH1B,AURKB,SRM,MYCT1,CCNB1,SLC19A3,EIF4EBP1,S1PR1,PAK6,MYH10,SPTBN2,CYB5A,MARCKSL1,RRM1,RRM2,FZD4,UBE2C,GNG11,PAICS,CENPE,CENPF,PSAT1,APEX1,MAD2L1
gene_set_query	357	ZNF138	419.0	ARCHS4 Coexpression,925;Enrichr Queries,94;GTEx Coexpression,238	TOP2A,RTN1,CCNF,BUB1B,TTK,PIK3R1,KIF11,HMMR,MKI67,LRP8,AURKB,UNG,PPAT,CHEK2,NUF2,STMN1,PAK6,RAD54L,ENPP4,MYBL2,MYH10,BUB1,DLGAP5,SOX4,AOC3,GINS1,FANCI,TFAP2C,RRM1,PAICS,CCNA2,TPX2,CENPE,ASPM,CENPF,MELK,FEZ1,DEPDC1,MCM3,MCM4,KIF2C,DTL,LIMS2,MAD2L1
gene_set_query	358	ZNF274	419.2	Literature ChIP-seq,161;ARCHS4 Coexpression,583;ENCODE ChIP-seq,103;Enrichr Queries,1008;ReMap ChIP-seq,33;GTEx Coexpression,627	B4GALT2,RNASEH2A,GYPC,ZWILCH,TMPRSS4,THY1,TYMS,PRPF19,AURKB,KIF15,LMNB1,AURKA,UCHL1,RAB11FIP1,PLAU,CA2,EXO1,CHEK2,NUSAP1,SERPINH1,RCC1,OIP5,CEP55,SOX4,CD33,SLC12A8,MARCKSL1,DUSP1,PLLP,MDH2,CAV1,LSR,KLF4,PDIA6,KLF2,CKAP4,CIT,CCNA2,SLC7A5,TPX2,CXCL12,ESPL1,MTHFD2,GORASP2,MCM4,ASF1B,MCM2
gene_set_query	360	ARX	419.3	ARCHS4 Coexpression,351;Enrichr Queries,394;GTEx Coexpression,513	GPM6A,RTN1,DLX5,COL11A1,KCNA5,CHRDL1,AURKB,TMEM47,TCEAL2,STMN1,PDK4,PLCE1,SLIT3,GPRASP1,SOX4,RAI2,PKNOX2,MARCKSL1,SYT1,SSR4,GPX3,ZBTB16,NR2F1,KLF4,IGSF10,MEIS1,F8,ID4
gene_set_query	361	ZFP3	419.3	ARCHS4 Coexpression,134;Enrichr Queries,596;GTEx Coexpression,528	B4GALT2,CLIC5,VIPR1,EPAS1,SHMT2,SHC1,FGL2,PIK3R1,PRPF19,AURKB,LMNB2,SRM,CDC20,PDZD2,CA2,CHEK2,PDK4,S1PR1,SERPINH1,RCC1,CYC1,CD36,TK1,CCT3,ACTN2,MDH2,LMO2,CAD,KLF4,PAICS,PDIA6,KLF2,CXCL12,KIFC1,GPD1L,ASPA
gene_set_query	362	PHOX2A	419.7	ARCHS4 Coexpression,469;Enrichr Queries,372;GTEx Coexpression,418	GPI,SHC1,EPAS1,DLX5,TCF21,FOXM1,AURKB,SOX17,CHEK2,AOX1,SLIT3,HOXC6,CCT3,TFAP2C,MARCKSL1,FOXF1,ZBTB16,TMEM132A,NR2F1,NME4,KLF4,KLF2,MEIS1,CXCL12,TAL1,KIFC1,RGN,ID4,DBN1,RBMS3
gene_set_query	363	HOXA5	422.7	ARCHS4 Coexpression,760;Enrichr Queries,97;GTEx Coexpression,411	CFD,TOP2A,PTGER4,EPAS1,NPR3,ADRB2,TSPAN12,AURKB,UNG,CDC20,CA2,PDK4,NUSAP1,AOX1,CD36,SOX4,JAM2,HOXC6,RRM2,ANGPT1,FOXF1,GPX3,CAV1,ZBTB16,PLK1,NR2F1,KLF4,GNG11,KLF2,CCNA2,MEIS1,CXCL12,MTHFD2,GIPC2,MGP,RGN,KIF20A,MYL9
gene_set_query	364	MITF	425.6	Literature ChIP-seq,123;ARCHS4 Coexpression,945;Enrichr Queries,447;ReMap ChIP-seq,222;GTEx Coexpression,391	SEMA5A,GMNN,ENO1,ENO2,BZW2,CDH5,PLAU,CHEK2,PPAT,LAMP3,STMN1,LEPR,PDK4,PLCE1,RCC1,SOX4,SLC12A8,PKNOX2,ACTN2,RFX2,PDIA6,MTHFD2,FEZ1,RAB38,MYL9,ASF1B,GPM6A,GYPC,SHC1,EPAS1,CDCA4,SHMT2,LTBP4,PIK3R1,CCNB1,EIF4EBP1,PIP5K1B,STXBP6,CYC1,MYH10,STARD13,FZD4,CAV1,ZBTB16,PLK1,GNG11,PAICS,CORO2B,SELP,UCK2,CXCL12,SLC6A8,NR4A3,B4GALT2,LRRC36,CLIC5,FEN1,SYNM,HSPB6,MCM7,CAB39L,FHL1,LDB3,ARHGAP6,CHRDL1,CHAF1A,SGCA…
gene_set_query	365	LHX8	426.0	ARCHS4 Coexpression,377;Enrichr Queries,385;GTEx Coexpression,516	SMARCB1,RTN1,EPAS1,DLX5,COL11A1,AQP4,ENO2,AURKB,SOX17,STMN1,S1PR1,RSPO1,SOX4,TFAP2C,SLC15A2,ZBTB16,NR2F1,NETO2,SULF1,KLF4,NIPSNAP1,GREM1,MEIS1,TMEM158,CXCL12,NR4A3,SLPI,FEZ1,ID4,DBN1
gene_set_query	366	ZNF423	427.0	ARCHS4 Coexpression,461;Enrichr Queries,112;GTEx Coexpression,708	SEMA5A,HSPB6,FHL1,PIK3R1,THY1,LDB2,CHRDL1,FBLN5,AURKB,TMEM47,UCHL1,SGCA,PODXL,PDK4,MYH10,JAM2,PKNOX2,MARCKSL1,GPX3,CAV1,ZBTB16,NR2F1,SULF1,KLF4,CORO2B,NIPSNAP1,MFAP4,MEIS1,CXCL12,FEZ1,COL5A2,MGP,ID4,SPARCL1,MYL9,DBN1,RBMS3
gene_set_query	367	FOXE3	427.0	ARCHS4 Coexpression,61;Enrichr Queries,778;GTEx Coexpression,442	SMARCB1,MCM7,ITGB4,DLX5,ADRB1,MCM10,PRPF19,FOXM1,AURKB,LMNB2,PDZD2,CHAF1A,SOX17,EXO1,PRX,CA4,RCC1,RAD54L,MYBL2,BUB1,CCT3,FANCI,TFAP2C,SPAG5,PLLP,FOXF1,ZBTB16,CAD,CDC6,RANGAP1,CORO2B,TBX4,ZWINT,ESPL1,TAL1,PRC1,ID4,MCM3,MCM4,CDO1,FKBP4
gene_set_query	368	ZNF311	427.3	ARCHS4 Coexpression,233;Enrichr Queries,551;GTEx Coexpression,498	ERCC6L,TNXB,CBLC,BUB1B,TTK,AURKB,KIF15,SEC14L3,CHEK2,CHEK1,STMN1,MYBL2,PRAME,BUB1,SOX4,HOXC6,FANCI,ACTL6A,CAD,LMO2,NR2F1,KLF4,PAICS,SLC7A5,CENPE,MMP14,MEIS1,CXCL12,NR4A3,COL5A2,ID4
gene_set_query	369	ARNTL	428.5	ARCHS4 Coexpression,375;Enrichr Queries,387;ReMap ChIP-seq,144;GTEx Coexpression,808	ITGB4,EPAS1,PZP,FGL2,LMOD1,SPINT2,ADRB2,PIK3R1,TYMS,GIMAP6,CENPA,AURKB,IL18RAP,CLEC1A,PLAU,CA2,PPAT,CHEK2,PDK4,S1PR1,MYBL2,CD36,SOX4,ZBTB16,EIF2AK1,ABCA8,CDC6,TUBG1,KLF4,PAICS,KLF2,CCNA2,FGR,SLC7A5,MMP14,SLPI,MTHFD2,PSAT1,APEX1,DPEP2,MNDA
gene_set_query	370	ISL2	429.0	ARCHS4 Coexpression,79;Enrichr Queries,624;GTEx Coexpression,584	FEN1,MCM7,SHMT2,TROAP,PRPF19,TYMS,AURKB,LMNB2,LMNB1,SRM,CDC20,UCHL1,IL18RAP,CHAF1A,EXO1,EIF4EBP1,RCC1,MYBL2,CYC1,SOX4,HOXC6,CCT3,TFAP2C,MDH2,NR2F1,KLF4,TUBG1,TBX4,KLF2,FGR,SLC7A5,MEIS1,NR4A3,DPEP2,ID4,MNDA,KIF2C
gene_set_query	371	CDX1	429.7	ARCHS4 Coexpression,587;Enrichr Queries,240;GTEx Coexpression,462	LAD1,VIPR1,EPAS1,CBLC,SPINT2,AURKB,FUT3,SELENBP1,SOX17,CA2,CHEK2,CA4,HOXC6,TFAP2C,GPX2,ZBTB16,LSR,KLF4,KLF2,MEIS1,CXCL12,DES,GIPC2,TMEM106C,DSG2,CDO1,MYL9
gene_set_query	372	ZNF675	431.3	ARCHS4 Coexpression,955;Enrichr Queries,319;GTEx Coexpression,20	TOP2A,LAD1,CCNF,HJURP,KIF14,BUB1B,WFDC1,KIF11,MKI67,FOXM1,PRPF19,KIF15,LMNB1,CHAF1A,PTTG1,CHEK2,ADAMTSL3,NUF2,NUSAP1,MYBL2,SOX4,ASPM,KIFC1,CCNE1,MCM4,RAB38,DTL,ASPA,ASF1B,MCM2,PCNA,CDCA4,TROAP,CDCA8,NCAPG,TTK,PIK3R1,TYMS,AURKB,RAD51AP1,CCNB2,RACGAP1,PAK6,RAD54L,BUB1,SPTBN2,E2F8,GINS1,FANCI,GINS2,PLK1,NETO2,KLF4,ZWINT,NDC80,TPX2,CENPE,CENPF,PRC1,RFWD3,CENPM,MAD2L1
gene_set_query	373	HOXB13	432.0	ARCHS4 Coexpression,813;Enrichr Queries,137;ReMap ChIP-seq,23;GTEx Coexpression,755	LRRC36,CAB39L,TCF21,PRPF19,TSPAN12,MKI67,ARHGAP6,ACADL,CA2,CHEK2,ADAMTSL3,CA4,PDK4,IFT57,SOX4,PKNOX2,SLC15A2,RFC4,NME4,TMC5,TUBG1,GREM1,SLC7A5,ASPM,SLPI,AGTR1,DEPDC1,SPARCL1,BIRC5,MCM2,EPAS1,ADRB2,AURKB,SELENBP1,PALMD,FAM184A,MYH10,HOXC6,CYB5A,TFAP2C,RRM2,FOXF1,CAV1,ZBTB16,NR2F1,KLF4,TBX4,KLF2,MEIS1,ID4,CDO1
gene_set_query	374	KLF3	432.5	ARCHS4 Coexpression,272;Enrichr Queries,1012;ReMap ChIP-seq,171;GTEx Coexpression,275	LAD1,PCNA,CDCA3,MCM7,GYPC,DLX5,EPAS1,ZWILCH,FHL1,FGL2,CBLC,TCF21,HBB,PIK3R1,ABCA12,TSPAN12,AURKB,LAPTM4B,CA2,S1PR1,AOX1,STXBP6,SOX4,HOXC6,CCT3,TFAP2C,DUSP1,CAV1,EIF2AK1,NR2F1,KLF4,KLF2,CDCP1,TAL1,DPEP2,SDC1,MCM4,RAB38,KIF2C,MNDA,MCM2
gene_set_query	375	NPAS1	433.0	ARCHS4 Coexpression,188;Enrichr Queries,505;GTEx Coexpression,606	B4GALT2,SMARCB1,DLX5,EPAS1,LTBP4,ABCA12,ENO2,PRPF19,AURKB,LMNB2,SRM,CHAF1A,PLAU,PODXL,CA2,CHEK2,CA4,SERPINH1,EIF4EBP1,PAK6,MYBL2,SPTBN2,ZBTB16,CAD,NR2F1,NME4,KLF4,RANGAP1,KLF2,SLC7A5,FKBP4,DBN1
gene_set_query	376	IRX4	433.3	ARCHS4 Coexpression,224;Enrichr Queries,812;GTEx Coexpression,264	LAD1,DLX5,EPAS1,SHC1,ITGB4,CBLC,ABCA12,AURKB,UCHL1,SOX17,CHEK2,TFAP2C,ZBTB16,TMEM132A,NR2F1,LSR,KLF4,FERMT1,SLC7A5,CDCP1,CXCL12,ID4,SDC1,RAB38,DSG2,FKBP4
gene_set_query	377	GTF3A	434.0	ARCHS4 Coexpression,651;Enrichr Queries,251;GTEx Coexpression,400	TOP2A,FEN1,PCNA,MCM7,LDB3,ENO1,BZW2,TYMS,GIMAP6,AURKB,SRM,CDC20,PTTG1,S1PR1,CYC1,MYH10,SGCG,CCT3,RRM2,ACTN2,MDH2,PAICS,COX6B1,SLC7A5,MTHFD2,APEX1,MCM3,MCM6,MAD2L1
gene_set_query	378	ZKSCAN4	434.0	ARCHS4 Coexpression,251;Enrichr Queries,973;GTEx Coexpression,78	SMARCB1,PCNA,MCM7,ZWILCH,CDCA4,TROAP,CDCA8,BUB1B,TTK,PIK3R1,KIF11,ADRB2,ENO1,GIMAP6,AURKB,KIF15,UNG,LMNB1,CCNB2,PTTG1,CHEK2,NUF2,PBK,NEK2,BUB1,SOX4,GINS1,FANCI,SPAG5,PLK1,ACTL6A,COBL,KLF4,MEIS1,RFWD3,APEX1,MCM3,KIF2C,MCM6,DTL,ASF1B,CDKN3
gene_set_query	379	ZNF107	434.7	ARCHS4 Coexpression,263;Enrichr Queries,38;GTEx Coexpression,1003	TOP2A,ERCC6L,MCM7,KIF14,HJURP,BUB1B,MCM10,KIF11,MKI67,FOXM1,LMNB1,KIF15,CHAF1A,EXO1,CHEK2,LAMP3,PPAT,STMN1,NUF2,CHEK1,NUSAP1,MYBL2,SKP2,SOX4,DLGAP5,KIF23,CCNA2,ASPM,MELK,DEPDC1,MCM3,BIRC5,MCM4,KIF2C,MCM6,DTL,ASF1B,NCAPG,TTK,PIK3R1,HMMR,AURKB,AURKA,RAD51AP1,CCNB1,PODXL,BUB1,E2F8,GINS1,FANCI,RRM2,UBE2C,CDC6,PAICS,NDC80,TPX2,CENPE,CENPF,MAD2L1
gene_set_query	380	GSX2	435.7	ARCHS4 Coexpression,273;Enrichr Queries,780;GTEx Coexpression,254	DLX5,FAM107A,AQP4,ENO1,AURKB,TMEM47,PDZD2,SOX17,PBK,S1PR1,RSPO1,SOX4,JAM2,PKNOX2,TFAP2C,PLLP,TMEM132A,NR2F1,KLF4,TBX4,CIT,MEIS1,TAL1,FEZ1,ID4,CDO1,ASPA
gene_set_query	381	DMRTA2	436.0	ARCHS4 Coexpression,481;Enrichr Queries,498;GTEx Coexpression,329	LAD1,GPM6A,EPAS1,DLX5,COL11A1,TMPRSS4,SPINT2,AURKB,FUT3,UCHL1,SOX17,STMN1,S1PR1,SOX4,TFAP2C,MARCKSL1,FOXF1,NR2F1,KLF4,TBX4,COX6B1,GREM1,SLC7A5,MEIS1,CDCP1,ESPL1,ID4,SPRR1A
gene_set_query	382	LIN28B	436.3	ARCHS4 Coexpression,28;Enrichr Queries,93;GTEx Coexpression,1188	LRRC36,TOP2A,ERCC6L,ZWILCH,GMNN,KIF14,BUB1B,MCM10,KIF11,MKI67,LMNB1,LAPTM4B,CHAF1A,CA2,EXO1,CHEK2,PPAT,CHEK1,MYBL2,SKP2,SOX4,DLGAP5,NIPSNAP1,CCNA2,DEPDC1,MCM3,BIRC5,MCM4,DTL,NCAPG,TTK,HMMR,AURKB,UNG,RAD51AP1,CCNB1,PODXL,MYH10,BUB1,GINS1,RRM2,SYT1,UBE2C,PLK1,NR2F1,CDC6,SULF1,PAICS,CENPE,CENPF,MEIS1,CXCL12,PSAT1,COL5A2,MAD2L1
gene_set_query	383	GLIS1	438.0	ARCHS4 Coexpression,142;Enrichr Queries,559;GTEx Coexpression,613	SEMA5A,B4GALT2,SRPX,LRRC15,EPAS1,SHC1,COL11A1,THY1,LRRC32,LRP8,AURKB,FBLN5,SERPINH1,SLIT3,PKNOX2,STARD13,ZBTB16,CAV1,NR2F1,SULF1,KLF4,CKAP4,GREM1,MMP14,CXCL12,COL5A2,ID4,MYL9,RBMS3
gene_set_query	384	ZNF443	438.3	ARCHS4 Coexpression,426;Enrichr Queries,142;GTEx Coexpression,747	NCAPG,TTK,PIK3R1,KIF11,ADRB2,MKI67,AURKB,LMNB1,AURKA,KIF15,IL18RAP,CA2,CHEK2,STMN1,SOX4,DLGAP5,E2F8,RRM2,CAV1,ACTL6A,CDC6,KLF4,KLF2,FGR,CCNA2,SLC7A5,CENPE,ASPM,PSAT1,MNDA,DTL,MAD2L1
gene_set_query	385	MSX2	439.0	ARCHS4 Coexpression,158;Enrichr Queries,536;GTEx Coexpression,623	LRRC15,EPAS1,DLX5,CDCA4,FHL5,SPINT2,AURKB,LMNB2,LAPTM4B,CCNB1,SOX17,RACGAP1,CA2,SERPINH1,MYBL2,SKP2,SOX4,HOXC6,TFAP2C,ANGPT1,FOXF1,CAV1,TMEM132A,NR2F1,LSR,SULF1,KLF4,GREM1,MEIS1,CXCL12,CCNE1,ID4,DSG2,FKBP4
gene_set_query	386	FOXN4	439.3	ARCHS4 Coexpression,14;Enrichr Queries,96;GTEx Coexpression,1208	LRRC36,TOP2A,CCNF,KIF14,HJURP,BUB1B,MCM10,KIF11,MKI67,FOXM1,KIF15,CDC20,CHEK2,NUF2,PDK4,PBK,NUSAP1,MYBL2,NEK2,TK1,DLGAP5,KIF23,CCNA2,SLC7A5,ASPM,MELK,ESPL1,KIFC1,BIRC5,KIF2C,KIF20A,ASF1B,GPM6A,RTN1,RNASEH2A,PCOLCE2,CDCA3,EPAS1,TROAP,CDCA8,NCAPG,TTK,AURKB,CCNB2,CCNB1,RACGAP1,SLIT3,MYH10,BUB1,E2F8,TFAP2C,RRM2,SPAG5,UBE2C,ZBTB16,PLK1,NR2F1,KLF4,CORO2B,NDC80,TPX2,CENPE,CENPF,CXCL12,PRC1,KIF4A,ID4,CDK…
gene_set_query	387	ZNF711	440.0	ARCHS4 Coexpression,202;Enrichr Queries,154;GTEx Coexpression,964	TOP2A,GPM6A,RTN1,MCM10,KIF11,MKI67,AURKB,TMEM47,CA2,EXO1,CHEK2,STMN1,PRAME,MYH10,SOX4,FANCI,MARCKSL1,SYT1,NR2F1,NETO2,RANGAP1,SULF1,KLF4,ASPM,CENPF,MEIS1,UCK2,ESPL1,PSAT1,PRC1,ID4,DEPDC1,DSG2,ITM2A
gene_set_query	388	NR5A2	442.8	ARCHS4 Coexpression,812;Enrichr Queries,335;ReMap ChIP-seq,164;GTEx Coexpression,460	PTGER4,VIPR1,ZWILCH,EPAS1,GMNN,SLC1A1,ENO1,PIK3R1,ABCA12,PRPF19,TRHDE,CENPA,ACACB,AURKB,SELENBP1,SOX17,PLAU,CHEK2,CA4,EIF4EBP1,PDK4,AOX1,SOX4,SPTBN2,CYB5A,STARD13,TFAP2C,SSR4,NR2F1,COBL,LSR,CDC6,KLF4,TBX4,KLF2,MFAP4,MEIS1,DES,CXCL12,GIPC2,MMRN2,MGP,CASQ2,RGN
gene_set_query	389	PRDM5	443.0	Literature ChIP-seq,127;ARCHS4 Coexpression,926;Enrichr Queries,286;GTEx Coexpression,433	SEMA5A,MCM7,GMNN,SLC1A1,LTBP4,WFDC1,PLOD2,TTK,PRPF19,BZW2,AURKB,TMEM47,PODXL,CA2,CHEK2,ADAMTSL3,S1PR1,PBK,PAK6,PLCE1,PIP5K1B,CYC1,SPTBN2,STARD13,ANGPT1,SSR4,CAV2,RFC2,CAV1,ZBTB16,EIF2AK1,NR2F1,COBL,SULF1,KLF4,SRPK1,MEIS1,CXCL12,MELK,PSAT1,KIF4A,COL5A2,ITGA8,RGN,PDE5A,ASPA,RBMS3
gene_set_query	390	SALL3	443.7	ARCHS4 Coexpression,99;Enrichr Queries,714;GTEx Coexpression,518	FAM107A,AQP4,AURKB,KIF15,TMEM47,RAD51AP1,PODXL,CA2,CHEK2,CHEK1,NUSAP1,MYH10,SOX4,JAM2,GINS1,GINS2,TFAP2C,MARCKSL1,SLC15A2,TMEM132A,NR2F1,COBL,KLF4,PAICS,CENPE,MEIS1,CENPF,PSAT1,FEZ1,ID4,CDO1,MAD2L1
gene_set_query	391	GTF2IRD2B	444.3	ARCHS4 Coexpression,147;Enrichr Queries,890;GTEx Coexpression,296	LRRC36,EPAS1,FHL1,WFDC1,HMMR,PRPF19,ARHGAP6,ACACB,AURKB,LMNB2,LMNB1,RACGAP1,CHEK2,ADAMTSL3,PDK4,PAK6,RCC1,MYBL2,CD36,RAI2,SOX4,CCT3,NETO2,RANGAP1,KLF4,PAICS,CCNA2,SLC7A5,TPX2,MEIS1,KIFC1,HPRT1,ASPA
gene_set_query	392	AR	444.6	Literature ChIP-seq,10;ARCHS4 Coexpression,429;Enrichr Queries,152;ReMap ChIP-seq,64;GTEx Coexpression,1568	TOP2A,SEMA5A,FEN1,MCM7,CAB39L,MCM10,PRPF19,ARHGAP6,TMEM100,ACADL,CA2,CHEK2,PDK4,LEPR,PBK,AOX1,NEK2,TK1,CD36,PDE8B,SKP2,GPX3,KIF23,CIT,CCNA2,MELK,AGTR1,DEPDC1,SPARCL1,BIRC5,MCM4,KIF20A,FKBP4,DTL,PTGER4,SHC1,EPAS1,ADH1B,CDCA8,ADRB1,ADRB2,PIK3R1,AURKB,SELENBP1,RAB11FIP1,HOXC6,SPTBN2,CYB5A,ANGPT1,FZD4,ZBTB16,CAV1,NR2F1,KLF4,SULF1,ZWINT,NDC80,TPX2,CXCL12,COL5A2,MGP,ID4,SDC1,CDO1
gene_set_query	393	NKX28	445.0	ARCHS4 Coexpression,178;GTEx Coexpression,712	CCT3,B4GALT2,MARCKSL1,ITGB4,TROAP,PLK1,LSR,RANGAP1,PRPF19,FOXM1,LMNB2,SRM,CDC20,SLC7A5,PRAME,TK1,CYC1,FKBP4
gene_set_query	394	WT1	445.8	Literature ChIP-seq,37;ARCHS4 Coexpression,793;Enrichr Queries,125;GTEx Coexpression,828	PTGER4,SEMA5A,PCNA,EPAS1,SHMT2,DLX5,TCF21,PIK3R1,MKI67,AURKB,SOX17,PLAU,PODXL,CHEK2,PRAME,ENPP4,RSPO1,CD36,SOX4,IL33,RRM2,CAV1,ZBTB16,LMO2,NR2F1,SULF1,KLF4,KLF2,MMP11,MEIS1,CENPF,CXCL12,SLPI,TAL1,COL5A2,MGP,GIPC2,AGTR1,ID4,KIF2C,AARS
gene_set_query	395	FOXH1	446.0	ARCHS4 Coexpression,670;Enrichr Queries,318;GTEx Coexpression,350	LAD1,EPAS1,CCNF,SPINT2,FOXM1,AURKB,FUT3,SELENBP1,LAPTM4B,UCHL1,CA2,PODXL,CHEK2,CA4,MYBL2,MYH10,SOX4,GPX2,TFAP2C,PLK1,LSR,CDC6,KLF4,TBX4,PAICS,KLF2,SLC7A5,CCNE1,BIRC5,DSG2,ALDH18A1
gene_set_query	396	HOXB3	446.3	ARCHS4 Coexpression,694;Enrichr Queries,503;GTEx Coexpression,142	ITIH5,SYNM,HSPB6,EPAS1,FGL2,LMOD1,LTBP4,TCF21,ACTG2,AURKB,LMNB2,CNN1,PLAU,CHEK2,S1PR1,SOX4,HOXC6,AOC3,FOXF1,MAMDC2,NR2F1,NME4,SULF1,KLF4,MEIS1,MMP14,DES,CXCL12,COL5A2,PDE5A,MYL9,LIMS2
gene_set_query	397	NRF1	447.0	ARCHS4 Coexpression,536;ENCODE ChIP-seq,25;Enrichr Queries,128;ReMap ChIP-seq,127;GTEx Coexpression,1419	TOP2A,FCN3,FEN1,HSPB6,MCM7,CAB39L,CCNF,GMNN,KIF11,ENO1,ENO2,FOXM1,TSPAN12,GIMAP6,LMNB2,LMNB1,KIF15,CDC20,IL18RAP,SGCA,CHEK2,PPAT,PRX,NUSAP1,PLCE1,RCC1,CA9,MYBL2,ENPP4,SOX4,CEP55,CCT3,SSR4,RFX2,LSR,TUBG1,COX6B1,CCNA2,FGR,SLC7A5,FEZ1,MCM3,TMEM106C,TIMELESS,DPEP2,MCM4,KIF2C,MCM6,DTL,DBN1,MCM2,RNASEH2A,CDCA3,SHMT2,SHC1,EPAS1,LTBP4,CDCA8,PIK3R1,TYMS,CENPA,RASIP1,AURKB,AURKA,RAD51AP1,CNN1,CCNB1,RACGAP1…
gene_set_query	398	HOXD1	450.0	ARCHS4 Coexpression,593;Enrichr Queries,217;GTEx Coexpression,540	PCNA,EPAS1,DLX5,BUB1B,AURKB,UCHL1,CHAF1A,SOX17,CA2,CA4,SPP1,ENPP4,BUB1,SOX4,HOXC6,CCT3,MARCKSL1,TFAP2C,FOXF1,ZBTB16,LMO2,NR2F1,KLF4,TUBG1,KLF2,GREM1,MEIS1,CXCL12,FEZ1,COL5A2,ID4,MCM6,ASPA
gene_set_query	399	ZFHX4	451.0	ARCHS4 Coexpression,341;Enrichr Queries,510;GTEx Coexpression,502	SEMA5A,GPM6A,RTN1,COL11A1,PLOD2,PIK3R1,ENO2,AURKB,UCHL1,RAB11FIP1,STMN1,SOX4,HOXC6,MARCKSL1,ANGPT1,NR2F1,SULF1,KLF4,NIPSNAP1,MEIS1,CXCL12,FEZ1,COL5A2,ID4,DBN1,RBMS3
gene_set_query	400	ZNF184	452.0	ARCHS4 Coexpression,1000;Enrichr Queries,135;GTEx Coexpression,221	TOP2A,ZWILCH,KIF14,NCAPG,PIK3R1,KIF11,MKI67,AURKB,KIF15,LMNB1,RACGAP1,STMN1,PBK,NEK2,SOX4,DLGAP5,SPTBN2,GINS1,MARCKSL1,RRM2,SYT1,SPAG5,CDC6,RANGAP1,KLF4,NDC80,TPX2,SLC7A5,CENPE,ASPM,CENPF,MEIS1,NR4A3,PSAT1,HPRT1,MCM2
gene_set_query	401	IRF1	453.0	Literature ChIP-seq,81;ARCHS4 Coexpression,677;ENCODE ChIP-seq,72;Enrichr Queries,950;ReMap ChIP-seq,221;GTEx Coexpression,717	ZWILCH,GMNN,CBLC,BUB1B,ENO1,PTTG1,PLAU,CHEK2,PSMD2,STMN1,NUSAP1,RCC1,SKP2,PDIA6,COX6B1,MELK,MTHFD2,DPEP2,TIMELESS,HPRT1,KIF20A,FKBP4,RNASEH2A,CDCA3,GYPC,SHC1,EPAS1,TROAP,LTBP4,CDCA8,NCAPG,PIK3R1,HMMR,TRHDE,RAD51AP1,SEC14L3,CCNB2,RAB11FIP1,EIF4EBP1,STXBP6,CYC1,CAV2,CAV1,EIF2AK1,CDC6,ZWINT,SRPK1,KIF4A,ALDH18A1,ITM2A,FEN1,HSPB6,MCM7,ITGB4,CAB39L,HBB,MCM10,KIF11,KIF15,RSRC1,EXO1,PRX,NUF2,MYBL2,TK1,IF…
gene_set_query	402	SNAPC2	454.0	ARCHS4 Coexpression,679;GTEx Coexpression,229	SYNM,SMARCB1,LMOD1,NME4,PRPF19,RANGAP1,ACTG2,SRM,CNN1,MEIS1,PSMD2,PDE5A,CYC1,MYL9,DBN1,LIMS2
gene_set_query	403	SMYD3	454.5	ARCHS4 Coexpression,529;GTEx Coexpression,380	GINS2,RTN1,SYT1,MDH2,GMNN,THY1,NETO2,ARHGAP6,RSRC1,EIF4EBP1,PRAME,OIP5,HPRT1,AARS
gene_set_query	404	DLX3	454.7	ARCHS4 Coexpression,333;Enrichr Queries,664;GTEx Coexpression,367	LAD1,TNXB,DLX5,EPAS1,ADRB2,SPINT2,ABCA12,AURKB,CA2,PDK4,MYBL2,SOX4,HOXC6,TFAP2C,UBE2C,COBL,LSR,KLF4,MEIS1,CCNE1,ID4,SDC1,RAB38,FKBP4,SPRR1A
gene_set_query	405	ZNF281	456.0	ARCHS4 Coexpression,50;Enrichr Queries,584;GTEx Coexpression,734	TOP2A,ERCC6L,PCNA,EPAS1,ZWILCH,GMNN,NCAPG,BUB1B,TTK,ENO1,PIK3R1,HMMR,AURKB,LMNB1,AURKA,RAD51AP1,LAPTM4B,CCNB1,IL18RAP,CHAF1A,PODXL,PPAT,CHEK1,SKP2,BUB1,SOX4,DLGAP5,GINS1,MARCKSL1,RRM2,CAV1,CDC6,KLF4,PAICS,GREM1,SLC7A5,CENPE,MTHFD2,PSAT1,MCM3,DEPDC1,DTL,MAD2L1
gene_set_query	406	HBP1	457.5	ARCHS4 Coexpression,104;Enrichr Queries,1055;ReMap ChIP-seq,181;GTEx Coexpression,490	B4GALT2,RNASEH2A,HLF,CDCA3,HSPB6,EPAS1,SHC1,PIK3R1,PRPF19,TYMS,GIMAP6,FOXM1,AURKB,LMNB2,LMNB1,SRM,CDC20,CHAF1A,TCEAL2,PDK4,MYBL2,CYC1,SOX4,CEP55,AOC3,MARCKSL1,RRM2,DUSP1,ZBTB16,TMEM132A,CAD,NR2F1,RANGAP1,KLF4,CORO2B,PAICS,KLF2,ZWINT,CIT,COX6B1,TPX2,MMP11,KIFC1,MCM4,FKBP4,AARS,MCM2
gene_set_query	407	ZNF416	457.7	ARCHS4 Coexpression,208;Enrichr Queries,734;GTEx Coexpression,431	PCNA,CDCA4,DLX5,ADRB2,ABCA12,AURKB,UNG,AURKA,PTTG1,CHEK2,PSMD2,PDK4,OIP5,SKP2,SOX4,DLGAP5,CCT3,TFAP2C,RRM1,GPX3,ZBTB16,ACTL6A,NETO2,KLF4,GNG11,KLF2,SLC7A5,CCNE1,APEX1,RAB38,DTL
gene_set_query	408	ZNF35	458.0	ARCHS4 Coexpression,204;Enrichr Queries,276;GTEx Coexpression,894	FEN1,EPAS1,GMNN,NCAPG,HMMR,MKI67,AURKB,KIF15,PLAU,CA2,CHEK2,PPAT,SERPINH1,OIP5,SOX4,CCT3,MARCKSL1,RRM2,ACTL6A,NR2F1,NETO2,SULF1,KLF4,WDR12,GNG11,PAICS,KLF2,SRPK1,ASPM,PSAT1,COL5A2,BIRC5,MAD2L1
gene_set_query	409	ZNF474	458.0	ARCHS4 Coexpression,252;Enrichr Queries,625;GTEx Coexpression,497	LRRC36,SLC15A2,EPAS1,MAMDC2,NR2F1,RFX2,CYP4B1,PLOD2,MKI67,FBLN5,AURKB,TMEM100,CNN1,SEC14L3,DUOX1,TPPP3,SLPI,EFCAB1,SCGB1A1,CD36,IFT57,CDO1,DNAI1,CDKN3
gene_set_query	410	POU3F3	458.3	ARCHS4 Coexpression,329;Enrichr Queries,622;GTEx Coexpression,424	GPM6A,TFAP2C,MARCKSL1,RTN1,SYT1,ZBTB16,TMEM132A,DENND2A,FAM107A,NR2F1,AQP4,ENO2,CORO2B,AURKB,MEIS1,UCHL1,CXCL12,NR4A3,SOX17,FEZ1,STMN1,ID4,SOX4
gene_set_query	411	NR5A1	459.0	ARCHS4 Coexpression,625;Enrichr Queries,332;GTEx Coexpression,420	TOP2A,HLF,MCM7,EPAS1,ENO1,PIK3R1,FHL5,TSPAN12,FOXM1,AURKB,UNG,CHEK2,SERPINH1,EIF4EBP1,AOX1,MYBL2,CYC1,RRM2,CAV1,PDE2A,NR2F1,KLF4,LYVE1,PDIA6,SLC7A5,SLC6A8,GIPC2,RGN,FKBP4
gene_set_query	412	ZNF202	459.3	ARCHS4 Coexpression,46;Enrichr Queries,115;GTEx Coexpression,1217	ERCC6L,MCM7,BUB1B,MKI67,LMNB2,KIF15,LMNB1,CDC20,CHAF1A,EXO1,CHEK2,CHEK1,RCC1,SOX4,DLGAP5,CCT3,CAD,CCNA2,SLC7A5,ASPM,MTHFD2,MCM3,TIMELESS,BIRC5,MCM4,DTL,PCNA,HMMR,LRP8,AURKB,AURKA,UNG,PODXL,EIF4EBP1,RAD54L,BUB1,E2F8,FANCI,RRM2,SPAG5,UBE2C,CDC6,KLF4,PAICS,CENPE,TPX2,CENPF,PSAT1,APEX1
gene_set_query	413	ZNF792	459.3	ARCHS4 Coexpression,465;Enrichr Queries,826;GTEx Coexpression,87	ACVRL1,ROBO4,RAMP3,LDB2,LRRC32,GIMAP6,MKI67,ARHGAP6,RASIP1,AURKB,LMNB1,CDH5,MYCT1,CLEC1A,PLAU,PODXL,TCEAL2,S1PR1,SERPINH1,CD36,SOX4,MARCKSL1,VWF,FZD4,STARD8,EIF2AK1,LMO2,KLF4,GNG11,SELP,SLC7A5,MMP14,TAL1,MMRN2
gene_set_query	414	ALX4	459.7	ARCHS4 Coexpression,239;Enrichr Queries,705;GTEx Coexpression,435	ITIH5,B4GALT2,LRRC15,TNXB,COL11A1,LTBP4,AURKB,LMNB2,TMEM100,PALMD,SOX17,SERPINH1,MYBL2,HOXC6,PKNOX2,TFAP2C,ZBTB16,CAD,NR2F1,KLF4,RANGAP1,TBX4,MMP14,MEIS1,CXCL12,ESPL1,COL5A2
gene_set_query	415	ZBTB5	461.0	ARCHS4 Coexpression,262;Enrichr Queries,800;GTEx Coexpression,321	LAD1,CDCA4,CBLC,PIK3R1,MKI67,PRPF19,AURKB,LMNB2,LMNB1,RACGAP1,CHEK2,SOX4,TFAP2C,MARCKSL1,RRM2,SPAG5,CAD,KLF4,KLF2,SLC7A5,TPX2,CDCP1,ESPL1,KIFC1,SDC1,RAB38,KIF2C,MCM2,AARS
gene_set_query	416	GLIS3	464.7	ARCHS4 Coexpression,448;Enrichr Queries,580;GTEx Coexpression,366	SEMA5A,EPAS1,CAV1,PLOD2,PIK3R1,SULF1,KLF4,PDIA6,AURKB,FBLN5,CKAP4,TMEM47,CDCP1,ACADL,PLAU,COL5A2,SCGB1A1,ID4,MCM3,PLCE1,PDE8B,SLC12A8,SOX4,RBMS3
gene_set_query	417	ZNF273	466.0	ARCHS4 Coexpression,1007;Enrichr Queries,20;GTEx Coexpression,371	TOP2A,LRRC36,ERCC6L,MCM7,GMNN,KIF14,HJURP,BUB1B,MCM10,KIF11,ABCA12,MKI67,FOXM1,PRPF19,KIF15,LMNB1,CDC20,CHAF1A,EXO1,CHEK2,ADAMTSL3,CHEK1,STMN1,NUF2,PBK,NUSAP1,NEK2,OIP5,MYBL2,SKP2,CEP55,DLGAP5,RFC4,KIF23,CCNA2,ASPM,MELK,ESPL1,KIFC1,DEPDC1,TIMELESS,MCM3,BIRC5,MCM4,KIF2C,KIF20A,MCM6,DTL,ASPA,CDCA3,DLX5,CDCA4,CDCA8,NCAPG,TTK,HMMR,CENPA,AURKB,AURKA,RAD51AP1,CCNB2,CCNB1,RACGAP1,PODXL,PAK6,RAD54L,BUB1,…
gene_set_query	418	REST	466.3	Literature ChIP-seq,110;ARCHS4 Coexpression,719;ENCODE ChIP-seq,55;Enrichr Queries,1051;ReMap ChIP-seq,285;GTEx Coexpression,578	B4GALT2,TOP2A,FEN1,SMARCB1,MCM7,ZWILCH,CCNF,PZP,ENO1,LDB2,MKI67,ENO2,PRPF19,BZW2,LMNB2,LMNB1,CDC20,CHAF1A,PSMD2,CA4,STMN1,PRX,MYBL2,SKP2,GPRASP1,SOX4,PKNOX2,CPA3,RFC2,ACTL6A,CAD,NME4,PDIA6,CCNA2,ESPL1,AGTR1,DEPDC1,CASQ2,BIRC5,KIF20A,MCM6,HPRT1,DBN1,GPM6A,RTN1,RNASEH2A,PCNA,SHC1,EPAS1,NPR3,PIK3R1,AURKB,SRM,CCNB2,TCEAL2,EIF4EBP1,CYC1,DNAI1,BUB1,MYH10,E2F8,MDH2,UBE2C,PDE2A,TMEM132A,KLF4,WDR12,CORO2B…
gene_set_query	419	ZNF492	470.5	ARCHS4 Coexpression,935;GTEx Coexpression,6	TOP2A,LRRC36,FEN1,ERCC6L,ZWILCH,CCNF,KIF14,HJURP,BUB1B,WFDC1,MCM10,ENO1,KIF11,MKI67,FOXM1,LMNB2,KIF15,LMNB1,CDC20,CHAF1A,EXO1,PPAT,CHEK1,NUF2,NUSAP1,PLCE1,OIP5,MYBL2,TK1,CEP55,DLGAP5,RFC4,KIF23,CCNA2,ASPM,MELK,KIFC1,DEPDC1,TIMELESS,MCM3,BIRC5,MCM4,KIF20A,MCM6,DTL,ASPA,ASF1B,MCM2,PCNA,RNASEH2A,CDCA4,CDCA8,NCAPG,TTK,HMMR,TYMS,CENPA,AURKB,AURKA,RAD51AP1,CCNB2,CCNB1,RACGAP1,RAD54L,BUB1,GINS1,FANCI,GI…
gene_set_query	420	TIGD3	472.0	ARCHS4 Coexpression,837;Enrichr Queries,57;GTEx Coexpression,522	TOP2A,MCM7,CCNF,HBB,KIF11,MKI67,LMNB1,CDC20,IL18RAP,CHEK2,STMN1,NUF2,PDK4,PBK,MYBL2,TK1,CEP55,GPX3,LMO2,CIT,FGR,CCNA2,SLPI,ESPL1,MTHFD2,CCNE1,DPEP2,BIRC5,DTL,ASF1B,GYPC,CDCA8,AURKB,RACGAP1,PIP5K1B,E2F8,GINS1,MARCKSL1,RRM2,SPAG5,UBE2C,ZBTB16,PLK1,CDC6,KLF4,NDC80,KLF2,CENPF,PRC1,ID4,MNDA
gene_set_query	421	NKX62	472.5	ARCHS4 Coexpression,436;GTEx Coexpression,509	TTLL7,GPM6A,MARCKSL1,PLLP,FEZ1,TCEAL2,FAM107A,COBL,THY1,ASPA,CORO2B
gene_set_query	422	SPI1	472.7	Literature ChIP-seq,47;ARCHS4 Coexpression,847;ENCODE ChIP-seq,84;Enrichr Queries,1189;ReMap ChIP-seq,122;GTEx Coexpression,547	VIPR1,FEN1,ZWILCH,LMOD1,HBB,LDB3,MCM10,ENO2,PRPF19,MKI67,GIMAP6,ACTG2,LMNB1,CDH5,IL18RAP,PLAU,CHEK2,CA4,RCC1,NEK2,SKP2,CD33,CEP55,DUSP1,RFC2,GPX3,LMO2,DENND2A,LSR,TUBG1,PDIA6,NIPSNAP1,CIT,FGR,MMP11,MMP14,ESPL1,GORASP2,DPEP2,TIMELESS,KIF2C,HPRT1,MCM6,DTL,DBN1,CFD,GYPC,SHC1,DLX5,FGL2,NCAPG,CDCA8,ADRB2,AURKB,CCNB2,RAB11FIP1,SPP1,PRAME,SLIT3,E2F8,IL33,MARCKSL1,TMEM132A,FMO2,KLF4,LYVE1,CORO2B,KLF2,SRP…
gene_set_query	423	NCOA3	472.8	ARCHS4 Coexpression,788;Enrichr Queries,383;ReMap ChIP-seq,177;GTEx Coexpression,543	TOP2A,EPAS1,CBLC,ENO1,PIK3R1,MKI67,TSPAN12,ABCA12,AURKB,LMNB1,LAPTM4B,CA2,CHEK2,CA4,NUSAP1,MYBL2,SGCG,SOX4,TFAP2C,MARCKSL1,RRM2,ANGPT1,CAV2,CAV1,ABCA8,KLF4,TBX4,PDIA6,CIT,CCNA2,SLC7A5,ESPL1,MTHFD2,PSAT1,MCM3,DPEP2,CASQ2,GPD1L,FKBP4,MCM2,AARS
gene_set_query	424	ATF1	472.8	ARCHS4 Coexpression,148;ENCODE ChIP-seq,91;Enrichr Queries,432;ReMap ChIP-seq,200;GTEx Coexpression,1493	TOP2A,GMNN,BUB1B,KIF11,ENO2,GIMAP6,KIF15,CDC20,EXO1,CHEK2,PRX,STMN1,RCC1,MYBL2,NEK2,TK1,SKP2,SOX4,CD33,DUSP1,ACTL6A,RANGAP1,PDIA6,COX6B1,CCNA2,ESPL1,KIFC1,MTHFD2,FEZ1,DEPDC1,MCM6,FKBP4,DTL,DBN1,MCM2,TNXB,RNASEH2A,PCNA,HLF,CDCA3,SHC1,TROAP,LTBP4,PIK3R1,HMMR,RASIP1,AURKB,AURKA,CNN1,CCNB1,RAB11FIP1,RACGAP1,PRAME,CYC1,RRM1,MARCKSL1,RRM2,PLK1,ABCA8,CDC6,KLF4,CORO2B,ZWINT,TPX2,NR4A3,APEX1,AARS,MAD2L1
gene_set_query	425	KLF7	473.3	ARCHS4 Coexpression,256;Enrichr Queries,1066;GTEx Coexpression,98	SRPX,FEN1,RTN1,EPAS1,PIK3R1,LRRC32,ENO2,CHRDL1,AURKB,CDH5,MYCT1,UCHL1,CLEC1A,STMN1,S1PR1,PAK6,RCC1,SLIT3,TK1,CYC1,SOX4,AOC3,VWF,CAV2,CAV1,KLF4,GNG11,KLF2,ZWINT,SELP,SLC7A5,FEZ1,MMRN2,MCM3,RBMS3
gene_set_query	426	HSF1	474.4	Literature ChIP-seq,53;ARCHS4 Coexpression,806;ENCODE ChIP-seq,65;ReMap ChIP-seq,120;GTEx Coexpression,1328	RNASEH2A,SMARCB1,CDCA3,HSPB6,MCM7,SHMT2,SHC1,LTBP4,WFDC1,PLOD2,ENO2,PRPF19,CENPA,ACACB,LMNB2,AURKB,FUT3,LMNB1,LAPTM4B,SGCA,PRX,STMN1,SERPINH1,AOX1,SLIT3,CYC1,TK1,SLC12A8,CCT3,CYB5A,DUSP1,PLLP,MMP1,PLK1,TUBG1,RANGAP1,CIT,SLC7A5,CENPF,FKBP4,DBN1
gene_set_query	427	TAL2	475.0	ARCHS4 Coexpression,533;Enrichr Queries,179;GTEx Coexpression,713	CLIC5,HSPB6,EPAS1,FGL2,MKI67,AURKB,KIF15,SGCA,PLAU,CA2,FAM184A,CHEK2,CA4,STMN1,S1PR1,CD36,SOX4,JAM2,E2F8,IL33,ACTN2,CAV1,ZBTB16,MAMDC2,LMO2,NR2F1,KLF4,ASPM,CENPE,TPPP3,MEIS1,NR4A3,TAL1
gene_set_query	428	ZSCAN4	475.3	ARCHS4 Coexpression,787;Enrichr Queries,188;GTEx Coexpression,451	DLX5,EPAS1,CBLC,ABCA12,CENPA,AURKB,CCNB1,LAMP3,PBK,AOX1,PRAME,CD36,SOX4,DLGAP5,SGCG,E2F8,TFAP2C,MMP1,UBE2C,GINS3,NR2F1,KLF4,NR4A3,SLPI,TAL1,CCNE1,ID4,SDC1,FOLR1
gene_set_query	429	NFE2L1	475.5	ARCHS4 Coexpression,551;Enrichr Queries,736;ReMap ChIP-seq,257;GTEx Coexpression,358	CLIC5,GPI,HSPB6,EPAS1,FHL1,LDB3,ENO1,PIK3R1,PRPF19,LRP8,AURKB,LAPTM4B,SGCA,NUF2,SERPINH1,STXBP6,SGCG,SLC12A8,SOX4,ACTN2,MDH2,CAV1,KLF4,SLC7A5,UCK2,MMP14,TAL1,MTHFD2,PSAT1,APEX1,SPARCL1,KIF2C,MNDA,GPD1L,CENPO,AARS
gene_set_query	430	FOXL2	475.7	ARCHS4 Coexpression,214;Enrichr Queries,436;GTEx Coexpression,777	EPAS1,AURKB,SRM,SOX17,RACGAP1,PLAU,EXO1,CHEK2,SERPINH1,PRAME,MYBL2,GPRASP1,SOX4,HOXC6,TFAP2C,FOXF1,CAV1,PLK1,CAD,NR2F1,KLF4,PAICS,GREM1,CCNA2,IGSF10,MMP11,SLC7A5,MEIS1,CXCL12,NR4A3,KIF2C
gene_set_query	431	JUND	475.7	Literature ChIP-seq,140;ARCHS4 Coexpression,770;ENCODE ChIP-seq,39;Enrichr Queries,1126;ReMap ChIP-seq,124;GTEx Coexpression,655	LAD1,ROBO4,MCM7,KIF14,LMOD1,BUB1B,ENO1,ENO2,BZW2,ARHGAP6,LMNB2,TMEM100,CDH5,UCHL1,CHAF1A,SGCA,PLAU,PSMD2,ADAMTSL3,EFCAB1,PRX,RCC1,OIP5,MYBL2,TK1,ADAMTS8,IFT57,SOX4,PKNOX2,CCT3,DUSP1,ACTL6A,NME4,RANGAP1,SLC7A5,CDCP1,TMEM106C,TIMELESS,AGTR1,BIRC5,MCM4,PDE5A,DSG2,DTL,DBN1,MCM2,CFD,PTGER4,RNASEH2A,RTN1,TNXB,PCOLCE2,SHC1,DLX5,LTBP4,CDCA8,THY1,SAMHD1,AURKB,CNN1,CCNB1,RAB11FIP1,PDZD2,RACGAP1,SERPINH1,RA…
gene_set_query	432	L3MBTL4	476.0	ARCHS4 Coexpression,619;GTEx Coexpression,333	TFAP2C,DLX5,WFDC1,ABCA12,RANGAP1,KLF4,PRPF19,WDR12,ADAMTSL3,SDC1,PLCE1,RAB38,ASPA,SPTBN2
gene_set_query	433	HOXC8	476.7	ARCHS4 Coexpression,698;Enrichr Queries,229;GTEx Coexpression,503	PCOLCE2,HSPB6,EPAS1,COL11A1,AURKB,PLAU,CHEK2,SLIT3,SOX4,HOXC6,ANGPT1,FOXF1,CAV1,ZBTB16,NR2F1,WDR12,SULF1,KLF4,CKAP4,GREM1,SLC7A5,ASPM,MEIS1,CXCL12,COL5A2,MGP,BIRC5,MYL9
gene_set_query	434	GABPA	476.8	Literature ChIP-seq,75;ARCHS4 Coexpression,944;ENCODE ChIP-seq,42;Enrichr Queries,1286;ReMap ChIP-seq,269;GTEx Coexpression,245	B4GALT2,HSPB6,MCM7,ENO1,KIF11,ENO2,ABCA12,LMNB2,LMNB1,LAPTM4B,CLEC1A,SGCA,EFCAB1,AOX1,DUSP1,MAMDC2,EMCN,SLPI,MMRN2,DEPDC1,ITGA8,DBN1,RBMS3,RNASEH2A,PCNA,CDCA3,SHC1,FGL2,LTBP4,PIK3R1,HMMR,ACACB,LRP8,RASIP1,AURKB,MYCT1,PAK6,CYC1,GINS2,CYB5A,IL33,STARD13,ANGPT1,CAV2,CAV1,NETO2,KLF4,SULF1,GNG11,LYVE1,ZWINT,MEIS1,CXCL12,GIPC2,CDKN3
gene_set_query	435	ZNF823	477.7	ARCHS4 Coexpression,904;Enrichr Queries,252;GTEx Coexpression,277	TOP2A,LAD1,TMPRSS4,CBLC,PIK3R1,KIF11,ADRB2,AURKB,FUT3,LMNB1,RAB11FIP1,PLAU,CA2,CHEK2,STMN1,PDK4,SOX4,MARCKSL1,TFAP2C,KLF4,KLF2,SLC7A5,CENPE,MEIS1,CDCP1,TMEM158,ESPL1,MGP,MCM3,SDC1,RAB38,SPRR1A,CDKN3
gene_set_query	436	TBP	479.0	Literature ChIP-seq,151;ARCHS4 Coexpression,1470;ENCODE ChIP-seq,14;ReMap ChIP-seq,279;GTEx Coexpression,481	B4GALT2,SMARCB1,HSPB6,MCM7,ZWILCH,CCNF,ENO2,MKI67,LMNB2,CHAF1A,RSRC1,PLAU,EXO1,PSMD2,PRX,STMN1,NUF2,PBK,NEK2,GPRASP1,DUSP1,TUBG1,PDIA6,COX6B1,MMP14,ESPL1,GORASP2,MCM3,KIF2C,KIF20A,RNASEH2A,CDCA3,GYPC,SHC1,CDCA4,TROAP,LTBP4,CDCA8,SAMHD1,RASIP1,AURKB,SELENBP1,SERPINH1,CYC1,MYH10,GINS1,FANCI,MARCKSL1,RRM1,RRM2,SPAG5,EIF2AK1,PLK1,NR2F1,PAICS,NDC80,CENPE,MEIS1,SLC6A8,TMEM158,FABP4,PRC1,PSAT1,RFWD3,SDC…
gene_set_query	437	HOXD12	479.7	ARCHS4 Coexpression,728;Enrichr Queries,554;GTEx Coexpression,157	SYNM,CAB39L,DLX5,SHC1,WFDC1,TCF21,ADRB1,ARHGAP6,ACTG2,AURKB,CNN1,SOX17,RAI2,HOXC6,TFAP2C,FOXF1,NR2F1,NME4,KLF4,TBX4,MEIS1,DES,TAL1,COL5A2,ID4,AGTR1,PDE5A,MYL9,LIMS2
gene_set_query	438	SOX13	479.8	ARCHS4 Coexpression,1058;Enrichr Queries,595;ReMap ChIP-seq,202;GTEx Coexpression,64	ACVRL1,GPI,MCM7,CAB39L,ITGB4,ENO1,LRRC32,ARHGAP6,CHRDL1,CDH5,ACADL,RSRC1,CA2,CHEK2,NEK2,SOX4,CCT3,VWF,DUSP1,STARD8,MAMDC2,NME4,LSR,CKAP4,SLC7A5,MMRN2,DSG2,HPRT1,RBMS3,CFD,HLF,ADH1B,EPAS1,TMPRSS4,LTBP4,PIK3R1,SAMHD1,AURKB,PODXL,SERPINH1,SLIT3,PIP5K1B,MYH10,RAI2,AOC3,STARD13,MARCKSL1,CAV2,ZBTB16,CAV1,TMEM132A,CYP4B1,KLF4,KLF2,TPX2,CXCL12
gene_set_query	439	SETBP1	480.0	ARCHS4 Coexpression,582;Enrichr Queries,754;GTEx Coexpression,104	SEMA5A,RTN1,EPAS1,FHL1,LMOD1,PIK3R1,ARHGAP6,AURKB,TMEM47,CNN1,PDZD2,C1QTNF7,ADAMTSL3,STMN1,SLIT3,RAI2,SOX4,AOC3,ZBTB16,MAMDC2,NR2F1,SULF1,KLF4,MFAP4,MEIS1,CXCL12,FEZ1,ID4,PDE5A,CDO1,MYL9,LIMS2,RBMS3
gene_set_query	440	ZNF257	481.0	ARCHS4 Coexpression,1369;Enrichr Queries,52;GTEx Coexpression,22	TOP2A,LRRC36,ERCC6L,KIF14,HJURP,BUB1B,MCM10,KIF11,MKI67,PRPF19,ACTG2,KIF15,LMNB1,EXO1,CA2,PPAT,CHEK2,CHEK1,NUF2,NUSAP1,AOX1,MYBL2,OIP5,DLGAP5,RFC4,MMP1,CCNA2,ASPM,MELK,KIFC1,MCM3,DEPDC1,BIRC5,DTL,ASF1B,MCM2,PCNA,CDCA8,NCAPG,TTK,HMMR,TYMS,CENPA,TRHDE,AURKB,RAD51AP1,CCNB1,RAD54L,BUB1,E2F8,GINS1,FANCI,GINS2,RRM2,SYT1,KLF4,PAICS,ZWINT,NDC80,KLF2,CENPE,TPX2,CENPF,MEIS1,NR4A3,CENPM,MAD2L1,CDKN3
gene_set_query	441	RFX6	481.0	ARCHS4 Coexpression,581;Enrichr Queries,351;GTEx Coexpression,511	TMPRSS4,KCNA5,SPINT2,AURKB,CNN1,PDZD2,CA4,PDK4,PLCE1,CA9,PDE8B,SGCG,RAI2,SSR4,GPX3,ZBTB16,LSR,SULF1,KLF4,MEIS1,MMRN1,GIPC2,COL5A2,AGTR1,ID4,RGN,CLDN18
gene_set_query	442	THRA	481.3	Literature ChIP-seq,73;ARCHS4 Coexpression,716;Enrichr Queries,720;GTEx Coexpression,416	GPM6A,EPAS1,FAM107A,LTBP4,AQP4,PIK3R1,ENO2,AURKB,TCEAL2,CHEK2,CYC1,SOX4,SPTBN2,RRM1,CAV1,ZBTB16,PDE2A,LMO2,NR2F1,COBL,KLF4,CORO2B,CIT,CXCL12,MMRN2,LIMS2
gene_set_query	443	MEIS3	481.7	ARCHS4 Coexpression,371;Enrichr Queries,314;GTEx Coexpression,760	GPM6A,RTN1,EPAS1,LTBP4,THY1,ENO2,AURKB,UCHL1,PLAU,SOX4,PKNOX2,SPTBN2,MARCKSL1,SYT1,PDE2A,TMEM132A,NR2F1,SULF1,KLF4,CORO2B,MEIS1,CXCL12,COL5A2,MYL9,DBN1
gene_set_query	444	NFE4	482.0	GTEx Coexpression,482	FGR,IL18RAP,DPEP2,HBB,MNDA,CD33
gene_set_query	445	ALX3	482.3	ARCHS4 Coexpression,306;Enrichr Queries,695;GTEx Coexpression,446	B4GALT2,SYNM,DLX5,SHC1,FAM107A,LMOD1,PRPF19,FOXM1,AURKB,LMNB2,SOX17,TCEAL2,SERPINH1,RCC1,RSPO1,GPRASP1,HOXC6,TFAP2C,FOXF1,ZBTB16,CAD,NR2F1,TBX4,MEIS1,TMEM158,TAL1,FKBP4
gene_set_query	446	ZIC2	482.7	ARCHS4 Coexpression,59;Enrichr Queries,98;GTEx Coexpression,1291	TOP2A,ZWILCH,GMNN,BUB1B,ENO2,MKI67,LMNB1,CDC20,UCHL1,CA2,CHEK2,PPAT,CHEK1,SOX4,DLGAP5,RFC4,KIF23,SLC7A5,ASPM,MELK,MCM3,BIRC5,EPAS1,NCAPG,TTK,HMMR,LRP8,AURKB,RAD51AP1,CCNB2,CCNB1,PODXL,MYH10,BUB1,GINS1,GINS2,TFAP2C,RRM2,UBE2C,CAV1,NR2F1,SULF1,KLF4,PAICS,CENPE,CENPF,MEIS1,PSAT1,COL5A2,ID4,MAD2L1
gene_set_query	447	VDR	483.2	Literature ChIP-seq,145;ARCHS4 Coexpression,1270;Enrichr Queries,417;ReMap ChIP-seq,190;GTEx Coexpression,394	TOP2A,LAD1,FEN1,VIPR1,MCM7,CBLC,MKI67,LMNB2,CDC20,TMEM100,SGCA,PLAU,CA2,CHEK2,PRX,RCC1,TK1,SOX4,DUSP1,GPX3,LMO2,SLC7A5,MMP14,CDCP1,EMCN,MTHFD2,TMEM106C,RAB38,KIF2C,DBN1,ASF1B,RBMS3,PTGER4,RNASEH2A,SHC1,EPAS1,AURKB,FUT3,GINS2,CYB5A,TFAP2C,RRM2,CAV1,KLF4,CORO2B,FERMT1,TPX2,CXCL12,SDC1
gene_set_query	448	SOX6	483.5	ARCHS4 Coexpression,454;Enrichr Queries,246;ReMap ChIP-seq,57;GTEx Coexpression,1177	ACVRL1,SEMA5A,CLIC5,RNASEH2A,GYPC,MCM7,EPAS1,SHC1,DLX5,COL11A1,LMOD1,HBB,ENO1,PIK3R1,PRPF19,RASIP1,AURKB,LAPTM4B,RAB11FIP1,PDZD2,PLAU,CA2,PRX,RCC1,PLCE1,STXBP6,SOX4,JAM2,SYT1,ANGPT1,PLLP,ZBTB16,NR2F1,COBL,SULF1,KLF4,TPX2,MEIS1,CXCL12,KIFC1,TAL1,FEZ1,ID4,DTL,ASPA,ASF1B,RBMS3
gene_set_query	449	CASZ1	484.3	ARCHS4 Coexpression,222;Enrichr Queries,847;GTEx Coexpression,384	LAD1,CLIC5,DLX5,EPAS1,CBLC,LDB3,ABCA12,AURKB,DUOX1,PDZD2,CHEK2,EFCAB1,SOX4,SPTBN2,TFAP2C,ACTN2,ZBTB16,COBL,CYP4B1,LSR,KLF4,SLC7A5,MEIS1,TPPP3,CXCL12,DES,SDC1,GPD1L
gene_set_query	450	FOXJ1	484.7	ARCHS4 Coexpression,413;Enrichr Queries,347;GTEx Coexpression,694	EPAS1,ITGB4,MKI67,AURKB,SEC14L3,DUOX1,CA2,EFCAB1,CHEK2,DNAI1,SOX4,IL33,MARCKSL1,ZBTB16,NR2F1,RFX2,CYP4B1,SULF1,KLF4,SLC7A5,TPPP3,MMP14,CXCL12,SLPI,SCGB1A1,BIRC5
gene_set_query	451	ZNF385B	485.7	ARCHS4 Coexpression,418;Enrichr Queries,278;GTEx Coexpression,761	GPM6A,CLIC5,RTN1,TNXB,HLF,EPAS1,LDB2,ENO2,TRHDE,AURKB,TMEM100,PDZD2,ACADL,CA2,CHEK2,LAMP3,PIP5K1B,STXBP6,CD36,PKNOX2,SPTBN2,CYB5A,SYT1,ANGPT1,CAV1,ZBTB16,COBL,KLF4,CXCL12,RBMS3
gene_set_query	452	DNTTIP1	486.0	ARCHS4 Coexpression,300;GTEx Coexpression,672	CCT3,SMARCB1,CDCA4,MDH2,HBB,TUBG1,SRM,FGR,CDC20,IL18RAP,PSMD2,DPEP2,EIF4EBP1,TK1,CYC1
gene_set_query	453	SPDEF	487.0	ARCHS4 Coexpression,571;Enrichr Queries,106;GTEx Coexpression,784	TOP2A,LAD1,VIPR1,EPAS1,ITGB4,TMPRSS4,KIF14,SPINT2,AURKB,CDC20,SELENBP1,CCNB2,CHEK2,NUSAP1,MYBL2,SOX4,SPTBN2,TFAP2C,SLC15A2,RRM2,UBE2C,PLK1,TMEM132A,LSR,TMC5,KLF4,CCNA2,SLC7A5,CENPE,MELK,SLPI,MTHFD2,BIRC5,KIF20A,FKBP4,MYL9
gene_set_query	454	ZNF560	487.7	ARCHS4 Coexpression,80;Enrichr Queries,680;GTEx Coexpression,703	LRRC36,ERCC6L,PCNA,COL11A1,BUB1B,TTK,HMMR,ACTG2,FBLN5,AURKB,AURKA,CNN1,CCNB2,UCHL1,CCNB1,PTTG1,PODXL,CHEK2,CHEK1,PDK4,AOX1,PRAME,MYBL2,NEK2,BUB1,SOX4,DLGAP5,GINS1,GINS2,ACTN2,UBE2C,KLF4,PAICS,KIF2C,MYL9,DTL,CDKN3,MAD2L1
gene_set_query	455	DPF3	489.0	ARCHS4 Coexpression,347;Enrichr Queries,581;GTEx Coexpression,539	SEMA5A,CLIC5,SYNM,HSPB6,EPAS1,FHL1,LDB3,PIK3R1,AURKB,SGCA,PODXL,SGCG,PKNOX2,ACTN2,MDH2,ZBTB16,NR2F1,CORO2B,MEIS1,CXCL12,NR4A3,DES,CASQ2,GPD1L,RBMS3
gene_set_query	456	ZSCAN18	490.7	ARCHS4 Coexpression,434;Enrichr Queries,148;GTEx Coexpression,890	PTGER4,GPM6A,RTN1,EPAS1,LTBP4,SPINT2,ADRB2,ENO2,AURKB,UCHL1,FAM184A,TCEAL2,CHEK2,PDK4,GPRASP1,MYH10,SOX4,MARCKSL1,GPX3,ZBTB16,COBL,KLF4,GNG11,CORO2B,KLF2,SLC7A5,CXCL12,FEZ1,ID4,MYL9
gene_set_query	457	IKZF1	491.0	Literature ChIP-seq,136;ARCHS4 Coexpression,754;ENCODE ChIP-seq,51;Enrichr Queries,1249;ReMap ChIP-seq,54;GTEx Coexpression,702	ACVRL1,VIPR1,HBB,CBLC,ENO2,ABCA12,PRPF19,GIMAP6,FOXM1,TSPAN12,KIF15,LMNB1,CDC20,IL18RAP,PLAU,LAMP3,PRX,CHEK1,LEPR,CD33,PLLP,RFC2,GPX3,LMO2,LSR,FGR,MELK,MTHFD2,FEZ1,DPEP2,KIF2C,RAB38,DSG2,KIF20A,ENG,RBMS3,PTGER4,TNXB,GYPC,EPAS1,SHMT2,SHC1,FGL2,SLC1A1,LTBP4,SAMHD1,TYMS,RASIP1,AURKB,PLAC8,RAB11FIP1,PALMD,FAM184A,SERPINH1,S1PR1,PIP5K1B,BUB1,HOXC6,AOC3,FANCI,MARCKSL1,RRM2,CAV2,NETO2,LYVE1,KLF2,TPX2,UC…
gene_set_query	458	ZNF208	491.3	ARCHS4 Coexpression,815;Enrichr Queries,317;GTEx Coexpression,342	SEMA5A,ITIH5,LRRC36,PCOLCE2,EPAS1,COL11A1,WFDC1,LDB3,PRPF19,CHRDL1,TRHDE,FBLN5,AURKB,LAPTM4B,ADAMTSL3,CHEK2,AOX1,GPX3,MAMDC2,SULF1,KLF4,KLF2,CXCL12,NR4A3,COL5A2,CASQ2,MYL9,ASPA,LIMS2,ENG
gene_set_query	459	ZFP69	491.5	ARCHS4 Coexpression,476;GTEx Coexpression,507	RFC4,PCNA,ZWILCH,PPAT,CHEK1,LMO2,BUB1B,SKP2,TYMS,DTL,LRP8,KIF15
gene_set_query	460	ZNF639	492.3	ARCHS4 Coexpression,1187;Enrichr Queries,89;ReMap ChIP-seq,283;GTEx Coexpression,410	B4GALT2,TOP2A,FEN1,MCM7,ZWILCH,FHL1,GMNN,LMOD1,WFDC1,MCM10,MKI67,LMNB1,TMEM47,CDC20,CHEK2,ADAMTSL3,STMN1,RCC1,RFC4,DUSP1,ACTL6A,CCNA2,ASPM,CDCP1,KIFC1,MTHFD2,MCM3,BIRC5,MCM4,PDE5A,KIF2C,MCM6,MYL9,ASPA,MCM2,CDCA4,PIK3R1,RASIP1,AURKB,AURKA,PIP5K1B,CYC1,SPTBN2,GINS1,RRM2,CAV1,PLK1,CDC6,PAICS,PRC1,PSAT1,MAD2L1
gene_set_query	461	PRDM9	493.0	ARCHS4 Coexpression,67;Enrichr Queries,423;GTEx Coexpression,989	LRRC36,ITIH5,GYPC,EPAS1,NCAPG,PLOD2,MCM10,PIK3R1,KIF11,MKI67,AURKB,LMNB2,LMNB1,PDZD2,CHAF1A,CA2,EXO1,CHEK2,RCC1,RAD54L,PRAME,MYBL2,CD36,GINS1,FANCI,VWF,ANGPT1,COBL,KLF4,NR4A3,ESPL1,PSAT1,MTHFD2,PRC1,DEPDC1,MCM3,MCM4,MCM6,DTL,AARS
gene_set_query	462	ZFP42	494.3	Literature ChIP-seq,44;ARCHS4 Coexpression,100;Enrichr Queries,274;GTEx Coexpression,1559	TOP2A,B4GALT2,ROBO4,MCM7,ZWILCH,BUB1B,ENO1,KIF11,BZW2,SOX17,CA2,CHEK2,PPAT,CHEK1,NUSAP1,AOX1,MYBL2,OIP5,NEK2,TK1,DLGAP5,CAD,COBL,CDCP1,MCM3,MCM4,KIF20A,DTL,RTN1,EPAS1,KCNA5,ADRB2,HMMR,AURKB,UNG,AURKA,CCNB1,PODXL,MYH10,BUB1,JAM2,GINS1,TFAP2C,RRM1,UBE2C,CDC6,KLF4,WDR12,PAICS,CORO2B,KLF2,ZWINT,CENPF,MEIS1,CXCL12,PSAT1,RFWD3,GPD1L,FOLR1,MAD2L1,AARS
gene_set_query	463	ZNF544	494.7	ARCHS4 Coexpression,1214;Enrichr Queries,212;GTEx Coexpression,58	LRRC36,FEN1,SMARCB1,CCNF,BUB1B,SPINT2,FOXM1,PRPF19,KIF15,CDC20,PTTG1,CHEK2,LAMP3,ADAMTSL3,NUF2,NEK2,SOX4,CAD,LSR,RANGAP1,SLC7A5,CCNE1,MCM3,MCM4,BIRC5,DTL,CDCA3,TROAP,CDCA8,TTK,SAMHD1,LRP8,AURKB,UNG,CCNB2,CCNB1,PODXL,PAK6,RAD54L,BUB1,SPTBN2,GINS1,RRM2,SPAG5,CAV1,PLK1,KLF4,ZWINT,CENPF,RFWD3,APEX1
gene_set_query	464	CUX1	495.0	Literature ChIP-seq,18;ARCHS4 Coexpression,1257;ENCODE ChIP-seq,82;Enrichr Queries,1161;ReMap ChIP-seq,284;GTEx Coexpression,168	SMARCB1,BUB1B,AQP4,SPINT2,ENO2,ABCA12,ACTG2,LAPTM4B,CHEK1,NUSAP1,OIP5,SKP2,SOX4,LMO2,COX6B1,SLPI,KIF20A,RNASEH2A,RTN1,CDCA3,EPAS1,SHMT2,SHC1,TROAP,NPR3,CDCA8,PIK3R1,ADRB2,FBLN5,FUT3,RAD51AP1,PLAC8,CCNB2,CNN1,RACGAP1,CYC1,MYH10,FANCI,EIF2AK1,ABCA8,PAICS,ZWINT,NDC80,SELP,TPX2,UCK2,CXCL12,ID4,B4GALT2,GPI,ROBO4,MCM7,CAB39L,MCM10,KIF11,PRPF19,ARHGAP6,KIF15,LMNB1,TMEM47,CHAF1A,SGCA,EXO1,NUF2,PBK,TK1,DL…
gene_set_query	465	ARNT2	495.0	ARCHS4 Coexpression,515;Enrichr Queries,226;GTEx Coexpression,744	SEMA5A,GPM6A,RTN1,EPAS1,FAM107A,AQP4,THY1,ENO2,AURKB,UCHL1,PODXL,CHEK2,STMN1,MYH10,SOX4,SPTBN2,MARCKSL1,SYT1,ZBTB16,PDE2A,NR2F1,SULF1,KLF4,CORO2B,CIT,CXCL12,NR4A3,FEZ1,ID4,SPARCL1
gene_set_query	466	PITX3	495.7	ARCHS4 Coexpression,280;Enrichr Queries,438;GTEx Coexpression,769	CLIC5,SYNM,HSPB6,EPAS1,DLX5,FHL1,LDB3,AURKB,SGCA,SOX17,SOX4,SGCG,PKNOX2,TFAP2C,ACTN2,ZBTB16,NR2F1,KLF4,TBX4,KLF2,DES,EMCN,TAL1,ID4,GPD1L
gene_set_query	467	THRB	496.0	ARCHS4 Coexpression,1021;Enrichr Queries,289;GTEx Coexpression,178	SEMA5A,GPM6A,EPAS1,FHL1,LMOD1,KCNA5,PIK3R1,AURKB,TMEM47,PDZD2,SGCA,C1QTNF7,ADAMTSL3,CHEK2,PDK4,STXBP6,CD36,MYH10,SOX4,SYT1,ANGPT1,CAV1,ZBTB16,COBL,KLF4,TTLL7,SELP,MEIS1,CXCL12,ITGA8,ID4,SPARCL1,PDE5A
gene_set_query	468	ZNF689	496.7	ARCHS4 Coexpression,21;Enrichr Queries,483;GTEx Coexpression,986	FEN1,MCM7,GMNN,HJURP,BUB1B,MCM10,KIF11,PRPF19,LMNB1,CHAF1A,PLAU,CHEK1,NUSAP1,OIP5,SKP2,SOX4,DLGAP5,KIF23,TUBG1,RANGAP1,SLC7A5,MELK,MCM3,BIRC5,DTL,DBN1,PTGER4,PCNA,RNASEH2A,CDCA8,NCAPG,TTK,AURKB,AURKA,RAD51AP1,SEC14L3,CCNB2,CCNB1,BUB1,GINS1,GINS2,UBE2C,PLK1,CDC6,PAICS,ZWINT,TPX2,CENPE,PSAT1,KIF4A,CDKN3,MAD2L1
gene_set_query	469	HOXD3	497.3	ARCHS4 Coexpression,631;Enrichr Queries,570;GTEx Coexpression,291	DLX5,TCF21,AURKB,SOX17,SLIT3,RSPO1,SOX4,RAI2,HOXC6,PKNOX2,MARCKSL1,FOXF1,ZBTB16,MAMDC2,CAD,NR2F1,KLF4,GNG11,MMP14,MEIS1,CXCL12,TAL1,MMRN2,ID4,DBN1
gene_set_query	470	IRX5	498.3	ARCHS4 Coexpression,580;Enrichr Queries,598;GTEx Coexpression,317	B4GALT2,LAD1,TFAP2C,MARCKSL1,DLX5,EPAS1,CAV1,ZBTB16,TMEM132A,NR2F1,CBLC,PIK3R1,ABCA12,KLF4,AURKB,MEIS1,CXCL12,CHEK2,ID4,SDC1,RAB38,FKBP4,SOX4,HOXC6
gene_set_query	471	CXXC4	498.7	ARCHS4 Coexpression,504;ReMap ChIP-seq,172;GTEx Coexpression,820	GPM6A,PCNA,RNASEH2A,RTN1,CDCA3,HSPB6,MCM7,SHC1,TROAP,LTBP4,ENO2,RASIP1,AURKB,CDC20,UCHL1,RSRC1,TCEAL2,STMN1,GPRASP1,SOX4,HOXC6,SSR4,DUSP1,NR2F1,ID4,DBN1
gene_set_query	472	SIX2	499.3	ARCHS4 Coexpression,240;Enrichr Queries,463;ReMap ChIP-seq,69;GTEx Coexpression,1225	ACVRL1,PTGER4,B4GALT2,CAB39L,EPAS1,SHC1,COL11A1,FAM107A,LMOD1,TCF21,LDB3,ACACB,AURKB,LMNB2,TMEM100,RAB11FIP1,SGCA,PALMD,C1QTNF7,CHEK2,EFCAB1,PBK,PDK4,SERPINH1,PLCE1,DNAI1,SOX4,PKNOX2,HOXC6,CYB5A,TFAP2C,ANGPT1,SYT1,FZD4,NR2F1,COBL,CYP4B1,SULF1,KLF4,GREM1,MEIS1,TPPP3,CXCL12,MGP,COL5A2,ID4,DBN1
gene_set_query	473	HIF3A	500.7	ARCHS4 Coexpression,1286;Enrichr Queries,130;GTEx Coexpression,86	ITIH5,SYNM,TNXB,HSPB6,CAB39L,EPAS1,LMOD1,FAM107A,LTBP4,PIK3R1,SAMHD1,PRPF19,ARHGAP6,CHRDL1,ACACB,AURKB,CNN1,PDZD2,PLAU,PDK4,CD36,RAI2,AOC3,IL33,VWF,ANGPT1,FOXF1,GPX3,DUSP1,CAV1,ZBTB16,MAMDC2,PDE2A,CYP4B1,SULF1,KLF4,KLF2,MFAP4,MEIS1,CXCL12,PDE5A,MYL9,LIMS2,RBMS3
gene_set_query	474	SATB1	500.8	ARCHS4 Coexpression,573;Enrichr Queries,760;ReMap ChIP-seq,79;GTEx Coexpression,591	CDCA4,EPAS1,SLC1A1,THY1,ADRB2,PIK3R1,MKI67,GIMAP6,CHRDL1,ACTG2,AURKB,CA2,LAMP3,CHEK2,PSMD2,PRX,PDK4,SLC19A3,S1PR1,SERPINH1,PIP5K1B,SOX4,PKNOX2,CCT3,SYT1,FOXF1,CAV2,ZBTB16,ACTL6A,PDE2A,COBL,KLF4,PDIA6,KLF2,CKAP4,CENPE,MEIS1,SLPI,RFWD3,COL5A2,TIMELESS,CENPO
gene_set_query	475	ZFP90	501.7	ARCHS4 Coexpression,526;Enrichr Queries,541;GTEx Coexpression,438	TOP2A,PTGER4,GPM6A,RTN1,PIK3R1,KIF11,ENO2,AURKB,UCHL1,PLAU,TCEAL2,CHEK2,STMN1,NUSAP1,GPRASP1,SOX4,MARCKSL1,RRM2,TMEM132A,KLF4,CORO2B,TTLL7,MTHFD2,FEZ1,DBN1
gene_set_query	477	HOXA7	502.7	ARCHS4 Coexpression,267;Enrichr Queries,339;GTEx Coexpression,902	PTGER4,SYNM,SMARCB1,PCNA,HSPB6,EPAS1,NPR3,ADRB2,ACTG2,AURKB,UNG,SGCA,PLAU,EIF4EBP1,CYC1,SOX4,HOXC6,ANGPT1,GPX3,MDH2,CAV1,ZBTB16,LMO2,NR2F1,SULF1,KLF4,MEIS1,CXCL12,APEX1
gene_set_query	478	LHX2	502.8	ARCHS4 Coexpression,999;Enrichr Queries,221;ReMap ChIP-seq,286;GTEx Coexpression,505	GPM6A,RTN1,EPAS1,COL11A1,FAM107A,AQP4,PLOD2,BZW2,ENO2,AURKB,UCHL1,PALMD,PLAU,CA2,CHEK2,RCC1,SOX4,TFAP2C,MARCKSL1,TRPC6,RRM2,CAV1,ZBTB16,TMEM132A,NR2F1,SULF1,KLF4,NIPSNAP1,CIT,ASPM,MEIS1,CXCL12,NR4A3,PSAT1,GIPC2,COL5A2,ID4
gene_set_query	479	NFIA	503.0	ARCHS4 Coexpression,796;Enrichr Queries,577;GTEx Coexpression,136	RNASEH2A,CAB39L,EPAS1,LMOD1,PIK3R1,AURKB,TMEM47,CHAF1A,C1QTNF7,ADAMTSL3,STMN1,S1PR1,RCC1,MYH10,JAM2,SOX4,RFC2,CAV1,ZBTB16,NR2F1,KLF4,CORO2B,SRPK1,MEIS1,CXCL12,ID4,PDE5A,CDO1,MYL9,LIMS2,RBMS3
gene_set_query	480	DRAP1	504.0	ARCHS4 Coexpression,479;Enrichr Queries,965;GTEx Coexpression,68	FEN1,RNASEH2A,PCNA,ZWILCH,SHC1,TTK,ENO1,FOXM1,PRPF19,LMNB2,AURKB,KIF15,AURKA,CDC20,CCNB2,RACGAP1,PTTG1,PSMD2,NUF2,STMN1,PBK,RAD54L,NEK2,CYC1,GINS1,SPAG5,MDH2,PLK1,TUBG1,RANGAP1,COX6B1,TPX2,MMP14,PRC1,KIFC1,DEPDC1,BIRC5,KIF2C,CDKN3
gene_set_query	481	MYCL	504.0	ARCHS4 Coexpression,693;GTEx Coexpression,315	LAD1,TFAP2C,MARCKSL1,DLX5,FGL2,CBLC,ABCA12,KLF4,NIPSNAP1,FGR,DPEP2,SDC1,RAB38,MNDA
gene_set_query	482	ZNF90	504.3	ARCHS4 Coexpression,1405;Enrichr Queries,29;GTEx Coexpression,79	TOP2A,LRRC36,ERCC6L,MCM7,KIF14,HJURP,BUB1B,MCM10,KIF11,MKI67,FOXM1,PRPF19,KIF15,LMNB1,CDC20,CHAF1A,PTTG1,EXO1,CHEK2,CHEK1,NUF2,NUSAP1,PBK,OIP5,MYBL2,SLC12A8,DLGAP5,CAD,KIF23,CCNA2,ASPM,MELK,ESPL1,KIFC1,MCM3,BIRC5,MCM4,KIF2C,KIF20A,MCM6,DTL,MCM2,PCNA,CDCA3,NCAPG,TTK,HMMR,TYMS,CENPA,LRP8,AURKB,RAD51AP1,CCNB2,CCNB1,PODXL,RAD54L,BUB1,E2F8,GINS1,FANCI,GINS2,RRM2,UBE2C,PLK1,CDC6,ZWINT,CENPE,TPX2,CENPF,…
gene_set_query	483	RBPJL	504.3	ARCHS4 Coexpression,463;Enrichr Queries,496;GTEx Coexpression,554	TNXB,EPAS1,GMNN,LTBP4,TRHDE,AURKB,SRM,RAB11FIP1,ACADL,CHEK2,CA4,EIF4EBP1,PDK4,CD36,STXBP6,CYB5A,SSR4,ZBTB16,NR2F1,KLF4,TBX4,CXCL12,SLPI,MGP,GIPC2,SDC1
gene_set_query	484	USF1	506.2	ARCHS4 Coexpression,654;ENCODE ChIP-seq,34;Enrichr Queries,1077;ReMap ChIP-seq,67;GTEx Coexpression,699	B4GALT2,FEN1,ERCC6L,MCM7,HBB,ENO1,KIF11,ENO2,PRPF19,FOXM1,LMNB2,LMNB1,TMEM47,LAPTM4B,CHAF1A,SGCA,PLAU,RSRC1,CHEK2,PPAT,CHEK1,STMN1,RCC1,NEK2,TK1,SKP2,CD33,SOX4,CCT3,DUSP1,NME4,FGR,SLC7A5,ESPL1,DPEP2,DEPDC1,MCM3,DBN1,MCM2,RNASEH2A,PCNA,CDCA3,SHC1,LTBP4,TTK,ADRB1,TYMS,CENPA,RASIP1,AURKB,AURKA,SRM,RAD51AP1,SEC14L3,RAB11FIP1,SPP1,CYC1,HOXC6,STARD13,ANGPT1,TMEM132A,PLK1,KLF4,WDR12,PAICS,KLF2,APEX1,CEN…
gene_set_query	485	TCF23	506.7	ARCHS4 Coexpression,917;Enrichr Queries,195;GTEx Coexpression,408	ITIH5,LRRC36,SLC1A1,FGL2,FAM107A,WFDC1,PRPF19,AURKB,SELENBP1,RAB11FIP1,SOX17,CA2,CHEK2,CA4,PDK4,RSPO1,SOX4,RAI2,IL33,VWF,FZD4,PLLP,GPX3,ZBTB16,MAMDC2,CYP4B1,MEIS1,TMEM158,MTHFD2,GPD1,MGP,ASPA
gene_set_query	486	ZNF813	507.0	ARCHS4 Coexpression,914;GTEx Coexpression,100	LRRC36,ERCC6L,PCNA,KIF14,MCM10,MKI67,TYMS,PRPF19,PAICS,CENPA,NDC80,RAD51AP1,CENPE,ASPM,EXO1,APEX1,ADAMTSL3,CHEK1,NUSAP1,MCM3,SKP2,ASPA
gene_set_query	487	MAX	508.6	ARCHS4 Coexpression,433;ENCODE ChIP-seq,13;Enrichr Queries,1159;ReMap ChIP-seq,209;GTEx Coexpression,729	B4GALT2,TOP2A,SRPX,MCM7,LMOD1,HBB,CBLC,AQP4,ENO1,ENO2,PRPF19,ARHGAP6,LMNB2,CHAF1A,SGCA,PTTG1,CA2,CHEK2,PSMD2,NUF2,PDK4,PLCE1,MYBL2,CD33,CCT3,DUSP1,ACTN2,STARD8,NME4,PDIA6,FGR,SLC7A5,SLPI,TAL1,GPD1,DPEP2,MCM3,PDE5A,MYL9,DBN1,MCM2,RNASEH2A,PCNA,HLF,CDCA3,SHMT2,SHC1,EPAS1,DLX5,NPR3,LTBP4,NCAPG,PIK3R1,CENPA,AURKB,RAB11FIP1,CYC1,STARD13,RRM2,SPAG5,UBE2C,CAV1,EIF2AK1,TMEM132A,CDC6,KLF4,PAICS,GNG11,ZWIN…
gene_set_query	488	CEBPB	509.2	Literature ChIP-seq,100;ARCHS4 Coexpression,1457;ENCODE ChIP-seq,28;Enrichr Queries,637;ReMap ChIP-seq,94;GTEx Coexpression,739	FEN1,CCNF,HBB,PLOD2,ENO1,ENO2,BZW2,LMNB2,LMNB1,IL18RAP,CHAF1A,SOX17,PLAU,CHEK1,NUSAP1,RCC1,COL10A1,OIP5,ENPP4,IFT57,CD33,SOX4,SLC15A2,VWF,DUSP1,RFX2,RANGAP1,FGR,CCNA2,SLC7A5,MMP14,SLPI,MTHFD2,TAL1,DPEP2,ITGA8,DTL,DBN1,RNASEH2A,TNXB,GYPC,EPAS1,SHC1,SHMT2,TMPRSS4,FGL2,LTBP4,ADRB2,AURKB,FBLN5,AURKA,FUT3,SELENBP1,DUOX1,CCNB1,RAB11FIP1,PALMD,FAM184A,EIF4EBP1,RAD54L,STXBP6,CYB5A,MARCKSL1,FZD4,CAV1,CDC6…
gene_set_query	489	ASCL1	509.5	ARCHS4 Coexpression,485;Enrichr Queries,327;ReMap ChIP-seq,246;GTEx Coexpression,980	B4GALT2,TOP2A,GPM6A,RNASEH2A,RTN1,CDCA3,EPAS1,DLX5,FAM107A,CBLC,AQP4,FHL5,MKI67,RASIP1,AURKB,SRM,IL18RAP,TCEAL2,STMN1,SLIT3,CYC1,DNAI1,SOX4,GINS2,IL33,TFAP2C,SYT1,RFC2,ZBTB16,NR2F1,COBL,SULF1,KLF4,TPX2,TPPP3,MEIS1,CXCL12,ID4,SDC1,CENPM,HPRT1
gene_set_query	490	ZNF165	509.8	ARCHS4 Coexpression,816;Enrichr Queries,59;ReMap ChIP-seq,235;GTEx Coexpression,929	LRRC36,KIF14,SPINT2,KIF11,LMNB1,CDC20,CLEC1A,PLAU,CA2,EXO1,CHEK2,LAMP3,NUF2,PBK,NEK2,TK1,SOX4,CEP55,DLGAP5,SSR4,RFC2,MMP1,KIF23,LSR,CCNA2,SLC7A5,ASPM,SLPI,MTHFD2,BIRC5,KIF2C,KIF20A,DTL,TTK,ADRB1,HMMR,AURKB,AURKA,CCNB1,RAB11FIP1,PODXL,CYC1,TFAP2C,RRM2,KLF4,NDC80,CENPE,CENPF,NR4A3,PRC1,CDKN3
gene_set_query	491	SIM1	514.3	ARCHS4 Coexpression,586;Enrichr Queries,711;GTEx Coexpression,246	SEMA5A,TNXB,SHC1,EPAS1,NPR3,PLOD2,KCNA5,TRHDE,AURKB,PDK4,PLCE1,SKP2,RAI2,HOXC6,ANGPT1,SSR4,GPX3,ZBTB16,NR2F1,KLF4,TBX4,BMP5,GREM1,MMP14,MEIS1,CXCL12,COL5A2
gene_set_query	492	BCL6	514.8	Literature ChIP-seq,85;ARCHS4 Coexpression,857;Enrichr Queries,658;ReMap ChIP-seq,102;GTEx Coexpression,872	B4GALT2,MCM7,ITGB4,KIF14,KIF11,ENO2,LRRC32,GIMAP6,LMNB2,LMNB1,TMEM100,CDH5,IL18RAP,CHAF1A,CLEC1A,EFCAB1,PDK4,PBK,MYBL2,TK1,CD36,SOX4,SLC15A2,VWF,RFC2,PLLP,DENND2A,LMO2,CAD,LSR,TMC5,CKAP4,CIT,FGR,GREM1,SLC7A5,CDCP1,SLPI,DPEP2,RGN,FKBP4,MYL9,DBN1,RNASEH2A,HLF,CDCA3,CDCA4,SHMT2,SHC1,EPAS1,FGL2,LTBP4,CDCA8,PIK3R1,ADRB2,TYMS,AURKB,PLAC8,RAB11FIP1,S1PR1,RAD54L,CYC1,SPTBN2,RRM1,FOXF1,ZBTB16,TMEM132A,KLF…
gene_set_query	493	PAX8	515.5	ARCHS4 Coexpression,528;Enrichr Queries,612;ReMap ChIP-seq,203;GTEx Coexpression,719	ITIH5,RNASEH2A,EPAS1,LMOD1,LTBP4,ADRB1,ENO1,ADRB2,SPINT2,LRP8,AURKB,LAPTM4B,DUOX1,PTTG1,SOX17,PLAU,CA2,CHEK2,RCC1,TK1,PDE8B,SLC12A8,SOX4,FZD4,GPX3,ZBTB16,KLF4,GNG11,PDIA6,SLC7A5,MEIS1,NR4A3,ID4,AGTR1,DEPDC1,KIF2C,AARS
gene_set_query	494	FIGLA	517.3	ARCHS4 Coexpression,325;Enrichr Queries,693;GTEx Coexpression,534	PTGER4,PCNA,DLX5,TCF21,AURKB,AURKA,CCNB1,CHAF1A,SOX17,PTTG1,CHEK1,EIF4EBP1,RSPO1,SKP2,PDE8B,DLGAP5,E2F8,TFAP2C,FOXF1,ZBTB16,KLF4,GNG11,TBX4,MEIS1,NR4A3,CCNE1
gene_set_query	495	PCGF6	517.7	ARCHS4 Coexpression,39;Enrichr Queries,22;GTEx Coexpression,1492	TOP2A,FEN1,MCM7,ZWILCH,CCNF,GMNN,HJURP,BUB1B,MCM10,KIF11,MKI67,FOXM1,KIF15,LMNB1,CDC20,CHAF1A,EXO1,CHEK2,PPAT,CHEK1,STMN1,NUF2,PBK,RCC1,MYBL2,OIP5,SKP2,CEP55,DLGAP5,RFC4,KIF23,CCNA2,ASPM,MELK,ESPL1,MTHFD2,CCNE1,MCM3,DEPDC1,BIRC5,MCM4,MCM6,DTL,PCNA,SHMT2,CDCA8,NCAPG,TTK,HMMR,TYMS,CENPA,AURKB,UNG,AURKA,RAD51AP1,CCNB1,RACGAP1,E2F8,GINS1,FANCI,GINS2,MARCKSL1,RRM1,RRM2,UBE2C,GINS3,PLK1,CDC6,NETO2,PAIC…
gene_set_query	496	MAFK	518.4	ARCHS4 Coexpression,1387;ENCODE ChIP-seq,22;Enrichr Queries,913;ReMap ChIP-seq,148;GTEx Coexpression,122	CLIC5,SYNM,SMARCB1,MCM7,CAB39L,FHL1,LMOD1,LDB3,ENO1,MKI67,PRPF19,TSPAN12,TMEM47,CDH5,UCHL1,SGCA,ACADL,C1QTNF7,RSRC1,PLAU,EXO1,ADAMTSL3,PDK4,AOX1,SKP2,GPRASP1,ADAMTS8,SOX4,SLC12A8,CEP55,GPX2,DUSP1,RANGAP1,ASPM,SLC7A5,MMP14,KIFC1,GPD1,PDE5A,MYL9,ASPA,RBMS3,PCNA,SHC1,EPAS1,NPR3,FGL2,ADRB2,PIK3R1,LRP8,AURKB,RASIP1,AURKA,CNN1,SPP1,EIF4EBP1,AOC3,CYB5A,ANGPT1,CAV1,CYP4B1,KLF4,KLF2,ZWINT,MFAP4,DES,NR4A3,…
gene_set_query	497	SOX12	518.7	ARCHS4 Coexpression,211;Enrichr Queries,214;GTEx Coexpression,1131	TOP2A,B4GALT2,MCM7,LTBP4,MKI67,FOXM1,LRP8,AURKB,LMNB2,LMNB1,CHEK2,STMN1,MYBL2,TK1,GPRASP1,MYH10,SOX4,E2F8,MARCKSL1,RRM2,PLK1,TMEM132A,CAD,NR2F1,NME4,KLF4,RANGAP1,NIPSNAP1,SLC7A5,PSAT1,KIFC1,DBN1
gene_set_query	498	ZNF300	518.7	ARCHS4 Coexpression,326;Enrichr Queries,58;GTEx Coexpression,1172	TOP2A,KIF14,BUB1B,KIF11,MKI67,FOXM1,ENO2,KIF15,LMNB1,CDC20,UCHL1,PLAU,CHEK2,NUF2,STMN1,PBK,NUSAP1,MYBL2,SOX4,DLGAP5,GPX3,CAD,NIPSNAP1,CCNA2,ASPM,MELK,FEZ1,DEPDC1,BIRC5,DTL,DBN1,RTN1,DLX5,NCAPG,TTK,HMMR,AURKB,AURKA,RAD51AP1,E2F8,MARCKSL1,RRM2,SYT1,UBE2C,PLK1,KLF4,GNG11,NDC80,TPX2,CENPE,CENPF,MEIS1,PRC1
gene_set_query	499	ZSCAN16	518.7	ARCHS4 Coexpression,746;Enrichr Queries,218;GTEx Coexpression,592	DLX5,GMNN,MCM10,KIF11,HMMR,PRPF19,AURKB,LMNB1,IL18RAP,CA2,CHEK2,STMN1,CD33,SOX4,DLGAP5,E2F8,MARCKSL1,RFC4,NETO2,KLF4,KLF2,FGR,SLC7A5,ASPM,CENPF,MEIS1,MTHFD2,PSAT1,DPEP2,MNDA
gene_set_query	500	ZNF263	519.0	Literature ChIP-seq,34;ARCHS4 Coexpression,556;ENCODE ChIP-seq,90;Enrichr Queries,678;ReMap ChIP-seq,224;GTEx Coexpression,1532	B4GALT2,FCN3,ERCC6L,HSPB6,ZWILCH,ITGB4,LDB3,ENO1,SPINT2,KIF11,TSPAN12,PRPF19,LMNB2,LMNB1,SGCA,ACADL,CHEK2,PPAT,RCC1,MYBL2,NEK2,SOX4,TRPC6,SSR4,RFC2,STARD8,COBL,NME4,RANGAP1,SLC7A5,MTHFD2,TMEM106C,MCM3,RAB38,FKBP4,DBN1,ENG,MCM2,CFD,RNASEH2A,RTN1,SHMT2,TROAP,LTBP4,CDCA8,ACACB,AURKB,CYC1,DNAI1,FANCI,GINS2,TFAP2C,SPAG5,FOXF1,PDE2A,KLF4,SULF1,PAICS,PSAT1,APEX1,KIF4A,CENPM,AARS,CDKN3,MAD2L1
gene_set_query	501	NFYA	519.0	ARCHS4 Coexpression,1071;ENCODE ChIP-seq,5;Enrichr Queries,906;ReMap ChIP-seq,49;GTEx Coexpression,564	LRRC36,B4GALT2,TOP2A,HSPB6,MCM7,CAB39L,CCNF,HJURP,KIF14,LMOD1,MCM10,KIF11,ENO2,FOXM1,PRPF19,LMNB2,LMNB1,KIF15,CDC20,PTTG1,CHEK2,PRX,STMN1,NUSAP1,NEK2,TK1,SOX4,DLGAP5,CCT3,SSR4,ACTL6A,RFX2,KIF23,PDIA6,COX6B1,CIT,CCNA2,ASPM,ESPL1,MTHFD2,KIFC1,DEPDC1,KIF2C,MCM6,DTL,ASF1B,PCNA,CDCA3,SHC1,TROAP,LTBP4,CDCA8,TTK,PIK3R1,RASIP1,AURKB,AURKA,SRM,RAD51AP1,CNN1,CCNB2,CCNB1,RACGAP1,RAD54L,CYC1,BUB1,E2F8,GINS1,…
gene_set_query	502	IRF4	519.0	ARCHS4 Coexpression,1447;ENCODE ChIP-seq,117;Enrichr Queries,929;ReMap ChIP-seq,55;GTEx Coexpression,47	FEN1,ERCC6L,MCM7,CAB39L,ZWILCH,KIF14,HJURP,MCM10,ENO1,KIF11,MKI67,ENO2,PRPF19,LMNB2,LMNB1,SGCA,EXO1,PLAU,PPAT,CHEK2,CHEK1,NUF2,NUSAP1,RCC1,MYBL2,TK1,CCT3,RFC4,RFC2,FGR,SLC7A5,KIFC1,MTHFD2,GORASP2,MCM3,DTL,MCM2,PTGER4,PCNA,RNASEH2A,SHC1,EPAS1,FGL2,NCAPG,HMMR,PIK3R1,ADRB2,TYMS,CENPA,AURKB,RAD51AP1,RAB11FIP1,CYC1,BUB1,GINS2,RRM2,MDH2,CAV1,GINS3,TMEM132A,KLF4,WDR12,PAICS,ZWINT,KLF2,NR4A3,APEX1,CENPM,…
gene_set_query	503	NPAS3	519.7	ARCHS4 Coexpression,230;Enrichr Queries,900;GTEx Coexpression,429	SEMA5A,GPM6A,MARCKSL1,SYT1,ZBTB16,TMEM132A,DENND2A,FAM107A,NR2F1,AQP4,PIK3R1,CORO2B,AURKB,TMEM47,MEIS1,FEZ1,TCEAL2,ID4,SPARCL1,STXBP6,CDO1,JAM2,RBMS3
gene_set_query	504	HESX1	520.0	ARCHS4 Coexpression,305;Enrichr Queries,1182;GTEx Coexpression,73	FEN1,PCNA,SHMT2,GMNN,KIF14,NCAPG,BUB1B,HMMR,MKI67,TYMS,CENPA,AURKB,RAD51AP1,CNN1,EXO1,PPAT,CHEK2,LAMP3,CHEK1,CA4,NUSAP1,OIP5,BUB1,FANCI,GINS1,GINS2,RFC4,KLF4,PAICS,ZWINT,COX6B1,CENPE,CXCL12,CENPM,DTL,MAD2L1,MCM2
gene_set_query	505	NFIC	520.2	ARCHS4 Coexpression,725;ENCODE ChIP-seq,44;Enrichr Queries,957;ReMap ChIP-seq,242;GTEx Coexpression,633	B4GALT2,RNASEH2A,HSPB6,CDCA4,EPAS1,SHC1,FHL1,TMPRSS4,LTBP4,CBLC,LDB3,PIK3R1,LMNB2,AURKB,SELENBP1,SGCA,PALMD,PLAU,SERPINH1,SLC19A3,PBK,NUSAP1,RCC1,PLCE1,SLIT3,STXBP6,CEP55,SOX4,CCT3,IL33,DUSP1,ZBTB16,CAV1,CDC6,KLF4,FGR,SLC7A5,MEIS1,SLPI,RAB38,MYL9
gene_set_query	506	HES4	521.7	ARCHS4 Coexpression,804;Enrichr Queries,616;GTEx Coexpression,145	CFD,B4GALT2,SMARCB1,PCOLCE2,LMOD1,WFDC1,KCNA5,FHL5,TYMS,AURKB,SRM,TMEM47,CDC20,C1QTNF7,PLAU,ADAMTSL3,LAMP3,PLCE1,SOX4,MARCKSL1,NME4,KLF4,KLF2,SLC7A5,NR4A3,TMEM158,SPARCL1,PDE5A,MYL9,LIMS2
gene_set_query	507	HOXB8	522.0	ARCHS4 Coexpression,299;Enrichr Queries,656;GTEx Coexpression,611	B4GALT2,EPAS1,PRPF19,FOXM1,AURKB,LMNB2,LMNB1,PLAU,CA2,CHEK2,SPP1,ENPP4,SOX4,HOXC6,MARCKSL1,FOXF1,CAV1,CAD,NR2F1,KLF4,MEIS1,KIFC1,FEZ1,COL5A2,DBN1
gene_set_query	508	ZNF589	522.3	ARCHS4 Coexpression,133;Enrichr Queries,346;ReMap ChIP-seq,135;GTEx Coexpression,1475	ACVRL1,TOP2A,ERCC6L,MCM7,BUB1B,KIF11,LMNB1,CHAF1A,IL18RAP,PLAU,CHEK2,PPAT,CHEK1,NUSAP1,OIP5,MYBL2,SOX4,DLGAP5,LMO2,CAD,CKAP4,CCNA2,SLC7A5,CDCP1,DPEP2,ITGA8,MCM3,BIRC5,KIF2C,PTGER4,GYPC,CENPA,AURKB,AURKA,UNG,CNN1,SEC14L3,RAB11FIP1,PODXL,RAD54L,MYH10,BUB1,GINS1,FZD4,PLK1,CDC6,KLF4,PAICS,APEX1,SCGB1A1,MNDA
gene_set_query	509	TCFL5	522.3	ARCHS4 Coexpression,66;Enrichr Queries,88;GTEx Coexpression,1413	TOP2A,B4GALT2,BUB1B,PRPF19,FOXM1,LMNB2,LMNB1,CDC20,CHAF1A,CA2,EXO1,CHEK2,STMN1,NUSAP1,MYBL2,SOX4,CEP55,GPX3,LMO2,CAD,RANGAP1,CIT,CCNA2,SLC7A5,ASPM,MELK,MTHFD2,KIFC1,MCM3,BIRC5,MCM4,KIF2C,KIF20A,FKBP4,MYL9,PCOLCE2,AURKB,AURKA,CCNB2,CCNB1,RACGAP1,FANCI,MARCKSL1,RRM2,SPAG5,UBE2C,NETO2,KLF4,KLF2,TPX2,COL5A2,ID4,AARS
gene_set_query	510	SMAD3	523.2	Literature ChIP-seq,30;ARCHS4 Coexpression,941;Enrichr Queries,966;ReMap ChIP-seq,17;GTEx Coexpression,662	SEMA5A,SYNM,MCM7,CBLC,PLOD2,ENO1,SPINT2,LMNB2,CHAF1A,SGCA,SOX17,PLAU,PSMD2,CHEK2,STMN1,RCC1,ADAMTS8,SOX4,CEP55,DUSP1,PLLP,GPX3,TMC5,CKAP4,SLC7A5,MMP14,AGTR1,CLDN18,BIRC5,KIF2C,DSG2,DTL,DBN1,RNASEH2A,SHC1,CDCA4,EPAS1,SLC1A1,PIK3R1,LRP8,AURKB,CNN1,RAB11FIP1,PDZD2,FAM184A,PODXL,SERPINH1,EIF4EBP1,PIP5K1B,CYC1,STARD13,ANGPT1,FZD4,CAV1,ZBTB16,NR2F1,CYP4B1,CDC6,KLF4,CORO2B,TPX2,MEIS1,NR4A3,COL5A2,SCGB1A…
gene_set_query	511	PLAGL1	524.3	ARCHS4 Coexpression,407;Enrichr Queries,201;GTEx Coexpression,965	EPAS1,NPR3,PLOD2,KCNA5,PIK3R1,LDB2,MKI67,FBLN5,AURKB,CA2,SERPINH1,SOX4,RAI2,SSR4,GPX3,CAV1,SULF1,KLF4,CORO2B,BMP5,MFAP4,MEIS1,CXCL12,NR4A3,GORASP2,PSAT1,COL5A2,MGP,ID4,FKBP4,MYL9,ITM2A
gene_set_query	512	ZBTB39	527.3	ARCHS4 Coexpression,29;Enrichr Queries,1082;GTEx Coexpression,471	PCNA,ZWILCH,BUB1B,PIK3R1,KIF11,AURKB,LMNB2,UNG,LMNB1,CHAF1A,RACGAP1,PODXL,EXO1,CHEK2,CHEK1,RCC1,NEK2,MYBL2,SKP2,MYH10,BUB1,SOX4,DLGAP5,GINS1,FANCI,MARCKSL1,SPAG5,ZBTB16,ACTL6A,CAD,TUBG1,PAICS,CCNA2,SLC7A5,TPX2,MTHFD2,KIFC1,RFWD3,KIF4A,TIMELESS,MCM3,MCM4,KIF2C,CENPO,MCM6,DTL
gene_set_query	513	SETDB1	527.8	Literature ChIP-seq,31;ARCHS4 Coexpression,1307;ENCODE ChIP-seq,8;Enrichr Queries,309;ReMap ChIP-seq,272;GTEx Coexpression,1240	ERCC6L,ZWILCH,GMNN,HJURP,PLOD2,ENO1,MKI67,CDC20,LAPTM4B,CHEK2,PPAT,STMN1,NUSAP1,OIP5,SOX4,SLC12A8,LMO2,RFX2,SLPI,MTHFD2,FEZ1,TIMELESS,RAB38,KIF20A,FKBP4,MYL9,ASF1B,CFD,GPM6A,RNASEH2A,SHC1,DLX5,NPR3,LTBP4,NCAPG,PIK3R1,HMMR,RAD51AP1,CCNB2,CCNB1,RACGAP1,CYC1,UBE2C,PLK1,PDE2A,NETO2,PAICS,ZWINT,TPX2,TOP2A,FEN1,SYNM,MCM7,CAB39L,WFDC1,KIF11,PRPF19,KIF15,LMNB1,UCHL1,ACADL,RSRC1,C1QTNF7,NUF2,PRX,MYBL2,DLG…
gene_set_query	514	GTF2B	528.5	ARCHS4 Coexpression,1376;ENCODE ChIP-seq,45;ReMap ChIP-seq,27;GTEx Coexpression,666	B4GALT2,MCM7,KIF14,MCM10,KIF11,ENO2,PRPF19,LMNB2,LMNB1,KIF15,CDC20,TMEM100,IL18RAP,SGCA,PTTG1,PRX,NUF2,PBK,NUSAP1,RCC1,CA9,TK1,SOX4,RFC2,DUSP1,ACTL6A,KIF23,TUBG1,COX6B1,FGR,CCNA2,MTHFD2,GPD1,DEPDC1,KIF2C,HPRT1,MCM6,FKBP4,DBN1,PCNA,RNASEH2A,CDCA3,SHC1,NCAPG,TTK,HMMR,AURKB,SELENBP1,RAB11FIP1,PRAME,CYC1,MARCKSL1,RRM2,SPAG5,UBE2C,FZD4,PLK1,KLF4,ZWINT,TPX2,CENPF,APEX1,RFWD3,KIF4A,MNDA,ALDH18A1
gene_set_query	515	RXRA	528.5	Literature ChIP-seq,114;ARCHS4 Coexpression,1040;ENCODE ChIP-seq,70;Enrichr Queries,844;ReMap ChIP-seq,146;GTEx Coexpression,957	HSPB6,MCM7,CBLC,ENO1,ABCA12,ENO2,TSPAN12,LMNB2,CHAF1A,SGCA,CA2,CHEK2,PSMD2,NEK2,SKP2,SOX4,CEP55,DLGAP5,DUSP1,RFC2,ACTN2,LMO2,TMC5,RANGAP1,FGR,CCNA2,GREM1,SLC7A5,ESPL1,GORASP2,MCM3,DPEP2,AGTR1,TIMELESS,MCM4,ASPA,DTL,DBN1,PTGER4,PCNA,RNASEH2A,HLF,PCOLCE2,CDCA4,SHC1,EPAS1,FGL2,NCAPG,PIK3R1,HIGD1B,AURKB,UNG,CCNB2,PAK6,SLC14A1,RRM1,SYT1,CAV1,ZBTB16,CDC6,KLF4,TPX2,IGSF10,MFAP4,CENPF,SDC1,CENPM,MNDA
gene_set_query	516	ZFP1	529.3	ARCHS4 Coexpression,440;Enrichr Queries,353;GTEx Coexpression,795	TOP2A,GPM6A,RTN1,DLX5,PIK3R1,MKI67,ENO2,AURKB,LMNB1,CA2,CHEK2,STMN1,S1PR1,GPRASP1,SOX4,CPA3,RRM2,CDC6,CORO2B,SLC7A5,PSAT1,FEZ1,MCM3,MCM6,MAD2L1,MCM2
gene_set_query	517	FOXN1	529.7	ARCHS4 Coexpression,683;Enrichr Queries,579;GTEx Coexpression,327	TOP2A,LAD1,TFAP2C,DLX5,ZBTB16,TMPRSS4,CBLC,ABCA12,KLF4,MKI67,SULF1,AURKB,SLC7A5,DUOX1,CXCL12,CHEK2,SDC1,BIRC5,RAB38,SPRR1A
gene_set_query	518	ATF7	530.0	ARCHS4 Coexpression,191;Enrichr Queries,1349;ReMap ChIP-seq,219;GTEx Coexpression,361	SYNM,RNASEH2A,MCM7,HSPB6,EPAS1,SHC1,FHL1,LTBP4,LMOD1,PIK3R1,LRRC32,CHRDL1,RASIP1,AURKB,CNN1,RAB11FIP1,PDZD2,C1QTNF7,PRX,SERPINH1,SLIT3,CYC1,AOC3,DUSP1,FZD4,NME4,FMO2,NETO2,ABCA8,KLF4,KIFC1,PDE5A,HPRT1,DBN1,RBMS3,ENG
gene_set_query	519	ZNF436	530.0	ARCHS4 Coexpression,506;Enrichr Queries,640;GTEx Coexpression,444	LAD1,EPAS1,FHL1,PIK3R1,AURKB,TMEM47,PALMD,STMN1,PDK4,SOX4,AOC3,TFAP2C,MARCKSL1,FZD4,CAV1,ZBTB16,KLF4,CORO2B,KLF2,FERMT1,MEIS1,CDCP1,CXCL12,FEZ1,GPD1,SDC1,RAB38
gene_set_query	520	CREB3L2	530.3	ARCHS4 Coexpression,524;Enrichr Queries,729;GTEx Coexpression,338	SEMA5A,CAV2,EPAS1,GPX3,CAV1,COBL,PLOD2,PIK3R1,SULF1,KLF4,ARHGAP6,FBLN5,CKAP4,AURKB,GREM1,SLC7A5,MMP14,COL5A2,SERPINH1,SOX4,SPTBN2,RBMS3
gene_set_query	522	JUNB	532.0	ARCHS4 Coexpression,532;Enrichr Queries,979;ReMap ChIP-seq,292;GTEx Coexpression,325	PTGER4,RNASEH2A,FHL5,ENO1,AURKB,LMNB1,TMEM100,CNN1,RAB11FIP1,C1QTNF7,PLAU,S1PR1,SOX4,MARCKSL1,DUSP1,RFC2,KLF4,PAICS,KLF2,FGR,SLC7A5,NR4A3,ID4,DPEP2,MCM2
gene_set_query	523	ESRRA	532.4	ARCHS4 Coexpression,1183;ENCODE ChIP-seq,100;Enrichr Queries,854;ReMap ChIP-seq,245;GTEx Coexpression,280	CLIC5,GPI,RNASEH2A,CDCA3,EPAS1,CBLC,LDB3,ENO1,BZW2,PRPF19,TYMS,CENPA,LMNB2,AURKB,CDH5,SGCA,PLAU,CHEK2,PSMD2,PDK4,EIF4EBP1,CYC1,SGCG,SOX4,SPTBN2,CYB5A,RRM1,ACTN2,MDH2,DUSP1,TMEM132A,RFX2,LSR,CDC6,KLF4,NIPSNAP1,COX6B1,CCNA2,CCNE1,SDC1,BIRC5,GPD1L,DBN1
gene_set_query	524	GATAD2A	533.3	ARCHS4 Coexpression,389;Enrichr Queries,673;GTEx Coexpression,538	FANCI,TOP2A,MARCKSL1,MCM7,CDCA4,CAD,ENO1,MKI67,RANGAP1,PRPF19,FOXM1,LMNB2,AURKB,SRPK1,LMNB1,SLC7A5,CHAF1A,KIFC1,RFWD3,MCM3,MCM4,MYBL2,MCM6,ASF1B
gene_set_query	525	SHOX	533.7	ARCHS4 Coexpression,1197;Enrichr Queries,296;GTEx Coexpression,108	CFD,ITIH5,PTGER4,GPM6A,HSPB6,ADH1B,EPAS1,DLX5,COL11A1,FHL1,ACACB,AURKB,PALMD,SOX17,RSRC1,CHEK2,SLC19A3,PLCE1,SLIT3,CD36,HOXC6,TFAP2C,FZD4,FOXF1,MMP1,ZBTB16,NR2F1,KLF4,TBX4,KLF2,GREM1,SLC7A5,MEIS1,CXCL12,NR4A3,GPD1,MMRN2,AGTR1
gene_set_query	526	PATZ1	533.7	ARCHS4 Coexpression,221;Enrichr Queries,466;GTEx Coexpression,914	TOP2A,SMARCB1,MCM7,PIK3R1,LDB2,MKI67,PRPF19,AURKB,LMNB2,LMNB1,CHAF1A,PODXL,CHEK2,STMN1,PDE8B,MYH10,SLC12A8,SOX4,MARCKSL1,RRM2,PLK1,CAD,KLF4,PAICS,NIPSNAP1,SLC7A5,TIMELESS,FKBP4,DBN1
gene_set_query	527	SOX1	534.3	ARCHS4 Coexpression,259;Enrichr Queries,688;GTEx Coexpression,656	GPM6A,DLX5,AURKB,UCHL1,SOX17,TCEAL2,CHEK2,STMN1,RSPO1,MYH10,SOX4,JAM2,TFAP2C,MARCKSL1,ZBTB16,TMEM132A,DENND2A,NR2F1,KLF4,NIPSNAP1,MEIS1,CXCL12,FEZ1,ID4,CDO1
gene_set_query	528	MEF2B	534.5	ARCHS4 Coexpression,819;Enrichr Queries,143;ReMap ChIP-seq,268;GTEx Coexpression,908	TOP2A,SMARCB1,GYPC,CAB39L,SHMT2,HBB,BUB1B,THY1,ADRB2,MKI67,FOXM1,PRPF19,AURKB,LMNB1,RAD51AP1,CCNB1,LAMP3,CHEK2,S1PR1,SERPINH1,MYBL2,TK1,MARCKSL1,RRM2,RFC2,LMO2,PLK1,RFX2,KLF4,KLF2,SLC7A5,NR4A3,SLPI,MTHFD2,PSAT1,KIFC1,DPEP2,ID4,BIRC5,KIF2C,ASF1B,CDKN3
gene_set_query	529	C11ORF95	535.0	GTEx Coexpression,535	CHAF1A,RFC2,GPRASP1,DBN1,SRPK1
gene_set_query	530	MYOG	536.0	ARCHS4 Coexpression,417;ENCODE ChIP-seq,47;Enrichr Queries,590;GTEx Coexpression,1090	CFD,NPR3,FHL1,LDB3,ADRB1,FOXM1,AURKB,SGCA,STMN1,SERPINH1,PDK4,SGCG,ACTN2,LMO2,ACTL6A,MAMDC2,NR2F1,KLF4,TTLL7,CXCL12,NR4A3,DES,COL5A2,MGP,CASQ2,CDKN3
gene_set_query	531	HMX1	536.3	ARCHS4 Coexpression,330;Enrichr Queries,779;GTEx Coexpression,500	B4GALT2,DLX5,FAM107A,AQP4,PRPF19,AURKB,LMNB2,SRM,CHAF1A,SOX17,MYBL2,PKNOX2,CCT3,TFAP2C,MARCKSL1,FOXF1,TMEM132A,NR2F1,COBL,KLF4,RANGAP1,TBX4,MEIS1,FEZ1,ID4,FKBP4
gene_set_query	532	FOXE1	536.3	ARCHS4 Coexpression,601;Enrichr Queries,459;GTEx Coexpression,549	TFAP2C,EPAS1,FOXF1,DLX5,CAV2,GPX3,NR2F1,LTBP4,ADRB1,THY1,ADRB2,SPINT2,KLF4,LRP8,AURKB,GREM1,DUOX1,FERMT1,NR4A3,SOX17,ID4,CD36,PDE8B,SLC12A8
gene_set_query	533	SIX1	536.7	ARCHS4 Coexpression,197;Enrichr Queries,311;GTEx Coexpression,1102	CLIC5,SYNM,HSPB6,EPAS1,FHL1,LDB3,AURKB,SGCA,PALMD,PLAU,PDK4,SOX4,SGCG,RRM2,ACTN2,CAV1,NR2F1,SULF1,KLF4,KLF2,GREM1,MFAP4,MEIS1,CXCL12,DES,PSAT1,COL5A2,MGP,GPD1,ID4,GPD1L
gene_set_query	534	PRDM1	541.6	ARCHS4 Coexpression,1607;ENCODE ChIP-seq,104;Enrichr Queries,393;ReMap ChIP-seq,215;GTEx Coexpression,389	LAD1,PLOD2,ENO1,MKI67,TMEM100,PLAU,CA2,CHEK2,PDK4,CA9,CD36,SOX4,SSR4,DUSP1,CIT,SLC7A5,CDCP1,ESPL1,RAB38,ASPA,DTL,PTGER4,LRRC15,EPAS1,SHC1,TMPRSS4,FGL2,NPR3,PIK3R1,ADRB2,HMMR,TYMS,SAMHD1,AURKB,FUT3,PALMD,FAM184A,S1PR1,HOXC6,IL33,CAV1,TMEM132A,NR2F1,CDC6,KLF4,KLF2,ZWINT,BMP5,NR4A3,PSAT1,RFWD3,SPRR1A
gene_set_query	535	ZNF25	542.3	ARCHS4 Coexpression,584;Enrichr Queries,334;GTEx Coexpression,709	RTN1,EPAS1,PIK3R1,ENO2,AURKB,UCHL1,TCEAL2,CHEK2,SERPINH1,S1PR1,GPRASP1,STARD13,SYT1,GPX3,CAV1,ZBTB16,SULF1,TTLL7,MEIS1,CXCL12,MTHFD2,FEZ1,COL5A2,MGP,SPARCL1,RBMS3
gene_set_query	536	ETS2	543.3	Literature ChIP-seq,157;ARCHS4 Coexpression,1099;Enrichr Queries,521;GTEx Coexpression,396	CCT3,TFAP2C,MARCKSL1,DLX5,EPAS1,GPX3,CAV1,ZBTB16,LMO2,CBLC,ADRB2,PIK3R1,ABCA12,KLF4,AURKB,KLF2,NIPSNAP1,FUT3,SLC7A5,MTHFD2,PLAU,CA2,SDC1,SOX4
gene_set_query	537	TFAP4	544.5	ARCHS4 Coexpression,1173;Enrichr Queries,40;ReMap ChIP-seq,277;GTEx Coexpression,688	TOP2A,MCM7,CCNF,BUB1B,WFDC1,MCM10,ENO1,KIF11,PRPF19,MKI67,FOXM1,LMNB2,LMNB1,CDC20,CHAF1A,SGCA,EXO1,CHEK2,ADAMTSL3,CHEK1,STMN1,NUF2,RCC1,MYBL2,TK1,SOX4,RFC2,DUSP1,KIF23,RANGAP1,CCNA2,SLC7A5,MTHFD2,TIMELESS,MCM3,BIRC5,MCM4,KIF2C,MCM6,FKBP4,DTL,ASPA,DBN1,ENG,RNASEH2A,PCNA,CDCA3,CDCA4,SHC1,SHMT2,CDCA8,LRP8,AURKB,UNG,AURKA,CCNB1,EIF4EBP1,E2F8,GINS2,MARCKSL1,RRM2,UBE2C,PLK1,CDC6,KLF4,TPX2,UCK2,CENPF,PS…
gene_set_query	538	ZNF521	545.7	ARCHS4 Coexpression,154;Enrichr Queries,153;GTEx Coexpression,1330	EPAS1,THY1,LDB2,ENO2,FBLN5,AURKB,TMEM47,CDH5,UCHL1,STMN1,CD36,MYH10,SOX4,JAM2,MARCKSL1,ANGPT1,CAV1,ZBTB16,MAMDC2,NR2F1,LSR,SULF1,KLF4,NIPSNAP1,MFAP4,MEIS1,CXCL12,MMRN1,FEZ1,COL5A2,MGP,ID4,SPARCL1,CDO1,RBMS3
gene_set_query	539	ZNF681	546.0	ARCHS4 Coexpression,1467;Enrichr Queries,109;GTEx Coexpression,62	TOP2A,LRRC36,FEN1,ERCC6L,SMARCB1,CCNF,KIF14,MCM10,KIF11,ENO2,MKI67,PRPF19,KIF15,LMNB1,CDC20,EXO1,PPAT,CHEK2,STMN1,NUF2,NUSAP1,MYBL2,DLGAP5,RFC4,CCNA2,ASPM,ESPL1,KIFC1,CCNE1,MCM3,MCM4,DSG2,MCM2,PCNA,CDCA3,NCAPG,TTK,PIK3R1,CENPA,AURKB,RAD51AP1,PDZD2,BUB1,GINS1,RRM2,SYT1,PAICS,ZWINT,CENPE,CENPF,CENPM,MAD2L1
gene_set_query	540	ZFP41	546.3	ARCHS4 Coexpression,764;Enrichr Queries,150;GTEx Coexpression,725	TOP2A,MCM7,CCNF,LTBP4,MKI67,PRPF19,AURKB,LMNB2,LMNB1,UCHL1,TCEAL2,CHEK2,STMN1,PBK,MYBL2,SOX4,SPTBN2,MARCKSL1,RRM2,PLK1,TMEM132A,CAD,CDC6,SULF1,KLF4,RANGAP1,SLC7A5,ESPL1,PRC1,PSAT1,BIRC5,MCM6,ASF1B
gene_set_query	541	NFXL1	547.3	ARCHS4 Coexpression,1196;Enrichr Queries,215;GTEx Coexpression,231	TOP2A,RNASEH2A,MCM7,ZWILCH,SHMT2,NCAPG,TTK,MKI67,AURKB,LMNB1,CCNB2,CHEK2,CHEK1,RCC1,CD36,MYH10,DLGAP5,FANCI,CCT3,MARCKSL1,RRM2,ACTL6A,NETO2,KLF4,SRPK1,SLC7A5,CENPE,MTHFD2,PSAT1,RFWD3,MCM4,MCM6,AARS
gene_set_query	542	XBP1	548.0	ARCHS4 Coexpression,673;Enrichr Queries,669;ReMap ChIP-seq,174;GTEx Coexpression,676	TOP2A,CLIC5,PCNA,MCM7,NPR3,CBLC,ENO1,SPINT2,AURKB,RAB11FIP1,EIF4EBP1,ENPP4,MYBL2,TK1,CYC1,SOX4,MARCKSL1,RRM2,SSR4,DUSP1,UBE2C,RFC2,CAV1,LSR,KLF4,PDIA6,SRPK1,COX6B1,SLC7A5,MTHFD2,PSAT1,GORASP2,ID4,MCM3,BIRC5,ALDH18A1,FKBP4
gene_set_query	543	BCL11B	549.0	Literature ChIP-seq,162;ARCHS4 Coexpression,1205;Enrichr Queries,523;GTEx Coexpression,306	LAD1,DLX5,EPAS1,PIK3R1,THY1,ABCA12,MKI67,GIMAP6,AURKB,CHEK2,PAK6,SOX4,TFAP2C,RRM2,SYT1,ZBTB16,KLF4,KLF2,CXCL12,NR4A3,ID4,SDC1,RAB38,ITM2A
gene_set_query	544	HOXB6	549.3	ARCHS4 Coexpression,290;Enrichr Queries,455;GTEx Coexpression,903	EPAS1,SHC1,PRPF19,FOXM1,AURKB,LMNB2,SELENBP1,PLAU,CA2,SOX4,CEP55,HOXC6,RRM2,FOXF1,CAV1,CAD,NR2F1,LSR,KLF4,RANGAP1,GNG11,CKAP4,MEIS1,CXCL12,COL5A2,MGP,TMEM106C,DSG2,MYL9
gene_set_query	545	ZNF581	549.3	ARCHS4 Coexpression,246;Enrichr Queries,367;GTEx Coexpression,1035	FEN1,MCM7,SHMT2,CDCA4,HBB,ENO2,AURKB,SRM,CDC20,PTTG1,EIF4EBP1,OIP5,MYBL2,TK1,CYC1,SOX4,CCT3,RFC2,MDH2,NME4,KLF4,KLF2,SLC7A5,CENPF,MTHFD2,PSAT1,APEX1,MCM6
gene_set_query	546	ZNF362	549.3	ARCHS4 Coexpression,733;Enrichr Queries,717;GTEx Coexpression,198	SMARCB1,LMOD1,LTBP4,KCNA5,FHL5,PIK3R1,LDB2,AURKB,TMEM47,SGCA,C1QTNF7,ADAMTSL3,CHEK2,STMN1,SERPINH1,MYH10,SOX4,MARCKSL1,NR2F1,NME4,KLF2,SLC7A5,PSAT1,ITGA8,PDE5A,MYL9,DBN1
gene_set_query	547	ZNF652	550.0	Literature ChIP-seq,120;ARCHS4 Coexpression,292;Enrichr Queries,1223;GTEx Coexpression,565	CCT3,CFD,PLLP,DLX5,ITGB4,MDH2,ADRB1,ENO1,PIK3R1,ABCA12,WDR12,PDIA6,AURKB,LMNB2,SRM,SLC7A5,CENPE,RAB11FIP1,RSRC1,PSMD2,ADAMTSL3,CYC1,ALDH18A1,SOX4
gene_set_query	548	BHLHE40	552.5	ARCHS4 Coexpression,1438;ENCODE ChIP-seq,41;ReMap ChIP-seq,237;GTEx Coexpression,494	B4GALT2,LRRC36,TOP2A,LAD1,MCM7,ZWILCH,CBLC,KIF11,FOXM1,LMNB2,SGCA,EXO1,PSMD2,STMN1,PBK,OIP5,CA9,TK1,SKP2,DUSP1,RFC2,ACTL6A,CAD,RFX2,NME4,RANGAP1,CKAP4,COX6B1,FGR,SLC7A5,CDCP1,TMEM106C,BIRC5,RAB38,DTL,DBN1,MCM2,RNASEH2A,SHC1,EPAS1,LTBP4,ADRB2,AURKB,RAD51AP1,SELENBP1,CCNB1,RAB11FIP1,RAD54L,E2F8,GINS1,GINS2,TFAP2C,TMEM132A,PAICS,ZWINT,NDC80,SRPK1,CENPF,TPPP3,SDC1,CENPM,ALDH18A1,CENPO,AARS
gene_set_query	549	ZNF296	552.7	ARCHS4 Coexpression,1249;Enrichr Queries,223;GTEx Coexpression,186	TOP2A,CDCA4,CCNF,BUB1B,AURKB,LMNB1,SRM,PLAC8,CDC20,RAB11FIP1,CA2,CHEK2,NUSAP1,MYBL2,TK1,MARCKSL1,RRM2,UBE2C,RFC2,PLK1,LSR,KLF4,KLF2,SRPK1,SLC7A5,MTHFD2,CCNE1,MCM3,CENPM,BIRC5,MCM2,ASF1B
gene_set_query	550	ZNF232	553.0	ARCHS4 Coexpression,498;Enrichr Queries,35;GTEx Coexpression,1126	TOP2A,SYNM,FEN1,MCM7,GMNN,BUB1B,MCM10,KIF11,ENO2,FOXM1,LMNB1,CHAF1A,EXO1,CHEK2,CHEK1,STMN1,MYBL2,SKP2,SOX4,CEP55,DLGAP5,RFC4,COX6B1,CCNA2,SLC7A5,ASPM,MELK,MTHFD2,DEPDC1,MCM3,MCM4,MCM6,FKBP4,DTL,PCNA,RNASEH2A,CDCA4,SHMT2,TYMS,LRP8,AURKB,UNG,AURKA,RAD51AP1,CCNB1,RACGAP1,PODXL,EIF4EBP1,RAD54L,BUB1,E2F8,GINS1,GINS2,RRM2,CDC6,KLF4,PAICS,ZWINT,NDC80,CENPF,MEIS1,DES,PRC1,APEX1,CDKN3,MAD2L1
gene_set_query	551	ZHX3	553.0	ARCHS4 Coexpression,443;Enrichr Queries,919;GTEx Coexpression,297	SEMA5A,SYNM,HLF,CAB39L,EPAS1,FHL1,LMOD1,AQP4,PIK3R1,THY1,ACACB,AURKB,TMEM47,PDE8B,SPTBN2,STARD13,FZD4,CAV1,ZBTB16,COBL,KLF4,CORO2B,TTLL7,SPARCL1,MYL9
gene_set_query	552	DMRT1	553.0	Literature ChIP-seq,98;ARCHS4 Coexpression,671;Enrichr Queries,492;GTEx Coexpression,951	LRRC36,SEMA5A,PZP,PLOD2,FHL5,ENO1,LRRC32,MKI67,SOX17,CHEK2,MYBL2,ENPP4,IFT57,SOX4,VWF,LMO2,COBL,CIT,F8,TAL1,HPRT1,FKBP4,DBN1,ASF1B,RBMS3,ITIH5,RAMP3,HLF,EPAS1,DLX5,COL11A1,ADRB1,PIK3R1,AURKB,SRM,PLAC8,FAM184A,PRAME,PIP5K1B,SLIT3,DNAI1,MYH10,TFAP2C,STARD13,MDH2,KLF4,SULF1,TBX4,KLF2,SRPK1,MFAP4,MEIS1,TMEM158,ID4,GPD1L,MAD2L1
gene_set_query	553	ZIC3	553.8	Literature ChIP-seq,116;ARCHS4 Coexpression,152;Enrichr Queries,585;GTEx Coexpression,1362	HLF,EPAS1,BUB1B,LDB2,ENO2,CHRDL1,AURKB,UNG,TMEM47,LAPTM4B,SOX17,PODXL,CA2,CHEK2,PPAT,STMN1,MYH10,BUB1,DLGAP5,GINS1,TFAP2C,MARCKSL1,KIF23,SULF1,KLF4,PAICS,NIPSNAP1,KLF2,MEIS1,CXCL12,PSAT1,ID4,CASQ2,SDC1,ITM2A,DBN1,MAD2L1
gene_set_query	554	ARNT	554.2	Literature ChIP-seq,74;ARCHS4 Coexpression,820;Enrichr Queries,1214;ReMap ChIP-seq,97;GTEx Coexpression,566	VIPR1,MCM7,GMNN,FAM107A,CBLC,WFDC1,ENO1,PRPF19,BZW2,UCHL1,SGCA,CHEK2,ADAMTSL3,PRX,LEPR,PDE8B,DUSP1,GPX3,CIT,COX6B1,SLC7A5,ESPL1,RGN,ITGA8,MCM4,FKBP4,RNASEH2A,CDCA4,SHMT2,SHC1,EPAS1,TMPRSS4,PIK3R1,CENPA,AURKB,AURKA,TCEAL2,STXBP6,HOXC6,GINS2,MARCKSL1,STARD13,TFAP2C,TMEM132A,PLK1,CYP4B1,KLF4,TBX4,ZWINT,TTLL7,MEIS1,CXCL12,PSAT1,ID4
gene_set_query	555	ZNF732	554.5	ARCHS4 Coexpression,41;GTEx Coexpression,1068	ERCC6L,ZWILCH,GMNN,BUB1B,MCM10,TTK,HMMR,ENO2,RAD51AP1,LAPTM4B,CCNB2,CCNB1,PODXL,PPAT,CHEK1,GPRASP1,MYH10,BUB1,DLGAP5,GINS1,GINS2,KIF23,CDC6,PAICS,NDC80,CENPE,ASPM,PSAT1,MCM3,DTL,MAD2L1
gene_set_query	556	ZNF804A	555.0	ARCHS4 Coexpression,405;Enrichr Queries,674;GTEx Coexpression,586	GPM6A,MARCKSL1,RTN1,SYT1,ANGPT1,COL11A1,LSR,THY1,NETO2,SULF1,KLF4,TRHDE,LRP8,AURKB,SLC7A5,UCHL1,FEZ1,STMN1,ID4,DSG2,RBMS3
gene_set_query	557	BHLHE23	555.0	ARCHS4 Coexpression,1054;GTEx Coexpression,56	FEN1,PCNA,CDCA8,NCAPG,BUB1B,ENO1,MKI67,TYMS,CENPA,AURKB,LMNB1,RAD51AP1,EXO1,PPAT,NUSAP1,RAD54L,OIP5,MYBL2,BUB1,GINS2,MARCKSL1,RFC4,RRM2,PAICS,KIFC1,MCM3,CENPM,DTL,DBN1,ASF1B,MAD2L1,MCM2
gene_set_query	558	HOXC10	555.3	ARCHS4 Coexpression,161;Enrichr Queries,171;GTEx Coexpression,1334	LRRC15,CLIC5,PCOLCE2,HSPB6,EPAS1,COL11A1,FHL1,LDB3,AURKB,SGCA,PLAU,PSMD2,PDK4,CYC1,SGCG,HOXC6,CCT3,TFAP2C,FOXF1,GPX3,ACTN2,MDH2,ZBTB16,NR2F1,SULF1,KLF4,TUBG1,GREM1,SLC7A5,MEIS1,CXCL12,DES,COL5A2,MGP,ID4,SDC1,GPD1L,FKBP4
gene_set_query	559	SOX21	555.3	ARCHS4 Coexpression,708;Enrichr Queries,647;GTEx Coexpression,311	LAD1,TFAP2C,MARCKSL1,DLX5,EPAS1,NR2F1,CBLC,COBL,ABCA12,KLF4,AURKB,TMEM47,MEIS1,CXCL12,CA2,CHEK2,ID4,SDC1,PAK6,RAB38,MYH10,SOX4,JAM2
gene_set_query	560	ADNP2	556.0	ARCHS4 Coexpression,18;Enrichr Queries,1004;GTEx Coexpression,646	BUB1B,MCM10,KIF11,FOXM1,LMNB2,LMNB1,CHAF1A,EXO1,CHEK2,PPAT,RCC1,MYBL2,SOX4,DLGAP5,CPA3,ACTL6A,CAD,KIF23,CCNA2,SLC7A5,ESPL1,MTHFD2,KIFC1,MCM3,MCM4,KIF2C,MCM6,DTL,MCM2,PCNA,CDCA4,SLC1A1,NCAPG,TTK,PIK3R1,HMMR,AURKB,PODXL,BUB1,GINS1,FANCI,RRM2,SPAG5,CDC6,KLF4,PAICS,TPX2,RFWD3,KIF4A,CENPO
gene_set_query	561	TBX15	556.7	ARCHS4 Coexpression,153;Enrichr Queries,265;GTEx Coexpression,1252	CLIC5,SYNM,HSPB6,EPAS1,COL11A1,FHL1,LDB3,ACACB,FBLN5,AURKB,SGCA,PALMD,PDK4,S1PR1,SGCG,ANGPT1,GPX3,ACTN2,CAV1,ZBTB16,NR2F1,SULF1,KLF4,GREM1,MEIS1,CXCL12,DES,COL5A2,MGP,GPD1,CASQ2,GPD1L,MYL9,RBMS3
gene_set_query	562	PAX5	557.2	ARCHS4 Coexpression,1558;ENCODE ChIP-seq,107;Enrichr Queries,828;ReMap ChIP-seq,211;GTEx Coexpression,82	TOP2A,FEN1,MCM7,BUB1B,ENO1,MKI67,ENO2,LMNB2,LMNB1,KIF15,CDC20,SGCA,PTTG1,EXO1,RSRC1,CHEK2,PRX,NUF2,NUSAP1,PBK,MYBL2,TK1,SOX4,CCT3,RFC2,LMO2,COX6B1,FGR,CCNA2,KIFC1,TAL1,MTHFD2,MCM3,TMEM106C,BIRC5,MCM4,MCM6,DTL,DBN1,MCM2,PCNA,RNASEH2A,CDCA4,SLC1A1,LTBP4,TYMS,AURKB,RAD51AP1,CCNB1,S1PR1,RAD54L,CYC1,BUB1,E2F8,GINS2,CYB5A,RRM1,RRM2,SPAG5,MDH2,ZBTB16,GINS3,TMEM132A,KLF4,PAICS,NDC80,CENPE,MEIS1,CXCL12,NR…
gene_set_query	563	DBX2	558.0	ARCHS4 Coexpression,423;Enrichr Queries,739;GTEx Coexpression,512	SEMA5A,IL33,SLC14A1,SRPX,MARCKSL1,EPAS1,ZBTB16,GINS3,TMEM132A,FAM107A,AQP4,AURKB,TMEM47,MEIS1,PDZD2,CA2,FEZ1,ID4,S1PR1,SPARCL1,JAM2
gene_set_query	564	NKX23	558.5	ARCHS4 Coexpression,912;GTEx Coexpression,205	SYNM,ANGPT1,FOXF1,CAB39L,LMO2,NPR3,WFDC1,NME4,ACTG2,CNN1,MEIS1,DES,MYL9,LIMS2
gene_set_query	565	ZBTB8A	558.5	ARCHS4 Coexpression,927;GTEx Coexpression,190	AOC3,LRRC36,CAV2,CAV1,ZBTB16,MAMDC2,WFDC1,PIK3R1,ARHGAP6,CHRDL1,ADAMTSL3,SLIT3,ASPA,RAI2,RBMS3
gene_set_query	566	EOMES	560.4	Literature ChIP-seq,64;ARCHS4 Coexpression,865;Enrichr Queries,404;ReMap ChIP-seq,85;GTEx Coexpression,1384	MCM7,HBB,PLOD2,ENO1,LDB2,MKI67,LMNB1,LAPTM4B,IL18RAP,SOX17,PTTG1,PLAU,CA2,NUF2,LEPR,PLCE1,NEK2,SOX4,CEP55,GPX2,VWF,PLLP,LMO2,FGR,SLC7A5,FEZ1,MCM4,RAB38,FKBP4,RBMS3,PTGER4,PCNA,RTN1,SHC1,EPAS1,SLC1A1,FGL2,KCNA5,ADRB2,AURKB,MYCT1,PODXL,FAM184A,BUB1,CYB5A,TFAP2C,RRM2,FZD4,PDE2A,KLF4,KLF2,BMP5,CENPE,MFAP4,MEIS1,CXCL12,NR4A3,CENPM,FOLR1,AARS
gene_set_query	567	MAFB	563.0	ARCHS4 Coexpression,1283;Enrichr Queries,410;ReMap ChIP-seq,293;GTEx Coexpression,266	PTGER4,LAD1,PCNA,CDCA4,DLX5,EPAS1,FGL2,ADRB2,PIK3R1,ABCA12,ENO2,AURKB,PLAU,CA2,PDK4,SPP1,CD36,SOX4,TFAP2C,DUSP1,GPX3,ZBTB16,LMO2,KLF4,KLF2,FGR,MEIS1,CXCL12,GIPC2,GPD1,MGP,SDC1,RAB38,DSG2,ENG
gene_set_query	568	EMX2	565.7	ARCHS4 Coexpression,1035;Enrichr Queries,131;GTEx Coexpression,531	GPM6A,PCOLCE2,DLX5,COL11A1,FAM107A,AQP4,PLOD2,ADRB1,CHRDL1,AURKB,TMEM47,TMEM100,CA2,RSRC1,PDK4,S1PR1,RSPO1,PKNOX2,ZBTB16,MAMDC2,NR2F1,SULF1,KLF4,GREM1,MEIS1,TMEM158,CXCL12,NR4A3,ID4,SPARCL1,CDO1,MYL9
gene_set_query	569	E2F5	566.0	ARCHS4 Coexpression,792;Enrichr Queries,41;ReMap ChIP-seq,3;GTEx Coexpression,1428	B4GALT2,TOP2A,FEN1,HSPB6,MCM7,BUB1B,MCM10,KIF11,MKI67,FOXM1,KIF15,LMNB1,CDC20,CHAF1A,PTTG1,CA2,CHEK2,PPAT,CHEK1,STMN1,NUSAP1,MYBL2,TK1,SKP2,SOX4,DLGAP5,RFC4,LSR,KIF23,RANGAP1,CCNA2,SLC7A5,CDCP1,MELK,ESPL1,MTHFD2,CCNE1,DEPDC1,TIMELESS,MCM3,BIRC5,MCM4,KIF2C,MCM6,DTL,ENG,CDCA3,CDCA4,CDCA8,TTK,HMMR,TYMS,CENPA,LRP8,RASIP1,AURKB,AURKA,CCNB2,CCNB1,RACGAP1,RAD54L,CYC1,BUB1,E2F8,RRM1,MARCKSL1,RRM2,UBE2C,E…
gene_set_query	570	ZNF850	566.0	ARCHS4 Coexpression,949;GTEx Coexpression,183	LRRC36,RFC4,WFDC1,MKI67,TYMS,RAD51AP1,PPAT,ADAMTSL3,CHEK1,NUSAP1,MCM3,MCM6,DTL,BUB1,ASPA,MCM2
gene_set_query	571	STAT3	567.2	Literature ChIP-seq,24;ARCHS4 Coexpression,1452;ENCODE ChIP-seq,80;Enrichr Queries,802;ReMap ChIP-seq,156;GTEx Coexpression,889	TOP2A,ACVRL1,HSPB6,ITGB4,ZWILCH,KIF14,CBLC,BUB1B,PLOD2,ENO1,LDB2,ENO2,PRPF19,ARHGAP6,LMNB2,LMNB1,LAPTM4B,UCHL1,SGCA,PPAT,PSMD2,LAMP3,STMN1,NUF2,PDK4,NEK2,SOX4,DLGAP5,PKNOX2,CCT3,SSR4,VWF,DUSP1,RFC2,COBL,KIF23,CKAP4,NIPSNAP1,CIT,ASPM,CDCP1,MTHFD2,GORASP2,AGTR1,DEPDC1,BIRC5,KIF2C,DSG2,KIF20A,RBMS3,GPM6A,RNASEH2A,PCNA,GYPC,SHC1,EPAS1,LTBP4,NCAPG,PIK3R1,HMMR,SAMHD1,AURKB,PLAC8,RAD51AP1,PALMD,PRAME,CY…
gene_set_query	572	POU4F3	567.3	ARCHS4 Coexpression,500;Enrichr Queries,858;GTEx Coexpression,344	SYNM,MARCKSL1,FOXF1,DLX5,ZBTB16,DENND2A,NR2F1,TCF21,KCNA5,FHL5,KLF4,TBX4,AURKB,LMNB1,TMEM47,TPX2,SOX17,MTHFD2,RSRC1,TAL1,PAK6,MYBL2,RBMS3,SPTBN2
gene_set_query	573	CREB1	567.5	Literature ChIP-seq,49;ARCHS4 Coexpression,516;ENCODE ChIP-seq,20;Enrichr Queries,1145;ReMap ChIP-seq,106;GTEx Coexpression,1569	TOP2A,FEN1,HSPB6,MCM7,CAB39L,ZWILCH,KIF14,HJURP,BUB1B,MCM10,ENO2,PRPF19,LMNB2,KIF15,SGCA,EXO1,CHEK2,PRX,NUF2,STMN1,RCC1,TK1,IFT57,SOX4,CEP55,DLGAP5,CCT3,DUSP1,RFC2,NME4,RANGAP1,PDIA6,COX6B1,CIT,CCNA2,MCM3,CLDN18,KIF2C,MCM6,KIF20A,DTL,DBN1,MCM2,ASF1B,PCNA,RNASEH2A,HLF,CDCA3,SHC1,TROAP,LTBP4,PIK3R1,CENPA,RASIP1,AURKB,SRM,RAD51AP1,RACGAP1,CYC1,MYH10,HOXC6,GINS2,CYB5A,RRM1,UBE2C,MDH2,CDC6,KLF4,NDC80,…
gene_set_query	574	ZNF415	568.3	ARCHS4 Coexpression,711;Enrichr Queries,147;GTEx Coexpression,847	SEMA5A,RTN1,PIK3R1,PRPF19,AURKB,LMNB2,LMNB1,TMEM47,CNN1,FAM184A,PODXL,CA2,CHEK2,LAMP3,STMN1,PDK4,AOX1,MYH10,SOX4,DLGAP5,GPX3,ZBTB16,MAMDC2,SULF1,CORO2B,MEIS1,CXCL12,FEZ1,COL5A2,ID4,MYL9,ITM2A
gene_set_query	575	ZNF530	569.7	ARCHS4 Coexpression,1103;Enrichr Queries,16;GTEx Coexpression,590	TOP2A,FEN1,ERCC6L,MCM7,ZWILCH,CCNF,KIF14,HJURP,BUB1B,MCM10,KIF11,MKI67,FOXM1,KIF15,LMNB1,CDC20,CHAF1A,PTTG1,EXO1,CHEK2,CHEK1,STMN1,NUF2,PBK,NUSAP1,NEK2,OIP5,MYBL2,CEP55,DLGAP5,RFC4,RFC2,KIF23,CIT,CCNA2,ASPM,MELK,ESPL1,DEPDC1,TIMELESS,MCM3,BIRC5,MCM4,KIF2C,MCM6,DTL,ASPA,MCM2,ASF1B,CDCA3,CDCA4,TROAP,CDCA8,NCAPG,TTK,TYMS,CENPA,AURKB,AURKA,RAD51AP1,CCNB2,CCNB1,RACGAP1,RAD54L,BUB1,E2F8,GINS1,FANCI,GIN…
gene_set_query	576	RORA	570.3	ARCHS4 Coexpression,438;Enrichr Queries,816;GTEx Coexpression,457	SEMA5A,CCT3,TFAP2C,DLX5,EPAS1,ZBTB16,NME4,PIK3R1,ABCA12,KLF4,PAICS,AURKB,LMNB2,TPX2,PDZD2,CXCL12,S1PR1,SDC1,RAB38,SOX4,RBMS3
gene_set_query	577	RBPJ	570.4	Literature ChIP-seq,117;ARCHS4 Coexpression,913;Enrichr Queries,668;ReMap ChIP-seq,210;GTEx Coexpression,944	LRRC36,TOP2A,GPI,FEN1,SMARCB1,MCM7,WFDC1,ENO1,ENO2,MKI67,PRPF19,CHRDL1,LMNB2,ACTG2,LMNB1,CDH5,PTTG1,STMN1,CA9,RSPO1,SOX4,SGCG,RFC2,DUSP1,RFX2,LSR,TUBG1,CIT,FGR,SLC7A5,ESPL1,MTHFD2,FEZ1,MMRN2,KIF2C,RAB38,LRRC15,PCNA,RNASEH2A,CDCA3,SHC1,EPAS1,TMPRSS4,PIK3R1,AURKB,UNG,SLC19A3,SPP1,CYC1,HOXC6,SLC14A1,MARCKSL1,RRM2,FOXF1,CAV1,PLK1,TMEM132A,KLF4,TPX2,PSAT1,APEX1,CENPM,SPRR1A
gene_set_query	578	TFAP2B	570.7	ARCHS4 Coexpression,687;Enrichr Queries,628;GTEx Coexpression,397	LAD1,GPM6A,EPAS1,DLX5,CBLC,ABCA12,ENO2,AURKB,UCHL1,TFAP2C,MARCKSL1,ZBTB16,NR2F1,SULF1,KLF4,NIPSNAP1,GREM1,MEIS1,CDCP1,CXCL12,FEZ1,MGP,ID4,SDC1,RAB38
gene_set_query	579	ZNF384	571.2	ARCHS4 Coexpression,807;ENCODE ChIP-seq,40;Enrichr Queries,923;ReMap ChIP-seq,68;GTEx Coexpression,1018	ERCC6L,MCM7,FHL1,FAM107A,CBLC,ENO1,SPINT2,MKI67,FOXM1,PRPF19,TSPAN12,LMNB2,LMNB1,TMEM47,TMEM100,LAPTM4B,CHAF1A,PTTG1,PRX,CHEK1,RCC1,TK1,ADAMTS8,DUSP1,RFC2,ACTL6A,CAD,RANGAP1,PDIA6,NIPSNAP1,SLC7A5,MMP14,MELK,FEZ1,MCM3,BIRC5,KIF2C,MCM6,DBN1,MCM2,RNASEH2A,GYPC,SHC1,SHMT2,COL11A1,NPR3,SAMHD1,AURKB,UNG,SRM,RAD51AP1,CNN1,PALMD,SERPINH1,SPP1,EIF4EBP1,GINS1,MARCKSL1,RRM1,EIF2AK1,CDC6,KLF4,TPX2,RFWD3,KIF4…
gene_set_query	580	TSC22D1	571.7	ARCHS4 Coexpression,540;Enrichr Queries,651;GTEx Coexpression,524	MARCKSL1,RTN1,EPAS1,CAV1,FAM107A,AQP4,ENO1,PIK3R1,KLF4,ENO2,GNG11,AURKB,KLF2,TTLL7,SELP,CA2,PSAT1,TCEAL2,FEZ1,STMN1,SERPINH1,SPARCL1,SOX4
gene_set_query	581	ZBTB33	571.8	ARCHS4 Coexpression,1200;ENCODE ChIP-seq,64;Enrichr Queries,1276;ReMap ChIP-seq,115;GTEx Coexpression,204	LAD1,HSPB6,MCM7,ZWILCH,CAB39L,CCNF,BUB1B,KIF11,ABCA12,PRPF19,ENO2,LMNB2,LMNB1,CDC20,TMEM47,CHAF1A,PPAT,PSMD2,RCC1,SOX4,RFC4,SSR4,SLC7A5,GORASP2,MCM4,RAB38,KIF2C,DBN1,RNASEH2A,CDCA3,CDCA4,SHC1,TROAP,NCAPG,PIK3R1,AURKB,RACGAP1,FAM184A,PRAME,CYC1,TFAP2C,MDH2,NR2F1,CDC6,KLF4,WDR12,PAICS,PRC1,APEX1,GIPC2,SDC1,LIMS2,MAD2L1
gene_set_query	582	HES3	572.0	ARCHS4 Coexpression,70;Enrichr Queries,967;GTEx Coexpression,679	RTN1,BUB1B,THY1,ENO2,AURKB,LMNB2,UNG,LMNB1,LAPTM4B,CHAF1A,PODXL,CHEK2,STMN1,CA4,SERPINH1,RSPO1,MYH10,BUB1,GINS1,MARCKSL1,PDE2A,CAD,NR2F1,NME4,LSR,PAICS,NIPSNAP1,CXCL12,TAL1,KIFC1,TIMELESS,MCM3,MCM4,HPRT1,DBN1
gene_set_query	583	ZNF586	573.7	ARCHS4 Coexpression,616;Enrichr Queries,365;GTEx Coexpression,740	B4GALT2,GMNN,KIF14,HBB,BZW2,PRPF19,AURKB,LMNB2,CDC20,IL18RAP,CHEK2,CHEK1,NUSAP1,SERPINH1,MYBL2,RFC2,PLK1,CKAP4,SRPK1,FGR,CCNA2,CENPE,SLC6A8,MTHFD2,KIF20A,FKBP4,MYL9,AARS
gene_set_query	584	TIGD2	574.7	ARCHS4 Coexpression,113;Enrichr Queries,303;GTEx Coexpression,1308	PCNA,SHMT2,NCAPG,PIK3R1,ADRB2,HMMR,MKI67,CENPA,AURKB,LMNB1,AURKA,CA2,EXO1,CHEK2,PDK4,S1PR1,RCC1,SKP2,SOX4,CEP55,CCT3,RRM2,CDC6,KLF4,PAICS,KLF2,CCNA2,SLC7A5,CENPE,TPX2,MTHFD2,PSAT1,KIF2C,ASPA,DTL,MAD2L1,MCM2
gene_set_query	585	ZNF449	575.3	ARCHS4 Coexpression,509;Enrichr Queries,917;GTEx Coexpression,300	STARD13,RTN1,SYT1,CAV2,PIK3R1,RANGAP1,KLF4,ARHGAP6,TMEM47,TTLL7,SLC7A5,CENPE,PSAT1,CHEK2,STMN1,PDK4,ID4,PAK6,CD36,SOX4,DLGAP5,SPTBN2,RBMS3,MCM2
gene_set_query	586	CSRNP1	575.5	ARCHS4 Coexpression,557;GTEx Coexpression,594	PTGER4,FGR,NR4A3,DUSP1,TAL1,HBB,KLF4,PAICS,KLF2
gene_set_query	587	BACH1	576.2	Literature ChIP-seq,3;ARCHS4 Coexpression,1213;ENCODE ChIP-seq,48;Enrichr Queries,1212;ReMap ChIP-seq,208;GTEx Coexpression,773	ERCC6L,ZWILCH,GMNN,ENO1,ENO2,BZW2,ABCA12,PPAT,LAMP3,CHEK1,STMN1,NUSAP1,PDK4,LEPR,NEK2,OIP5,SOX4,RFX2,COX6B1,EMCN,TIMELESS,ASF1B,RNASEH2A,RTN1,SHC1,EPAS1,CDCA8,PIK3R1,ACACB,FUT3,SEC14L3,RAB11FIP1,SERPINH1,CYC1,HOXC6,SYT1,PLK1,CDC6,ABCA8,PAICS,NDC80,ZWINT,SRPK1,SELP,UCK2,GIPC2,COL5A2,SDC1,ITM2A,AARS,GPI,CLIC5,FHL1,LMOD1,MCM10,KIF11,FHL5,LMNB2,KIF15,LMNB1,TMEM100,UCHL1,ACADL,RSRC1,ADAMTSL3,PRX,TK1,G…
gene_set_query	588	LEUTX	577.0	ARCHS4 Coexpression,642;Enrichr Queries,1057;GTEx Coexpression,32	FEN1,ERCC6L,KIF14,HJURP,TCF21,MCM10,KIF11,MKI67,LMNB1,CDH5,EXO1,PPAT,CHEK1,NUSAP1,MYBL2,PDE8B,DLGAP5,SGCG,RFC4,TRPC6,KIFC1,CCNE1,MCM3,MCM6,DTL,ASF1B,MCM2,PCNA,EPAS1,DLX5,NCAPG,HMMR,TYMS,CENPA,AURKB,RAD51AP1,CCNB1,PAK6,BUB1,GINS2,RRM2,UBE2C,GINS3,PAICS,ZWINT,NDC80,KLF2,CENPM,MAD2L1
gene_set_query	589	HMGN3	577.3	ARCHS4 Coexpression,1094;ENCODE ChIP-seq,32;ReMap ChIP-seq,260;GTEx Coexpression,923	HSPB6,GMNN,KIF14,LMOD1,BUB1B,MCM10,BZW2,FOXM1,LMNB2,PTTG1,PSMD2,PRX,NUF2,NUSAP1,AOX1,CD33,CEP55,SSR4,RFX2,NME4,LSR,COX6B1,CIT,SLC7A5,MELK,ESPL1,FEZ1,MCM3,KIF2C,DSG2,MYL9,DBN1,MCM2,CFD,RNASEH2A,HLF,CDCA4,SHC1,LTBP4,TTK,ADRB2,PODXL,PRAME,CYC1,HOXC6,FANCI,GINS2,CYB5A,MARCKSL1,TFAP2C,WDR12,PAICS,SRPK1,TTLL7,CENPF,TPPP3,SLC6A8,PRC1,APEX1,CENPO,MAD2L1
gene_set_query	590	ETV1	577.3	ARCHS4 Coexpression,427;Enrichr Queries,356;ReMap ChIP-seq,232;GTEx Coexpression,1294	TOP2A,SEMA5A,RNASEH2A,HSPB6,MCM7,SHC1,EPAS1,CBLC,AQP4,PIK3R1,ENO2,LMNB2,AURKB,SGCA,CA2,CHEK2,PRX,SERPINH1,CYC1,SOX4,JAM2,HOXC6,MARCKSL1,SYT1,FOXF1,CAV1,NR2F1,RANGAP1,SULF1,KLF4,CORO2B,CCNA2,MEIS1,CXCL12,FEZ1,ID4,SPARCL1,PDE5A
gene_set_query	591	FOSL2	577.8	ARCHS4 Coexpression,1245;ENCODE ChIP-seq,66;Enrichr Queries,605;ReMap ChIP-seq,123;GTEx Coexpression,850	PTGER4,RNASEH2A,HSPB6,PCOLCE2,CDCA4,EPAS1,SHC1,CBLC,ENO1,PIK3R1,ENO2,CENPA,AURKB,FAM184A,PLAU,TCEAL2,CHEK2,PSMD2,STMN1,SERPINH1,RCC1,CA9,CYC1,SOX4,SLC12A8,DUSP1,CAV1,CDC6,KLF4,RANGAP1,KLF2,FGR,SLC7A5,MMP14,NR4A3,SDC1,DBN1
gene_set_query	592	NR3C1	578.2	Literature ChIP-seq,65;ARCHS4 Coexpression,1047;ENCODE ChIP-seq,27;Enrichr Queries,1045;ReMap ChIP-seq,75;GTEx Coexpression,1210	SEMA5A,ERCC6L,MCM7,ITGB4,FAM107A,CBLC,ENO1,ENO2,LMNB2,UCHL1,SGCA,PLAU,C1QTNF7,PRX,STMN1,PDK4,PLCE1,CA9,TK1,ADAMTS8,SKP2,IFT57,SOX4,DUSP1,PLLP,NIPSNAP1,SLC7A5,SLPI,KIF2C,RNASEH2A,SHC1,EPAS1,TMPRSS4,PIK3R1,ADRB2,THY1,TRHDE,AURKB,RACGAP1,PODXL,RAD54L,SLIT3,CYC1,BUB1,CYB5A,MARCKSL1,SYT1,CAV1,ZBTB16,KLF4,TPX2,CXCL12,GIPC2,ALDH18A1
gene_set_query	593	NCOA1	578.5	ARCHS4 Coexpression,170;Enrichr Queries,1248;ReMap ChIP-seq,261;GTEx Coexpression,635	FEN1,RNASEH2A,MCM7,SHMT2,SHC1,EPAS1,FGL2,LTBP4,AQP4,PIK3R1,ENO1,AURKB,LAPTM4B,PDZD2,CHEK2,PSMD2,PRX,CA4,EIF4EBP1,RCC1,TK1,SOX4,CCT3,TFAP2C,MDH2,KLF4,PDIA6,TBX4,PAICS,NR4A3,DPEP2,SPARCL1,MNDA,ALDH18A1,DTL,ENG
gene_set_query	594	FOXK2	579.0	ARCHS4 Coexpression,303;Enrichr Queries,773;ReMap ChIP-seq,39;GTEx Coexpression,1201	B4GALT2,TOP2A,RNASEH2A,GYPC,MCM7,SHC1,LMOD1,HBB,SPINT2,ENO1,MKI67,PRPF19,FOXM1,CENPA,RASIP1,AURKB,LMNB2,AURKA,LMNB1,RSRC1,PSMD2,PPAT,PRX,STMN1,RCC1,PRAME,MYBL2,CYC1,CCT3,RRM2,DUSP1,LMO2,CAD,RANGAP1,PAICS,SLC7A5,KIFC1,TAL1,MCM4,FKBP4,MCM2,AARS
gene_set_query	595	DUXA	581.3	ARCHS4 Coexpression,639;Enrichr Queries,977;GTEx Coexpression,128	ITIH5,KCNA5,FHL5,CENPA,FBLN5,AURKB,TMEM47,CCNB1,C1QTNF7,ADAMTSL3,CD36,MYH10,AOC3,TFAP2C,RRM2,FOXF1,UBE2C,GINS3,DENND2A,NR2F1,SULF1,KLF4,MFAP4,MEIS1,CCNE1,MGP,ITGA8,PDE5A,MYL9,RBMS3
gene_set_query	596	LCORL	581.3	ARCHS4 Coexpression,607;Enrichr Queries,1099;GTEx Coexpression,38	SEMA5A,FEN1,RNASEH2A,CCNF,KIF14,HJURP,NCAPG,MCM10,KIF11,HMMR,PIK3R1,MKI67,TYMS,PRPF19,CENPA,AURKB,KIF15,RAD51AP1,CHAF1A,EXO1,PPAT,CHEK2,CHEK1,STMN1,NUSAP1,OIP5,SOX4,DLGAP5,RRM1,RFC4,UBE2C,KLF4,PAICS,CCNA2,TPX2,CENPE,ASPM,UCK2,MELK,KIFC1,PRC1,CENPM,MCM6,MAD2L1,MCM2
gene_set_query	597	TBX10	581.7	ARCHS4 Coexpression,412;Enrichr Queries,804;GTEx Coexpression,529	VIPR1,GPX2,ITGB4,SLC1A1,TMEM132A,CBLC,TMC5,MKI67,AURKB,KLF2,FUT3,SELENBP1,SLC7A5,SLC6A8,CA2,CA4,GIPC2,TMEM106C,BIRC5,DSG2,MYBL2,ALDH18A1,LIMS2
gene_set_query	598	ZNF629	581.7	ARCHS4 Coexpression,491;Enrichr Queries,891;GTEx Coexpression,363	B4GALT2,MARCKSL1,ACTN2,MDH2,TMEM132A,CAD,PIK3R1,WDR12,BZW2,KLF4,PRPF19,AURKB,LMNB2,LMNB1,LAPTM4B,SLC7A5,CHEK2,SERPINH1,SDC1,CYC1,GPD1L,FKBP4,SOX4,DBN1
gene_set_query	599	NANOGP8	585.0	ARCHS4 Coexpression,84;GTEx Coexpression,1086	GINS1,ERCC6L,ZWILCH,BUB1B,CDC6,HMMR,PAICS,UNG,FGR,CCNB1,MTHFD2,PODXL,PSAT1,PPAT,APEX1,CHEK1,MCM3,MYH10,DTL,BUB1,CD33,DLGAP5,MAD2L1
gene_set_query	600	ZNF43	586.0	ARCHS4 Coexpression,1118;Enrichr Queries,285;GTEx Coexpression,355	ZWILCH,TTK,PIK3R1,MKI67,PRPF19,AURKB,KIF15,TMEM47,CA2,CHEK2,NUF2,STMN1,PDK4,BUB1,SOX4,GINS1,FANCI,RRM2,SYT1,ZBTB16,CENPE,ASPM,MELK,COL5A2,ID4,KIF2C,MCM6,ITM2A,ASPA
gene_set_query	601	PAX6	587.8	Literature ChIP-seq,40;ARCHS4 Coexpression,657;Enrichr Queries,632;ReMap ChIP-seq,193;GTEx Coexpression,1417	ZWILCH,ENO1,ENO2,LRRC32,UCHL1,SOX17,RSRC1,PLAU,CHEK2,NUF2,PDK4,NUSAP1,PLCE1,RCC1,AOX1,CA9,OIP5,SOX4,SSR4,DUSP1,GPX3,STARD8,MMP11,TAL1,GPD1,AGTR1,DEPDC1,TMEM106C,KIF2C,ASPA,DBN1,CFD,RTN1,CDCA3,EPAS1,SHC1,TMPRSS4,CDCA8,KCNA5,HMMR,PIK3R1,AURKB,AOC3,TFAP2C,SYT1,ZBTB16,NR2F1,CDC6,KLF4,BMP5,MEIS1,CXCL12,APEX1,MGP,ID4
gene_set_query	602	ESRRB	588.0	Literature ChIP-seq,27;ARCHS4 Coexpression,1568;Enrichr Queries,449;GTEx Coexpression,308	CLIC5,SMARCB1,BUB1B,LDB3,BZW2,ENO2,TSPAN12,ACADL,CA2,PLAU,CHEK2,STMN1,PRX,RCC1,MYBL2,ENPP4,RSPO1,PDE8B,SGCG,VWF,ACTN2,LMO2,COBL,KIF23,CKAP4,NIPSNAP1,ASPM,ASPA,DBN1,GYPC,EPAS1,SLC1A1,NPR3,AURKB,UNG,CCNB2,PODXL,RAD54L,PRAME,CYC1,JAM2,TFAP2C,RRM1,MDH2,ZBTB16,NR2F1,KLF4,SULF1,PAICS,KLF2,MEIS1,UCK2,CXCL12,NR4A3,DES,GIPC2,ID4,GPD1L
gene_set_query	603	ZNF331	588.7	ARCHS4 Coexpression,661;Enrichr Queries,323;GTEx Coexpression,782	PTGER4,SSR4,EPAS1,GPX3,DUSP1,ZBTB16,FGL2,FHL5,PIK3R1,KLF4,PRPF19,AURKB,KLF2,LMNB1,IGSF10,SLC7A5,NR4A3,CA2,CHEK2,PDK4,CD36,SOX4,MCM2
gene_set_query	604	TLX1	589.3	ARCHS4 Coexpression,411;Enrichr Queries,487;GTEx Coexpression,870	GPI,ROBO4,SMARCB1,PCNA,DLX5,GIMAP6,TYMS,AURKB,SRM,SOX17,RACGAP1,EXO1,MYBL2,HOXC6,TFAP2C,FOXF1,ZBTB16,PDE2A,LMO2,NR2F1,KLF4,TBX4,MEIS1,NR4A3,TAL1,CCNE1,ID4
gene_set_query	605	KLF8	589.7	ARCHS4 Coexpression,982;Enrichr Queries,397;GTEx Coexpression,390	SEMA5A,LAD1,DLX5,EPAS1,WFDC1,PIK3R1,ABCA12,PRPF19,AURKB,TMEM47,UCHL1,CA2,CHEK2,ADAMTSL3,PDK4,S1PR1,CD36,JAM2,TFAP2C,KLF4,KLF2,NR4A3,PSAT1,SDC1,RAB38,MYL9,ASPA
gene_set_query	606	GATA5	591.0	ARCHS4 Coexpression,765;Enrichr Queries,254;GTEx Coexpression,754	EPAS1,SLC1A1,TCF21,CBLC,AURKB,FUT3,SOX17,CA2,CA4,PRAME,CA9,RSPO1,TFAP2C,FOXF1,GPX3,LMO2,NR2F1,KLF4,TBX4,KLF2,MFAP4,MEIS1,DES,SLC6A8,TAL1,GIPC2,CLDN18,MYL9
gene_set_query	607	ZNF143	593.2	ARCHS4 Coexpression,1334;ENCODE ChIP-seq,57;Enrichr Queries,649;ReMap ChIP-seq,29;GTEx Coexpression,897	B4GALT2,TOP2A,FEN1,FCN3,HSPB6,MCM7,ZWILCH,HBB,CBLC,BUB1B,SPINT2,KIF11,ENO1,LDB2,PRPF19,LMNB2,LMNB1,CLEC1A,SGCA,PTTG1,PRX,PBK,PLCE1,ENPP4,NEK2,TK1,SKP2,SOX4,CEP55,ACTL6A,RFX2,RANGAP1,CKAP4,COX6B1,FGR,MMP14,MTHFD2,DEPDC1,TMEM106C,BIRC5,KIF2C,DBN1,ENG,MCM2,RNASEH2A,CDCA3,SHMT2,SHC1,LTBP4,NCAPG,PIK3R1,RASIP1,AURKB,AURKA,RAD54L,PRAME,CYC1,RRM1,MARCKSL1,RRM2,SPAG5,MDH2,EIF2AK1,TMEM132A,KLF4,SULF1,ZWINT…
gene_set_query	608	MTERF3	593.5	ARCHS4 Coexpression,277;GTEx Coexpression,910	GINS2,PCNA,ACTN2,MDH2,ACTL6A,GMNN,WDR12,PAICS,ZWINT,CCNB1,CHEK1,OIP5,CDKN3,MAD2L1
gene_set_query	609	ASCL2	594.0	ARCHS4 Coexpression,828;Enrichr Queries,422;GTEx Coexpression,532	CFD,PTGER4,GYPC,DLX5,EPAS1,CBLC,ABCA12,AURKB,CA2,CHEK2,SOX4,TFAP2C,MARCKSL1,RRM2,UBE2C,ZBTB16,LMO2,KLF4,KLF2,SRPK1,FGR,SLC7A5,DPEP2,BIRC5,MNDA
gene_set_query	610	ZIK1	594.3	ARCHS4 Coexpression,428;Enrichr Queries,30;GTEx Coexpression,1325	TOP2A,MCM7,BUB1B,MCM10,KIF11,ENO2,MKI67,FOXM1,LMNB1,CDC20,UCHL1,CHAF1A,CA2,EXO1,CHEK2,CHEK1,STMN1,NUF2,PBK,MYBL2,TK1,SKP2,SOX4,DLGAP5,CCNA2,ASPM,MELK,CCNE1,MCM3,BIRC5,MCM4,KIF2C,KIF20A,MCM6,DTL,DBN1,TTK,ADRB2,AURKB,UNG,AURKA,CCNB2,CCNB1,RAD54L,MYH10,BUB1,E2F8,GINS1,GINS2,RRM1,RRM2,UBE2C,ZBTB16,PLK1,CDC6,NETO2,KLF4,PAICS,KLF2,TPX2,CENPE,CENPF,CXCL12,PRC1,PSAT1,ITM2A,MAD2L1
gene_set_query	611	ELF1	594.4	Literature ChIP-seq,39;ARCHS4 Coexpression,1250;ENCODE ChIP-seq,111;ReMap ChIP-seq,229;GTEx Coexpression,1343	B4GALT2,GPI,SYNM,FCN3,HSPB6,MCM7,CAB39L,GMNN,KIF14,LMOD1,BUB1B,ENO2,GIMAP6,LMNB2,KIF15,CDH5,CHAF1A,SGCA,PTTG1,CHEK2,NUF2,PRX,PBK,RCC1,MYBL2,CEP55,DUSP1,NME4,CIT,MELK,ESPL1,TAL1,DPEP2,DBN1,RNASEH2A,HLF,CDCA3,SHMT2,SHC1,TMPRSS4,LTBP4,CDCA8,TYMS,CENPA,RASIP1,AURKB,FBLN5,RAB11FIP1,TCEAL2,RAD54L,CYC1,MYH10,RRM1,SPAG5,MDH2,FOXF1,EIF2AK1,SELP,TPX2,APEX1,MNDA
gene_set_query	612	MBNL2	594.7	ARCHS4 Coexpression,487;Enrichr Queries,1047;GTEx Coexpression,250	HLF,SYT1,CDCA4,EPAS1,TROAP,CAV1,COBL,PLOD2,PIK3R1,ABCA8,KLF4,AURKB,SRPK1,TTLL7,CHAF1A,FEZ1,RFWD3,SERPINH1,PDK4,SPARCL1,ENPP4,SOX4,ASF1B
gene_set_query	613	ZNF678	595.0	ARCHS4 Coexpression,184;Enrichr Queries,547;GTEx Coexpression,1054	TOP2A,KIF14,BUB1B,TTK,PIK3R1,KIF11,MKI67,AURKB,KIF15,EXO1,CHEK2,PPAT,NUF2,STMN1,PAK6,DLGAP5,SOX4,SPTBN2,GINS1,PAICS,CENPE,ASPM,CENPF,DEPDC1,DTL,MAD2L1
gene_set_query	614	ZNF883	595.5	ARCHS4 Coexpression,435;GTEx Coexpression,756	UCHL1,RTN1,PSAT1,FEZ1,TCEAL2,STMN1,THY1,CORO2B,PAICS,SOX4
gene_set_query	615	IRX2	596.3	ARCHS4 Coexpression,849;Enrichr Queries,564;GTEx Coexpression,376	LAD1,TFAP2C,MARCKSL1,SSR4,DLX5,EPAS1,GPX3,CAV1,NR2F1,CBLC,ABCA12,KLF4,AURKB,MEIS1,CXCL12,CA2,CHEK2,COL5A2,ID4,SDC1,PLCE1,RAB38,SOX4
gene_set_query	616	FOXO3	596.8	Literature ChIP-seq,141;ARCHS4 Coexpression,681;Enrichr Queries,986;GTEx Coexpression,579	GYPC,EPAS1,GMNN,SLC1A1,KIF14,HBB,PIK3R1,AURKB,SELENBP1,CHEK2,PDK4,S1PR1,STXBP6,SOX4,HOXC6,IL33,STARD13,MDH2,DUSP1,ZBTB16,CAV1,EIF2AK1,KLF4,NIPSNAP1,SLC7A5,TAL1,KIFC1,FKBP4,RBMS3
gene_set_query	617	VEZF1	597.7	ARCHS4 Coexpression,508;Enrichr Queries,1100;GTEx Coexpression,185	TOP2A,SYNM,HSPB6,FHL1,LMOD1,ENO1,PIK3R1,AURKB,SRM,CNN1,SGCA,STMN1,EIF4EBP1,PAK6,CYC1,SOX4,SPTBN2,MARCKSL1,MAMDC2,KLF4,SLC7A5,DES,ID4,MYL9,LIMS2
gene_set_query	618	ZNF48	598.3	ARCHS4 Coexpression,257;Enrichr Queries,597;GTEx Coexpression,941	B4GALT2,FEN1,MARCKSL1,RTN1,PLK1,TMEM132A,NME4,KIF11,ENO2,PRPF19,TUBG1,LMNB2,NIPSNAP1,LMNB1,SEC14L3,SLC7A5,UCHL1,CHAF1A,KIFC1,OIP5,MYH10,SOX4,DLGAP5,DBN1
gene_set_query	619	ZFHX3	599.0	ARCHS4 Coexpression,697;Enrichr Queries,981;GTEx Coexpression,119	EPAS1,FHL1,LMOD1,KCNA5,FHL5,PIK3R1,MKI67,ARHGAP6,AURKB,TMEM47,ACADL,C1QTNF7,ADAMTSL3,PLCE1,SOX4,PKNOX2,SPTBN2,AOC3,SLC14A1,PLLP,ZBTB16,SULF1,KLF4,CIT,MEIS1,PDE5A,MYL9,RBMS3
gene_set_query	620	ZNF618	599.0	ARCHS4 Coexpression,653;Enrichr Queries,636;GTEx Coexpression,508	MARCKSL1,ANGPT1,NR2F1,SULF1,MKI67,KLF4,FBLN5,AURKB,NIPSNAP1,LMNB1,SLC7A5,CENPE,CENPF,UCHL1,ACADL,PODXL,CHEK2,PDE5A,MYH10,SOX4,DBN1,RBMS3
gene_set_query	621	YBX3	599.5	ARCHS4 Coexpression,247;GTEx Coexpression,952	CLIC5,SYNM,GYPC,HSPB6,ACTN2,FHL1,LDB3,DES,SGCA,PSMD2,CASQ2,GPD1L,SGCG
gene_set_query	622	BHLHE22	601.7	ARCHS4 Coexpression,641;ReMap ChIP-seq,108;GTEx Coexpression,1056	GPM6A,LAD1,RTN1,CDCA3,SHMT2,ENO2,LRRC32,PRPF19,LMNB2,CDH5,RAB11FIP1,SGCA,STMN1,NEK2,MYBL2,TK1,GINS2,MARCKSL1,RFC2,TMEM132A,CORO2B,FGR,SLC7A5,MCM3,KIF2C,DBN1
gene_set_query	623	ZNF177	602.0	ARCHS4 Coexpression,647;Enrichr Queries,190;GTEx Coexpression,969	TNXB,RTN1,EPAS1,PIK3R1,ADRB2,PRPF19,AURKB,UCHL1,FAM184A,LAMP3,STMN1,PDK4,GPRASP1,SOX4,DLGAP5,MMP1,ZBTB16,NR2F1,COBL,KLF4,KLF2,SLC7A5,MEIS1,NR4A3,FEZ1,COL5A2,ID4,MYL9,ITM2A
gene_set_query	624	ZIC5	602.3	ARCHS4 Coexpression,69;Enrichr Queries,344;GTEx Coexpression,1394	BUB1B,HMMR,ENO2,MKI67,LRP8,AURKB,LMNB2,UNG,CDC20,RAD51AP1,LAPTM4B,CHAF1A,PODXL,CHEK2,PPAT,CHEK1,MYBL2,MYH10,BUB1,SOX4,DLGAP5,E2F8,GINS1,GINS2,TFAP2C,RRM2,NR2F1,CDC6,SULF1,KLF4,PAICS,NIPSNAP1,CENPF,MEIS1,CXCL12,PSAT1,ID4,TIMELESS,MCM3,BIRC5,MAD2L1
gene_set_query	625	PREB	603.7	ARCHS4 Coexpression,249;Enrichr Queries,161;GTEx Coexpression,1401	TOP2A,FEN1,PCNA,SMARCB1,MCM7,SHMT2,ENO1,PRPF19,AURKB,SRM,CDC20,PSMD2,SERPINH1,EIF4EBP1,MYBL2,CYC1,CCT3,RRM2,SSR4,MDH2,RANGAP1,TUBG1,PDIA6,COX6B1,MCM3,MCM4,MCM6,AARS
gene_set_query	626	MYF6	605.3	ARCHS4 Coexpression,291;Enrichr Queries,295;GTEx Coexpression,1230	CFD,CLIC5,SYNM,HSPB6,ACTN2,GPX3,ZBTB16,FHL1,AQP4,LDB3,KLF4,AURKB,TMEM100,FABP4,DES,SGCA,COL5A2,MGP,PDK4,CASQ2,CD36,GPD1L,SGCG
gene_set_query	627	ESRRG	606.3	ARCHS4 Coexpression,1037;Enrichr Queries,361;GTEx Coexpression,421	SEMA5A,GPM6A,RTN1,EPAS1,PIK3R1,BZW2,PRPF19,AURKB,CA2,CHEK2,ADAMTSL3,PDK4,CA9,CYC1,CD36,SYT1,ANGPT1,ZBTB16,COBL,SULF1,KLF4,COX6B1,MEIS1,CXCL12,CLDN18,ASPA,RBMS3
gene_set_query	628	ZMAT1	607.3	ARCHS4 Coexpression,196;Enrichr Queries,362;GTEx Coexpression,1264	EPAS1,SHMT2,PIK3R1,ADRB2,PRPF19,ARHGAP6,AURKB,LMNB2,TMEM47,CA2,CHEK2,PSMD2,ADAMTSL3,TCEAL2,PDK4,S1PR1,RCC1,ENPP4,CD36,PDE8B,GPRASP1,CCT3,SLC15A2,MDH2,ZBTB16,KLF4,PDIA6,KLF2,CXCL12,MTHFD2,KIFC1,ID4,ASPA
gene_set_query	629	ZNF768	608.3	ARCHS4 Coexpression,501;Enrichr Queries,704;GTEx Coexpression,620	B4GALT2,MARCKSL1,ACTN2,MDH2,PLK1,TMEM132A,CAD,KIF11,PRPF19,TUBG1,RANGAP1,AURKB,LMNB2,LMNB1,SEC14L3,SLC7A5,SGCA,PLAU,KIFC1,CYC1,FKBP4,SOX4,DBN1
gene_set_query	630	ZNF440	608.7	ARCHS4 Coexpression,453;Enrichr Queries,1130;GTEx Coexpression,243	LAD1,CDCA4,CBLC,PIK3R1,ABCA12,SAMHD1,AURKB,SEC14L3,DUOX1,RAB11FIP1,CHEK2,ADAMTSL3,EFCAB1,DNAI1,TFAP2C,CYP4B1,KLF4,KLF2,FERMT1,TPPP3,CDCP1,SCGB1A1,ID4,SDC1,RAB38
gene_set_query	631	ZNF286A	608.7	ARCHS4 Coexpression,608;Enrichr Queries,227;GTEx Coexpression,991	TOP2A,NCAPG,MCM10,KIF11,MKI67,LRP8,AURKB,LMNB1,UCHL1,PPAT,CHEK2,STMN1,GPRASP1,SKP2,SOX4,DLGAP5,GINS1,RFC4,CDC6,PAICS,SLC7A5,CENPE,CENPF,PSAT1,BIRC5,MAD2L1
gene_set_query	632	ARGFX	608.7	ARCHS4 Coexpression,381;Enrichr Queries,1244;GTEx Coexpression,201	ACVRL1,CLIC5,LDB3,ENO1,FHL5,BZW2,CENPA,LAPTM4B,CDH5,CCNB1,CYC1,DNAI1,SGCG,SYT1,ACTN2,MDH2,UBE2C,GINS3,COBL,CDC6,KLF2,COX6B1,CCNE1,CASQ2,GPD1L,HPRT1
gene_set_query	633	NR6A1	609.0	ARCHS4 Coexpression,63;Enrichr Queries,801;GTEx Coexpression,963	LRRC36,EPAS1,ZWILCH,GMNN,BUB1B,TTK,AURKB,RAD51AP1,CCNB2,CCNB1,PODXL,CHEK2,PPAT,CHEK1,PRAME,MYBL2,OIP5,BUB1,SOX4,DLGAP5,GINS1,GINS2,COBL,CDC6,KLF4,WDR12,PAICS,SLC7A5,MEIS1,NR4A3,PSAT1,APEX1,MCM3,BIRC5,DTL,MAD2L1
gene_set_query	634	RUNX3	611.0	ARCHS4 Coexpression,592;ENCODE ChIP-seq,69;Enrichr Queries,852;ReMap ChIP-seq,60;GTEx Coexpression,1482	SMARCB1,KIF11,FHL5,LRRC32,MKI67,GIMAP6,LMNB1,CDC20,IL18RAP,SGCA,PLAU,PPAT,NUF2,PBK,NUSAP1,ENPP4,TK1,SOX4,CCT3,RFC2,CAD,COX6B1,FGR,SLC7A5,MTHFD2,BIRC5,HPRT1,DBN1,PTGER4,PCNA,RNASEH2A,SHC1,FGL2,NCAPG,ADRB2,PIK3R1,AURKB,PLAC8,CCNB1,RAB11FIP1,S1PR1,RAD54L,PRAME,E2F8,CYB5A,MARCKSL1,RRM1,UBE2C,TMEM132A,KLF4,KLF2,ZWINT,NDC80,SRPK1,CENPE,CENPF,NR4A3,APEX1,CENPM,SDC1,GPD1L,CDKN3
gene_set_query	635	POU6F1	612.7	ARCHS4 Coexpression,749;Enrichr Queries,537;GTEx Coexpression,552	GPM6A,RTN1,EPAS1,ZBTB16,PDE2A,LTBP4,PIK3R1,ENO2,KLF4,CORO2B,AURKB,KLF2,PDZD2,NR4A3,CHEK2,FEZ1,S1PR1,GPRASP1,SOX4
gene_set_query	636	ZNF770	612.7	ARCHS4 Coexpression,321;Enrichr Queries,1039;GTEx Coexpression,478	LAD1,RRM1,CDCA4,BUB1B,PLOD2,TTK,PIK3R1,WDR12,KLF4,PAICS,AURKB,SLC7A5,CDCP1,MTHFD2,PSAT1,PODXL,CHEK2,PPAT,STMN1,RAB38,MYH10,BUB1,MAD2L1
gene_set_query	637	ZUP1	614.0	ARCHS4 Coexpression,916;Enrichr Queries,855;GTEx Coexpression,71	ERCC6L,CDCA4,CCNF,GMNN,KIF14,NCAPG,MCM10,KIF11,MKI67,SAMHD1,CENPA,AURKB,LMNB1,RAD51AP1,PTTG1,EXO1,PPAT,CHEK2,CHEK1,STMN1,NUSAP1,ENPP4,RRM2,UBE2C,RFC2,PAICS,CENPE,UCK2,CENPF,KIFC1,MTHFD2,CENPM,MCM6,MAD2L1,MCM2
gene_set_query	638	TFAP2D	614.7	ARCHS4 Coexpression,356;Enrichr Queries,871;GTEx Coexpression,617	B4GALT2,GPM6A,TFAP2C,PCNA,SYT1,DLX5,ZBTB16,TROAP,FAM107A,NR2F1,TRHDE,AURKB,AURKA,MEIS1,SOX17,PTTG1,STMN1,CA4,CHEK1,SKP2,PDE8B,DLGAP5
gene_set_query	639	SIX4	617.0	ARCHS4 Coexpression,410;Enrichr Queries,173;GTEx Coexpression,1268	TOP2A,EPAS1,PLOD2,LDB3,MKI67,LRP8,AURKB,SGCA,PLAU,CHEK2,EFCAB1,SERPINH1,DNAI1,SOX4,RRM2,CAV1,NR2F1,CYP4B1,KIF23,SULF1,KLF4,PAICS,KLF2,CCNA2,SLC7A5,ASPM,CENPF,MEIS1,CXCL12,COL5A2,DEPDC1,DSG2
gene_set_query	640	RARA	617.6	Literature ChIP-seq,147;ARCHS4 Coexpression,1061;Enrichr Queries,1134;ReMap ChIP-seq,179;GTEx Coexpression,567	FCN3,HSPB6,MCM7,HBB,LRRC32,LMNB2,IL18RAP,SGCA,PSMD2,PRX,CA9,IFT57,CD33,SOX4,DUSP1,ACTN2,MAMDC2,TUBG1,RANGAP1,FGR,SLC7A5,MMP14,KIFC1,DPEP2,TIMELESS,BIRC5,ASPA,DBN1,PTGER4,RNASEH2A,TNXB,HLF,EPAS1,LTBP4,PIK3R1,HIGD1B,AURKB,CNN1,SEC14L3,PAK6,CYC1,MYH10,BUB1,HOXC6,MARCKSL1,SYT1,UBE2C,CDC6,KLF4,KLF2,NDC80,SRPK1,MEIS1,SDC1,MNDA,CENPO,AARS
gene_set_query	641	CREB5	618.0	ARCHS4 Coexpression,829;Enrichr Queries,571;GTEx Coexpression,454	PTGER4,SEMA5A,EPAS1,CAV1,FGL2,HBB,PIK3R1,KLF4,AURKB,FGR,SLC7A5,MEIS1,IL18RAP,NR4A3,PLAU,DPEP2,MNDA,CD36,CD33,SOX4,JAM2
gene_set_query	642	MYF5	619.7	ARCHS4 Coexpression,289;Enrichr Queries,573;GTEx Coexpression,997	CLIC5,DLX5,COL11A1,TCF21,MKI67,AURKB,SGCA,STARD13,TRPC6,ACTN2,CAV2,ZBTB16,CAV1,MAMDC2,NR2F1,KLF4,ZWINT,FABP4,CXCL12,DES,MELK,COL5A2,CASQ2,BIRC5,RBMS3
gene_set_query	643	SPIB	619.8	ARCHS4 Coexpression,1366;Enrichr Queries,684;ReMap ChIP-seq,271;GTEx Coexpression,158	LRRC36,VIPR1,PCNA,FGL2,KIF14,KCNA5,ADRB2,MKI67,TYMS,AURKB,LMNB1,PLAC8,RAD51AP1,CA2,NUSAP1,SERPINH1,S1PR1,MYBL2,CD36,GINS2,RRM2,RFC2,LMO2,KLF4,KLF2,FGR,SLPI,MTHFD2,APEX1,MCM3,DPEP2,CENPM,BIRC5,KIF2C,MCM2
gene_set_query	644	NACC2	620.0	ARCHS4 Coexpression,744;GTEx Coexpression,496	TTLL7,FEZ1,TMEM132A,FAM107A,COBL,AQP4,THY1,CORO2B,SPTBN2
gene_set_query	645	SMAD1	620.4	Literature ChIP-seq,94;ARCHS4 Coexpression,623;Enrichr Queries,889;ReMap ChIP-seq,99;GTEx Coexpression,1397	CFD,B4GALT2,FEN1,ROBO4,RNASEH2A,CDCA3,MCM7,SHMT2,SHC1,EPAS1,LTBP4,HBB,ENO1,PIK3R1,PRPF19,AURKB,CDH5,PALMD,SGCA,CHEK2,STMN1,SERPINH1,SPP1,EIF4EBP1,RCC1,PRAME,MYBL2,TK1,CYC1,SOX4,JAM2,DUSP1,CAV1,LMO2,COBL,NME4,KLF4,CKAP4,KLF2,FGR,TAL1,PSAT1,FEZ1,CASQ2,MCM3,SDC1,FKBP4,DBN1
gene_set_query	646	ETV5	620.7	ARCHS4 Coexpression,92;Enrichr Queries,349;GTEx Coexpression,1421	TOP2A,SEMA5A,EPAS1,HJURP,NCAPG,PIK3R1,ENO2,MKI67,GIMAP6,LRP8,AURKB,CCNB1,PLAU,CA2,TCEAL2,CHEK2,PSMD2,PBK,NUSAP1,SOX4,RRM2,CAV1,KIF23,KLF4,PDIA6,CORO2B,KLF2,FGR,SLC7A5,TPX2,MELK,MTHFD2,PSAT1,KIF4A,DPEP2,BIRC5,RAB38
gene_set_query	647	HNF4A	620.7	Literature ChIP-seq,106;ARCHS4 Coexpression,1266;ENCODE ChIP-seq,97;Enrichr Queries,733;ReMap ChIP-seq,184;GTEx Coexpression,1338	B4GALT2,LAD1,CLIC5,MCM7,GMNN,CBLC,PLOD2,LMNB1,SGCA,CA2,CHEK2,PPAT,AOX1,NEK2,TK1,SOX4,GPX2,DUSP1,PLLP,RFC2,COBL,LSR,NIPSNAP1,SLC7A5,GPD1,RGN,MYL9,DTL,ASF1B,RNASEH2A,PCNA,HLF,EPAS1,SHC1,TMPRSS4,TYMS,SAMHD1,AURKB,FUT3,AURKA,SELENBP1,RAD51AP1,CCNB1,RAB11FIP1,SERPINH1,RAD54L,STXBP6,AOC3,CYB5A,RRM2,MDH2,CAV1,ZBTB16,NR2F1,KLF4,WDR12,PAICS,TBX4,SRPK1,TPX2,GIPC2,SDC1,AARS
gene_set_query	648	POU2F3	622.3	ARCHS4 Coexpression,1142;Enrichr Queries,348;GTEx Coexpression,377	LAD1,DLX5,EPAS1,TMPRSS4,CBLC,ADRB1,ADRB2,ABCA12,AURKB,PDZD2,RSRC1,CHEK2,CD36,TFAP2C,GPX2,GPX3,ZBTB16,COBL,KLF4,SLC7A5,CDCP1,CXCL12,ID4,SDC1,RAB38,ASPA
gene_set_query	649	ZNF324B	622.5	ARCHS4 Coexpression,564;GTEx Coexpression,681	UCK2,RRM1,RFC2,KIFC1,APEX1,CAD,RCC1,PRPF19,RANGAP1,LMNB2,LMNB1
gene_set_query	650	ZNF512	622.7	ARCHS4 Coexpression,320;Enrichr Queries,531;GTEx Coexpression,1017	TOP2A,FEN1,MARCKSL1,RTN1,DLX5,PLK1,LMOD1,KIF11,ENO2,PRPF19,AURKB,NIPSNAP1,UNG,LMNB1,UCHL1,FEZ1,STMN1,NUSAP1,MCM3,GPRASP1,MYH10,SOX4,DBN1
gene_set_query	651	BARX2	624.0	ARCHS4 Coexpression,1063;Enrichr Queries,475;GTEx Coexpression,334	LRRC36,LAD1,EPAS1,ITGB4,TMPRSS4,ADRB2,AURKB,FUT3,DUOX1,CA2,CHEK2,SOX4,TFAP2C,ZBTB16,COBL,SULF1,KLF4,MEIS1,CDCP1,CXCL12,ESPL1,SLPI,PSAT1,SDC1,RAB38,SPRR1A
gene_set_query	652	RXRG	624.3	ARCHS4 Coexpression,301;Enrichr Queries,100;GTEx Coexpression,1472	ITIH5,GPM6A,CLIC5,SYNM,HSPB6,EPAS1,COL11A1,FHL1,FAM107A,LDB3,FBLN5,AURKB,PDZD2,SGCA,CA2,CHEK2,CA4,PDK4,CD36,SGCG,IL33,ACTN2,GPX3,ZBTB16,LMO2,NR2F1,SULF1,BMP5,CXCL12,NR4A3,DES,GPD1,COL5A2,MGP,AGTR1,ID4,CASQ2,SPARCL1,GPD1L
gene_set_query	653	HES5	624.3	ARCHS4 Coexpression,841;Enrichr Queries,411;GTEx Coexpression,621	GPM6A,EPAS1,ZBTB16,TMEM132A,LMO2,FAM107A,NR2F1,AQP4,NME4,KLF4,AURKB,CENPF,CXCL12,NR4A3,PLAU,CA2,CHEK2,ID4,NUSAP1,S1PR1,SOX4,DBN1
gene_set_query	654	TCF20	624.3	ARCHS4 Coexpression,692;Enrichr Queries,1078;GTEx Coexpression,103	TOP2A,LAD1,CDCA4,TROAP,TTK,PIK3R1,MKI67,PRPF19,AURKB,LMNB2,LMNB1,RACGAP1,PTTG1,CHEK2,RCC1,MYH10,DLGAP5,SPTBN2,GINS1,FANCI,TFAP2C,CAD,RANGAP1,SRPK1,CDCP1,ESPL1,KIFC1,RFWD3,SDC1,MCM4,RAB38
gene_set_query	655	ZNF354B	624.3	ARCHS4 Coexpression,650;Enrichr Queries,390;GTEx Coexpression,833	PTGER4,PIK3R1,MKI67,ARHGAP6,AURKB,CA2,CHEK2,ADAMTSL3,PDK4,CD36,SOX4,PKNOX2,SPTBN2,RRM2,PLLP,ZBTB16,KLF4,KLF2,CIT,SLC7A5,ASPM,MTHFD2,MMRN2,COL5A2,RBMS3,MCM2
gene_set_query	656	ZNF496	625.0	ARCHS4 Coexpression,231;Enrichr Queries,420;GTEx Coexpression,1224	MCM7,SHMT2,LTBP4,PIK3R1,MKI67,PRPF19,FOXM1,ARHGAP6,LRP8,AURKB,LMNB2,LMNB1,CHAF1A,PODXL,CHEK2,SERPINH1,RCC1,MYBL2,SOX4,RRM2,CAD,KLF4,PAICS,SLC7A5,ESPL1,MTHFD2,KIFC1,TIMELESS,DBN1,AARS
gene_set_query	657	ZNF691	625.3	ARCHS4 Coexpression,176;Enrichr Queries,250;GTEx Coexpression,1450	GMNN,ENO1,PIK3R1,ADRB2,MKI67,LRP8,AURKB,UNG,CDC20,RAD51AP1,CA2,CHEK2,STMN1,EIF4EBP1,S1PR1,OIP5,MYH10,CCT3,GINS2,MARCKSL1,RFC4,RFC2,ZBTB16,ACTL6A,LSR,KLF4,PAICS,KLF2,ZWINT,SLC7A5,PSAT1,APEX1,MCM3,KIF2C,MAD2L1
gene_set_query	659	ZNF624	625.7	ARCHS4 Coexpression,743;Enrichr Queries,1038;GTEx Coexpression,96	TOP2A,SEMA5A,RTN1,ZWILCH,BUB1B,TTK,PIK3R1,PRPF19,AURKB,LMNB2,KIF15,RACGAP1,CHEK1,NUF2,STMN1,SKP2,BUB1,SOX4,HOXC6,GINS1,FANCI,ACTL6A,KIF23,CENPE,ASPM,MEIS1,RFWD3,MCM6,DTL,ASPA
gene_set_query	660	SCX	626.0	ARCHS4 Coexpression,626	GPM6A,UCHL1,TMEM132A,LTBP4,LSR,ARHGAP6
gene_set_query	661	NPAS2	626.0	ARCHS4 Coexpression,1097;Enrichr Queries,380;GTEx Coexpression,401	LAD1,HLF,EPAS1,SHC1,CBLC,PLOD2,PIK3R1,MKI67,AURKB,FUT3,PDZD2,PLAU,CHEK2,PDK4,PAK6,SOX4,CAV1,ZBTB16,PDE2A,SULF1,KLF4,CKAP4,CDCP1,NR4A3,COL5A2,ID4,SDC1,SPRR1A
gene_set_query	662	POU3F4	627.3	ARCHS4 Coexpression,286;Enrichr Queries,608;GTEx Coexpression,988	GPM6A,MARCKSL1,SYT1,DLX5,COL11A1,NR2F1,KCNA5,NETO2,MKI67,SULF1,AURKB,TMEM47,MEIS1,TMEM158,NR4A3,CHEK2,FEZ1,STMN1,ID4,CDO1,SOX4,JAM2
gene_set_query	663	OTX2	629.5	ARCHS4 Coexpression,209;Enrichr Queries,701;ReMap ChIP-seq,194;GTEx Coexpression,1414	PCNA,PCOLCE2,COL11A1,KIF14,ADRB1,ENO2,BZW2,AURKB,AURKA,LAPTM4B,CCNB2,CCNB1,SOX17,PTTG1,CA2,PODXL,CHEK2,CHEK1,LEPR,S1PR1,CD36,SKP2,PDE8B,SOX4,DLGAP5,IL33,GINS2,TFAP2C,ACTN2,NR2F1,KIF23,CDC6,SULF1,CCNA2,ASPM,MEIS1,CXCL12,KIF4A,MGP,ID4,PDE5A,FOLR1,MAD2L1
gene_set_query	664	YBX1	630.7	ARCHS4 Coexpression,124;Enrichr Queries,1009;GTEx Coexpression,759	TOP2A,B4GALT2,PCNA,ENO1,PRPF19,FOXM1,LMNB2,LMNB1,CHAF1A,RACGAP1,STMN1,RCC1,MYBL2,CEP55,CCT3,RRM2,MDH2,CAD,TUBG1,PDIA6,COX6B1,CCNA2,TPX2,KIFC1,MCM4,KIF2C,FKBP4,CDKN3
gene_set_query	665	NEUROD1	631.5	ARCHS4 Coexpression,596;Enrichr Queries,458;ReMap ChIP-seq,152;GTEx Coexpression,1320	CFD,B4GALT2,GPM6A,FCN3,RNASEH2A,RTN1,MCM7,SHMT2,SHC1,LTBP4,KCNA5,SPINT2,ENO2,RASIP1,AURKB,UCHL1,SGCA,CA2,CHEK2,TCEAL2,CA4,SERPINH1,PLCE1,SLIT3,CYC1,SOX4,SGCG,HOXC6,SYT1,SSR4,GPX3,NR2F1,NME4,KLF4,BMP5,FGR,MEIS1,CXCL12,KIFC1,ID4,DBN1
gene_set_query	666	SNAPC4	632.8	ARCHS4 Coexpression,606;Enrichr Queries,645;ReMap ChIP-seq,218;GTEx Coexpression,1062	LRRC36,ITIH5,FEN1,PCNA,MCM7,LMOD1,CBLC,KIF11,PRPF19,AURKB,LMNB2,LMNB1,PALMD,STMN1,CA9,MYBL2,MYH10,SOX4,RFC4,SPAG5,UBE2C,EIF2AK1,LMO2,PLK1,TMEM132A,CAD,RANGAP1,NIPSNAP1,SLC7A5,CENPF,KIFC1,KIF2C,FKBP4,DTL,DBN1
gene_set_query	667	LIN54	636.0	ARCHS4 Coexpression,736;GTEx Coexpression,536	CHAF1A,RFC2,TAL1,CCNF,NUSAP1,KIF23,KIF11,ASPA,SRPK1,LMNB1
gene_set_query	669	SP9	642.5	ARCHS4 Coexpression,494;GTEx Coexpression,791	MARCKSL1,TMEM158,RTN1,DLX5,FEZ1,STMN1,THY1,SOX4,DBN1,RAI2,CIT
gene_set_query	670	ARID3A	642.6	ARCHS4 Coexpression,1432;ENCODE ChIP-seq,93;Enrichr Queries,751;ReMap ChIP-seq,205;GTEx Coexpression,732	FEN1,MCM7,CAB39L,ZWILCH,HBB,ENO1,KIF11,MKI67,LMNB2,LMNB1,KIF15,SGCA,PTTG1,PLAU,RSRC1,CHEK2,NUF2,NEK2,SOX4,CD33,DUSP1,KIF23,COX6B1,FGR,MMP11,SLC7A5,F8,MELK,ESPL1,MTHFD2,BIRC5,MCM6,GPM6A,RNASEH2A,GYPC,SHC1,EPAS1,TROAP,SAMHD1,AURKB,CNN1,RAB11FIP1,FAM184A,RAD54L,PRAME,FANCI,GINS2,CYB5A,MARCKSL1,RRM2,GINS3,CDC6,KLF4,SRPK1,TTLL7,TPX2,CENPM,AARS
gene_set_query	671	RHOXF2	643.0	ARCHS4 Coexpression,180;Enrichr Queries,467;GTEx Coexpression,1282	GMNN,BUB1B,CDCA8,THY1,HMMR,TYMS,ARHGAP6,AURKB,CNN1,CA2,EXO1,CHEK2,STMN1,SERPINH1,RCC1,RAD54L,PRAME,CD36,BUB1,ACTN2,MDH2,ZBTB16,KLF4,KLF2,CCNA2,TPX2,SLC6A8,DES,KIF2C
gene_set_query	672	FOXA3	643.0	ARCHS4 Coexpression,684;Enrichr Queries,677;GTEx Coexpression,568	CYB5A,LAD1,GPX2,SSR4,CBLC,LSR,SPINT2,KLF4,AURKB,FUT3,CDCP1,CA2,CHEK2,GIPC2,PDK4,RGN,SDC1,BIRC5,AOX1
gene_set_query	673	AHRR	644.5	ARCHS4 Coexpression,1279;GTEx Coexpression,10	TOP2A,FEN1,ERCC6L,ZWILCH,CCNF,KIF14,HJURP,BUB1B,MCM10,ENO1,KIF11,MKI67,FOXM1,LMNB2,KIF15,CDC20,PTTG1,EXO1,PPAT,CHEK1,NUF2,PBK,NUSAP1,OIP5,MYBL2,CEP55,DLGAP5,RFC4,KIF23,CCNA2,GREM1,ASPM,MMP14,MELK,KIFC1,DEPDC1,BIRC5,MCM4,MCM6,DTL,ASF1B,MCM2,ENG,PCNA,RNASEH2A,CDCA8,NCAPG,TTK,HMMR,TYMS,CENPA,AURKB,AURKA,RAD51AP1,CCNB2,CCNB1,RACGAP1,RAD54L,BUB1,GINS1,FANCI,GINS2,RRM2,UBE2C,PLK1,CDC6,PAICS,ZWINT,NDC80…
gene_set_query	674	NFIL3	647.0	ARCHS4 Coexpression,667;Enrichr Queries,415;GTEx Coexpression,859	TOP2A,PTGER4,RRM2,DUSP1,EPAS1,ZBTB16,FGL2,KLF4,AURKB,KLF2,FGR,SLC7A5,NR4A3,SLPI,MTHFD2,PLAU,PSAT1,PDK4,DPEP2,MNDA,SOX4
gene_set_query	675	HOXC9	647.0	Literature ChIP-seq,153;ARCHS4 Coexpression,656;Enrichr Queries,391;GTEx Coexpression,1388	CAB39L,ZWILCH,GMNN,HJURP,BUB1B,LAPTM4B,UCHL1,PLAU,NUSAP1,SKP2,SOX4,DLGAP5,ACTL6A,TUBG1,COX6B1,GREM1,MMP14,MTHFD2,KIFC1,MYL9,RBMS3,PCNA,PCOLCE2,ADRB2,HMMR,SAMHD1,CENPA,AURKB,SRM,EIF4EBP1,PAK6,RAD54L,CYC1,HOXC6,SYT1,FOXF1,MDH2,CAV1,ZBTB16,GINS3,NR2F1,KLF4,ZWINT,NDC80,TPX2,MEIS1,CXCL12,COL5A2,MGP,SDC1,AARS
gene_set_query	676	ZNF85	647.0	ARCHS4 Coexpression,1483;Enrichr Queries,17;GTEx Coexpression,441	LRRC36,TOP2A,ERCC6L,MCM7,GMNN,KIF14,HJURP,BUB1B,MCM10,KIF11,MKI67,FOXM1,PRPF19,KIF15,LMNB1,CDC20,CHAF1A,EXO1,CHEK2,CHEK1,STMN1,NUF2,PBK,NUSAP1,NEK2,OIP5,MYBL2,SOX4,CEP55,DLGAP5,RFC4,KIF23,CCNA2,ASPM,MELK,ESPL1,MTHFD2,KIFC1,DEPDC1,TIMELESS,MCM3,BIRC5,MCM4,KIF2C,KIF20A,MCM6,DTL,ASF1B,CDCA3,CDCA8,NCAPG,TTK,HMMR,TYMS,CENPA,AURKB,UNG,AURKA,RAD51AP1,CCNB2,CCNB1,RAD54L,BUB1,E2F8,GINS1,FANCI,GINS2,RRM2,S…
gene_set_query	677	ZBTB47	648.3	ARCHS4 Coexpression,441;Enrichr Queries,721;GTEx Coexpression,783	B4GALT2,SYNM,HSPB6,EPAS1,ACTN2,CAV1,PDE2A,FHL1,COBL,LDB3,PIK3R1,KLF4,AURKB,DES,SGCA,PLAU,GPD1L,MYL9,LIMS2,SGCG,ENG,RBMS3
gene_set_query	678	ZNF534	649.0	ARCHS4 Coexpression,567;GTEx Coexpression,731	GPM6A,RTN1,SLC15A2,CCNE1,GINS3,CHEK1,OIP5,MYBL2,ENO2,CORO2B,CENPA
gene_set_query	679	ELF2	649.7	ARCHS4 Coexpression,276;Enrichr Queries,1298;GTEx Coexpression,375	CCT3,B4GALT2,MDH2,TMEM132A,THY1,PIK3R1,PRPF19,KLF4,RANGAP1,NIPSNAP1,AURKB,LMNB2,CIT,SRM,PSAT1,PSMD2,ADAMTSL3,ASPA,SOX4,AARS,MCM2
gene_set_query	680	MSANTD3	651.0	ARCHS4 Coexpression,523;GTEx Coexpression,779	SELP,UCK2,TMEM158,CA2,EIF2AK1,PLOD2,PDE5A,WDR12,GNG11,ARHGAP6
gene_set_query	681	NKX22	651.0	ARCHS4 Coexpression,503;GTEx Coexpression,799	MARCKSL1,SSR4,GPX3,FEZ1,TCEAL2,PDK4,PLCE1,KCNA5,CORO2B,RAI2,BMP5
gene_set_query	682	DPF1	651.0	ARCHS4 Coexpression,548;Enrichr Queries,49;GTEx Coexpression,1356	TOP2A,MCM7,MCM10,ENO2,MKI67,FOXM1,LMNB1,CDC20,UCHL1,EXO1,CHEK2,STMN1,NUF2,PBK,MYBL2,TK1,SOX4,CIT,CCNA2,SLC7A5,ESPL1,KIFC1,CCNE1,FEZ1,MCM3,BIRC5,KIF20A,DTL,DBN1,ASF1B,GPM6A,RTN1,THY1,LRP8,AURKB,AURKA,TCEAL2,RAD54L,BUB1,E2F8,GINS1,GINS2,MARCKSL1,RRM2,UBE2C,PDE2A,PLK1,CDC6,NETO2,KLF4,CORO2B,CENPF,PSAT1
gene_set_query	683	ZNF74	651.3	ARCHS4 Coexpression,471;Enrichr Queries,661;GTEx Coexpression,822	MARCKSL1,RTN1,MCM7,SHMT2,CCNF,MKI67,RANGAP1,AURKB,NIPSNAP1,SLC7A5,UCHL1,TCEAL2,CHEK2,FEZ1,STMN1,MYBL2,PRAME,GPRASP1,SOX4,DBN1
gene_set_query	684	OLIG3	651.3	ARCHS4 Coexpression,848;Enrichr Queries,702;GTEx Coexpression,404	LAD1,GPM6A,TFAP2C,MARCKSL1,RTN1,DLX5,GMNN,NR2F1,CBLC,KLF4,AURKB,NIPSNAP1,MEIS1,CDCP1,CXCL12,SOX17,EIF4EBP1,ID4,SDC1,RAB38,MYH10,SOX4,DBN1
gene_set_query	685	SOX3	654.0	ARCHS4 Coexpression,703;Enrichr Queries,652;GTEx Coexpression,607	TFAP2C,MARCKSL1,FAM107A,NR2F1,NME4,KLF4,AURKB,NIPSNAP1,TMEM47,UCHL1,CENPF,MEIS1,CXCL12,SOX17,PODXL,CA2,TCEAL2,CHEK2,STMN1,ID4,RSPO1,MYH10
gene_set_query	686	FOXB1	654.0	ARCHS4 Coexpression,704;Enrichr Queries,614;GTEx Coexpression,644	GINS2,MARCKSL1,TFAP2C,DLX5,ZBTB16,NR2F1,ADRB1,KLF4,TBX4,AURKB,COX6B1,GREM1,RAD51AP1,UCHL1,MEIS1,SOX17,TAL1,FEZ1,STMN1,ID4,HOXC6
gene_set_query	687	NFATC1	654.2	ARCHS4 Coexpression,1460;ENCODE ChIP-seq,116;Enrichr Queries,727;ReMap ChIP-seq,294;GTEx Coexpression,674	ACVRL1,CLIC5,HSPB6,MCM7,SHC1,EPAS1,FHL1,PIK3R1,TYMS,AURKB,LMNB1,SGCA,PLAU,PPAT,NUF2,S1PR1,NUSAP1,RCC1,OIP5,SOX4,RRM1,RFC4,RFC2,ZBTB16,PLK1,CAD,CDC6,KLF4,PAICS,KLF2,MEIS1,CXCL12,NR4A3,CENPO,ENG,MAD2L1
gene_set_query	688	LIN28A	655.0	ARCHS4 Coexpression,68;GTEx Coexpression,1242	LRRC36,GINS1,CAD,BUB1B,CDC6,PAICS,LMNB2,NIPSNAP1,UNG,LMNB1,LAPTM4B,CHAF1A,PODXL,PSAT1,PPAT,CHEK1,MCM3,MCM4,DSG2,MYH10,BUB1,DLGAP5,DBN1
gene_set_query	689	DDIT3	656.0	ARCHS4 Coexpression,638;Enrichr Queries,479;GTEx Coexpression,851	RRM2,SSR4,SHMT2,DUSP1,CAV1,HBB,ENO2,KLF4,PRPF19,AURKB,KLF2,LMNB2,LMNB1,SLC7A5,NR4A3,MTHFD2,PLAU,PSAT1,SERPINH1,EIF4EBP1,FKBP4,SOX4,AARS,MCM2
gene_set_query	690	SOHLH1	656.7	ARCHS4 Coexpression,645;Enrichr Queries,544;GTEx Coexpression,781	FANCI,SYT1,ZBTB16,PDE2A,NR2F1,CDCA8,COBL,PIK3R1,FHL5,AURKB,CIT,UCHL1,CHEK2,STMN1,MGP,ID4,HPRT1,MYL9,DTL,PKNOX2,CDKN3,SPTBN2
gene_set_query	691	ARID5B	656.7	ARCHS4 Coexpression,322;Enrichr Queries,963;GTEx Coexpression,685	EPAS1,FOXF1,ZBTB16,CAV1,FHL1,PIK3R1,KLF4,PRPF19,AURKB,KLF2,LMNB2,LMNB1,SLC7A5,CHAF1A,SGCA,KIFC1,PDK4,MYBL2,FKBP4,SOX4,RBMS3
gene_set_query	692	ZNF467	658.0	ARCHS4 Coexpression,842;Enrichr Queries,643;GTEx Coexpression,489	GYPC,EPAS1,CAV1,LMO2,HBB,KLF4,AURKB,KLF2,FGR,SELENBP1,IL18RAP,CXCL12,CA2,CHEK2,DPEP2,SERPINH1,S1PR1,MNDA,CD33,SOX4
gene_set_query	693	STAT5B	658.3	ARCHS4 Coexpression,801;Enrichr Queries,1090;ReMap ChIP-seq,266;GTEx Coexpression,476	TOP2A,PCNA,RNASEH2A,MCM7,GYPC,EPAS1,HBB,PIK3R1,ENO2,FOXM1,SAMHD1,AURKB,LMNB1,IL18RAP,RAB11FIP1,PLAU,CHEK2,CD33,SOX4,ZBTB16,KLF4,KLF2,FGR,TPX2,MTHFD2,APEX1,DPEP2,MNDA
gene_set_query	694	PPARD	658.5	Literature ChIP-seq,35;ARCHS4 Coexpression,1393;Enrichr Queries,655;GTEx Coexpression,551	LRRC36,LAD1,SRPX,ROBO4,CAB39L,TCF21,PLOD2,ENO1,KIF11,LDB2,ABCA12,MKI67,LAPTM4B,UCHL1,PLAU,C1QTNF7,EXO1,CHEK2,PSMD2,EFCAB1,CHEK1,PDK4,LEPR,NEK2,RSPO1,SOX4,SLC12A8,CD33,CEP55,SLC15A2,VWF,CKAP4,SLC7A5,MMP11,MMP14,CDCP1,MELK,SLPI,TAL1,FEZ1,ITGA8,BIRC5,PDE5A,MCM6,MYL9,ENG,ASF1B,GPM6A,PCNA,RTN1,EPAS1,SHC1,DLX5,NCAPG,PIK3R1,ADRB2,THY1,SAMHD1,AURKB,FUT3,DUOX1,CNN1,PDZD2,FAM184A,SERPINH1,S1PR1,RAI2,HOXC6,…
gene_set_query	695	LEF1	659.0	ARCHS4 Coexpression,1216;Enrichr Queries,165;ReMap ChIP-seq,280;GTEx Coexpression,975	TOP2A,EPAS1,HBB,PIK3R1,THY1,TYMS,MKI67,GIMAP6,AURKB,PODXL,CA2,CHEK2,S1PR1,SOX4,RRM2,CAV1,ZBTB16,CAD,FMO2,SULF1,KLF4,GNG11,KLF2,SLC7A5,CENPF,MEIS1,CXCL12,COL5A2,DPEP2,MCM3,ITM2A,CDKN3
gene_set_query	696	CDC5L	659.3	ARCHS4 Coexpression,98;Enrichr Queries,527;GTEx Coexpression,1353	TOP2A,FEN1,PCNA,MCM7,NCAPG,MCM10,TTK,ENO1,KIF11,HMMR,MKI67,PRPF19,AURKB,LMNB1,RAD51AP1,RSRC1,EXO1,CHEK1,RCC1,SKP2,DLGAP5,CCT3,GINS1,FANCI,ACTL6A,KIF23,CDC6,RANGAP1,TMC5,MCM3,DEPDC1,MCM4,MCM6,DTL
gene_set_query	697	USF2	660.8	ARCHS4 Coexpression,1502;ENCODE ChIP-seq,56;Enrichr Queries,1144;ReMap ChIP-seq,98;GTEx Coexpression,504	B4GALT2,VIPR1,FEN1,MCM7,HSPB6,GMNN,FAM107A,LMOD1,ENO1,PRPF19,FOXM1,LMNB1,LAPTM4B,CHAF1A,PLAU,PSMD2,CHEK2,STMN1,NUF2,SOX4,CCT3,RFC4,DUSP1,ACTN2,ACTL6A,CAD,COBL,NME4,COX6B1,SLC7A5,MTHFD2,TIMELESS,DEPDC1,MCM2,RNASEH2A,CDCA3,SHC1,CDCA4,LTBP4,PIK3R1,CENPA,AURKB,UNG,SRM,CCNB2,CCNB1,RAB11FIP1,PALMD,PRAME,HOXC6,TMEM132A,KLF4,CORO2B,UCK2,CENPF,APEX1,CENPM,AARS,MAD2L1
gene_set_query	698	HMBOX1	661.0	ARCHS4 Coexpression,458;Enrichr Queries,1281;ReMap ChIP-seq,86;GTEx Coexpression,819	TOP2A,EPAS1,KIF11,PIK3R1,PRPF19,AURKB,LMNB2,LMNB1,LAPTM4B,CLEC1A,RAB11FIP1,IL18RAP,FAM184A,PLAU,PSMD2,ADAMTSL3,S1PR1,RCC1,TK1,CYC1,SOX4,CAV1,LMO2,LSR,TUBG1,KLF4,TBX4,PDIA6,TPX2,UCK2,CDCP1,KIFC1,APEX1,GIPC2,RGN,MCM3
gene_set_query	699	ZNF829	661.3	ARCHS4 Coexpression,751;Enrichr Queries,306;GTEx Coexpression,927	LRRC36,ZWILCH,NCAPG,WFDC1,MCM10,PRPF19,AURKB,EXO1,CHEK2,ADAMTSL3,ENPP4,OIP5,SKP2,BUB1,DLGAP5,GINS1,RFC4,CDC6,TTLL7,CENPE,CENPF,PSAT1,BIRC5,KIF2C,ASPA,CDKN3
gene_set_query	700	TBR1	664.0	ARCHS4 Coexpression,635;Enrichr Queries,742;GTEx Coexpression,615	GPM6A,TFAP2C,RTN1,SYT1,DLX5,ZBTB16,NR2F1,COBL,ENO2,CIT,MEIS1,UCHL1,NR4A3,TCEAL2,STMN1,ID4,SPARCL1,IFT57,MYH10
gene_set_query	701	DLX1	664.0	ARCHS4 Coexpression,447;Enrichr Queries,395;GTEx Coexpression,1150	RRM2,RTN1,SYT1,EPAS1,DLX5,CAV1,ZBTB16,NR2F1,MKI67,SULF1,KLF4,ENO2,AURKB,NIPSNAP1,GREM1,UCHL1,MEIS1,CXCL12,FEZ1,MGP,STMN1,ID4,SOX4,DBN1
gene_set_query	702	FOXG1	665.0	ARCHS4 Coexpression,439;Enrichr Queries,456;GTEx Coexpression,1100	GPM6A,RTN1,SYT1,EPAS1,DLX5,ZBTB16,NR2F1,THY1,KLF4,CORO2B,AURKB,CIT,UCHL1,MEIS1,CXCL12,NR4A3,CA2,FEZ1,TCEAL2,STMN1,ID4,SOX4
gene_set_query	703	CREM	666.0	Literature ChIP-seq,108;ARCHS4 Coexpression,1461;Enrichr Queries,716;ReMap ChIP-seq,119;GTEx Coexpression,926	FCN3,SMARCB1,ZWILCH,CCNF,GMNN,SPINT2,ENO2,CDC20,LAPTM4B,CHEK1,STMN1,NUSAP1,RCC1,NEK2,SOX4,PKNOX2,RFX2,PDIA6,MTHFD2,CCNE1,FKBP4,ASF1B,RNASEH2A,RTN1,CDCA3,SHC1,EPAS1,CDCA4,TROAP,LTBP4,NCAPG,ADRB1,PIK3R1,TRHDE,RAD51AP1,CNN1,CCNB2,RAB11FIP1,RACGAP1,CYC1,MYH10,FANCI,UBE2C,CDC6,PAICS,ZWINT,NDC80,SRPK1,UCK2,NR4A3,KIF4A,GIPC2,ID4,AARS,LRRC36,B4GALT2,MCM7,KIF14,MCM10,KIF11,PRPF19,LMNB1,SGCA,EXO1,PRX,MYBL2…
gene_set_query	704	ATF2	666.8	ARCHS4 Coexpression,1182;ENCODE ChIP-seq,101;Enrichr Queries,1389;ReMap ChIP-seq,100;GTEx Coexpression,562	LAD1,FEN1,MCM7,ZWILCH,CAB39L,CBLC,MCM10,ENO1,ENO2,LMNB1,LAPTM4B,CHAF1A,EXO1,NUF2,STMN1,NUSAP1,RCC1,OIP5,TK1,GPRASP1,DLGAP5,SOX4,DUSP1,LSR,FGR,CCNA2,MTHFD2,DBN1,MCM2,RTN1,PCNA,RNASEH2A,HLF,SHC1,NCAPG,PIK3R1,TYMS,AURKB,CNN1,CCNB1,RAB11FIP1,RACGAP1,PODXL,MARCKSL1,RRM1,MDH2,TMEM132A,NDC80,CENPE,NR4A3,PSAT1,RFWD3,SDC1,CENPO,AARS
gene_set_query	705	ZNF574	667.0	ARCHS4 Coexpression,488;Enrichr Queries,398;GTEx Coexpression,1115	FEN1,RNASEH2A,SMARCB1,MCM7,CDCA4,LTBP4,CDCA8,PRPF19,AURKB,UNG,CDC20,CHAF1A,CHEK2,PSMD2,EIF4EBP1,MARCKSL1,PLK1,TUBG1,RANGAP1,SLC7A5,APEX1,MCM3,MCM4,KIF2C,DTL
gene_set_query	706	TGIF1	667.3	ARCHS4 Coexpression,756;Enrichr Queries,360;GTEx Coexpression,886	TOP2A,MARCKSL1,RRM2,RTN1,SHC1,CAV1,PIK3R1,MKI67,KLF4,PAICS,AURKB,KLF2,SLC7A5,MMP14,MTHFD2,PLAU,PSAT1,PODXL,TCEAL2,CHEK2,SERPINH1,EIF4EBP1,SDC1,SOX4
gene_set_query	707	ZNF175	668.5	ARCHS4 Coexpression,456;Enrichr Queries,740;ReMap ChIP-seq,51;GTEx Coexpression,1427	RNASEH2A,HLF,SMARCB1,EPAS1,SHC1,CBLC,PLOD2,ENO1,PIK3R1,CENPA,ARHGAP6,RASIP1,AURKB,PLAU,SERPINH1,S1PR1,LEPR,PRAME,CYC1,SOX4,CPA3,MARCKSL1,STARD13,FZD4,DUSP1,CAV1,NME4,LSR,KLF4,GNG11,CKAP4,KLF2,TPX2,SLC7A5,MMP14,CDCP1,PSAT1,TAL1,GPD1,DBN1
gene_set_query	708	ZNF726	669.0	ARCHS4 Coexpression,1326;GTEx Coexpression,12	TOP2A,LRRC36,FEN1,ERCC6L,CCNF,KIF14,HJURP,BUB1B,MCM10,ENO1,KIF11,MKI67,FOXM1,LMNB2,LMNB1,CDC20,CHAF1A,EXO1,PPAT,CHEK1,NUSAP1,MYBL2,TK1,SKP2,CEP55,DLGAP5,RFC4,KIF23,CCNA2,ASPM,MELK,KIFC1,DEPDC1,TIMELESS,MCM3,BIRC5,MCM4,KIF20A,MCM6,DTL,ASPA,MCM2,PCNA,RNASEH2A,CDCA4,CDCA8,NCAPG,HMMR,TYMS,CENPA,AURKB,RAD51AP1,CCNB1,RACGAP1,RAD54L,BUB1,GINS1,FANCI,GINS2,RRM1,RRM2,UBE2C,PLK1,CDC6,PAICS,ZWINT,NDC80,TPX2…
gene_set_query	709	ZBTB32	669.3	ARCHS4 Coexpression,1586;Enrichr Queries,320;GTEx Coexpression,102	LRRC36,TOP2A,LAD1,BUB1B,TTK,MCM10,MKI67,AURKB,KIF15,CCNB2,PTTG1,CA2,CHEK2,NUF2,PBK,RAD54L,NEK2,MYBL2,TK1,BUB1,GINS1,RRM2,SPAG5,UBE2C,TUBG1,KLF4,KLF2,FGR,SLC7A5,NR4A3,PSAT1,BIRC5,KIF2C,DTL,ASF1B,CDKN3
gene_set_query	710	ZNF703	670.0	ARCHS4 Coexpression,555;Enrichr Queries,731;GTEx Coexpression,724	B4GALT2,MARCKSL1,HSPB6,EPAS1,ZBTB16,CAV1,FHL1,TMEM132A,NR2F1,PIK3R1,KLF4,PRPF19,RANGAP1,AURKB,KLF2,LMNB2,SLC7A5,SGCA,SERPINH1,ID4,MYBL2,FKBP4,SOX4
gene_set_query	711	ZNF365	670.7	ARCHS4 Coexpression,672;Enrichr Queries,538;GTEx Coexpression,802	PTGER4,SEMA5A,RTN1,SYT1,EPAS1,GPX3,CAV1,PDE2A,PLOD2,PIK3R1,ENO2,AURKB,CIT,TTLL7,TMEM158,PLAU,CHEK2,SPARCL1,PDE5A,SOX4,SPTBN2
gene_set_query	712	PITX2	672.3	ARCHS4 Coexpression,357;Enrichr Queries,245;GTEx Coexpression,1415	EPAS1,FHL1,PLOD2,LDB3,PIK3R1,AURKB,CNN1,LAPTM4B,SGCA,SOX17,CHEK2,SERPINH1,SKP2,SOX4,SGCG,TFAP2C,GPX3,ACTN2,CAV1,NR2F1,SULF1,KLF4,GREM1,MEIS1,CXCL12,DES,COL5A2,ID4,MYL9
gene_set_query	713	VENTX	672.7	ARCHS4 Coexpression,988;Enrichr Queries,448;GTEx Coexpression,582	CFD,LRRC36,FOXF1,LMO2,HBB,WFDC1,LRRC32,KLF4,PRPF19,AURKB,KLF2,FGR,MEIS1,IL18RAP,CXCL12,SOX17,PLAU,CA2,DPEP2,MNDA,CD36,ASPA,CD33
gene_set_query	714	FOXD4L5	673.7	ARCHS4 Coexpression,1239;Enrichr Queries,698;GTEx Coexpression,84	PTGER4,SRPX,ADH1B,TCF21,ADRB1,PIK3R1,ACACB,AURKB,SOX17,PALMD,ADAMTSL3,PDK4,SLC19A3,S1PR1,CD36,VWF,FZD4,GPX3,FOXF1,STARD8,PDE2A,MAMDC2,CYP4B1,COBL,KLF4,KLF2,FABP4,CXCL12,NR4A3,GPD1,MMRN2,AGTR1,CDO1,ASPA
gene_set_query	715	ZNF853	674.0	ARCHS4 Coexpression,726;GTEx Coexpression,622	B4GALT2,ACTN2,FEZ1,FHL1,FAM107A,COBL,CORO2B,SPTBN2
gene_set_query	716	TCF24	674.0	ARCHS4 Coexpression,1156;Enrichr Queries,660;GTEx Coexpression,206	ITGB4,ADRB1,LDB3,ADRB2,BZW2,CHRDL1,AURKB,TMEM47,LAPTM4B,SOX17,CA2,CHEK2,PDK4,LEPR,PLCE1,CYC1,SGCG,ACTN2,MDH2,GPX3,GINS3,KLF4,COX6B1,CXCL12,CCNE1,CASQ2,GPD1L
gene_set_query	717	THAP9	675.0	ARCHS4 Coexpression,741;Enrichr Queries,129;GTEx Coexpression,1155	TOP2A,ERCC6L,KIF14,TTK,KIF11,PRPF19,AURKB,UNG,SEC14L3,CA2,EXO1,CHEK2,STMN1,NUF2,OIP5,DLGAP5,SOX4,E2F8,GINS1,RFC4,TUBG1,CCNA2,TPX2,ASPM,CENPF,MTHFD2,PSAT1,DTL,MAD2L1,MCM2
gene_set_query	718	ZNF318	675.0	ARCHS4 Coexpression,1528;Enrichr Queries,934;ReMap ChIP-seq,212;GTEx Coexpression,26	TOP2A,ACVRL1,HJURP,BUB1B,MKI67,BZW2,KIF15,LMNB1,LAPTM4B,PTTG1,SGCA,PPAT,CHEK2,NUF2,PRX,STMN1,NUSAP1,NEK2,OIP5,MYBL2,SOX4,RFC4,DUSP1,KIFC1,CCNE1,MCM4,KIF2C,DTL,ASF1B,MCM2,PCNA,CDCA3,GYPC,EPAS1,CDCA8,NCAPG,TTK,HMMR,PIK3R1,TYMS,CENPA,AURKB,RAD51AP1,CCNB2,RAB11FIP1,FAM184A,SERPINH1,RAD54L,BUB1,MYH10,GINS1,FANCI,GINS2,SPAG5,PLK1,ZWINT,KLF2,CENPF,NR4A3,RFWD3,CENPM,MAD2L1
gene_set_query	719	ZNF114	675.7	ARCHS4 Coexpression,1396;Enrichr Queries,76;GTEx Coexpression,555	TOP2A,LRRC36,KIF14,PLOD2,MCM10,TTK,HMMR,MKI67,PRPF19,LRP8,AURKB,LMNB1,CDC20,PLAU,PODXL,CA2,EXO1,CHEK2,NEK2,MYBL2,PDE8B,SLC12A8,DLGAP5,E2F8,GINS1,RRM2,SYT1,UBE2C,MMP1,KIF23,KLF4,NDC80,SLC7A5,MELK,ESPL1,PSAT1,ID4,DEPDC1,BIRC5,KIF2C,KIF20A,DTL,AARS
gene_set_query	720	RREB1	676.7	ARCHS4 Coexpression,404;Enrichr Queries,1228;GTEx Coexpression,398	LAD1,MARCKSL1,RTN1,EPAS1,CBLC,ADRB1,PIK3R1,MKI67,KLF4,ENO2,CORO2B,AURKB,UCHL1,CDCP1,RAB11FIP1,TCEAL2,FEZ1,ADAMTSL3,SDC1,RAB38,SOX4,PKNOX2
gene_set_query	721	TERF2	677.0	ARCHS4 Coexpression,1167;Enrichr Queries,350;ReMap ChIP-seq,114;GTEx Coexpression,1077	TOP2A,LRRC36,GPM6A,FEN1,RTN1,PCNA,MCM7,CDCA8,WFDC1,PIK3R1,SAMHD1,PRPF19,FBLN5,AURKB,LMNB1,CHEK2,STMN1,S1PR1,PIP5K1B,ENPP4,NEK2,SOX4,DLGAP5,MARCKSL1,RFC2,PLK1,TUBG1,NIPSNAP1,CIT,FGR,CCNA2,IGSF10,ESPL1,MTHFD2,CCNE1,MCM3,CENPM,MCM4,KIF2C,MCM6,ASPA,AARS
gene_set_query	722	ZNF608	677.0	ARCHS4 Coexpression,669;Enrichr Queries,876;GTEx Coexpression,486	SEMA5A,LAD1,MARCKSL1,DLX5,EPAS1,NR2F1,CBLC,PIK3R1,KLF4,AURKB,NIPSNAP1,SLC7A5,MEIS1,UCHL1,ID4,SDC1,PDE5A,MYH10,SOX4,DBN1
gene_set_query	723	ZNF625	677.3	ARCHS4 Coexpression,1166;Enrichr Queries,817;GTEx Coexpression,49	TOP2A,SEMA5A,ERCC6L,PCNA,RNASEH2A,KIF14,NCAPG,MCM10,ENO1,KIF11,HMMR,MKI67,TYMS,PRPF19,CENPA,AURKB,RAD51AP1,EXO1,PODXL,PPAT,CHEK2,CHEK1,STMN1,NUSAP1,SKP2,DLGAP5,SOX4,RFC4,RRM2,KIF23,PAICS,NDC80,CCNA2,CENPE,ASPM,CENPF,MEIS1,MELK,KIFC1,MCM3,MCM6,MAD2L1,MCM2
gene_set_query	724	KMT2B	678.0	ARCHS4 Coexpression,1193;ReMap ChIP-seq,163	FEN1,PCNA,RFC4,MCM7,ZWILCH,CAD,CDCA8,PRPF19,PAICS,RASIP1,NDC80,LMNB2,KIF15,CCNA2,CENPE,PPAT,APEX1,KIF20A,CYC1,SKP2,BUB1
gene_set_query	725	DLX6	678.7	ARCHS4 Coexpression,530;Enrichr Queries,868;GTEx Coexpression,638	TFAP2C,RTN1,DLX5,COL11A1,ZBTB16,NR2F1,THY1,NETO2,KLF4,ENO2,AURKB,CIT,MEIS1,TMEM158,FEZ1,STMN1,ID4,SOX4,DBN1
gene_set_query	726	RFX4	681.7	ARCHS4 Coexpression,248;Enrichr Queries,451;GTEx Coexpression,1346	LRRC36,GPM6A,MARCKSL1,RTN1,SLC15A2,SYT1,EPAS1,ZBTB16,DENND2A,NR2F1,FAM107A,AQP4,KLF4,AURKB,TMEM47,MEIS1,FEZ1,ID4,S1PR1,SPARCL1,CDO1,JAM2,PKNOX2
gene_set_query	727	PRDM8	682.3	ARCHS4 Coexpression,1491;Enrichr Queries,342;GTEx Coexpression,214	PTGER4,SYNM,HLF,CAB39L,EPAS1,LMOD1,ACTG2,AURKB,CNN1,PDZD2,PLAU,S1PR1,SOX4,ANGPT1,FOXF1,CAV1,ZBTB16,NR2F1,NME4,KLF4,GNG11,CORO2B,KLF2,MEIS1,TMEM158,CXCL12,NR4A3,DBN1
gene_set_query	728	ATOH1	682.7	ARCHS4 Coexpression,836;Enrichr Queries,562;GTEx Coexpression,650	TFAP2C,EPAS1,SHC1,ZBTB16,NR2F1,TCF21,TMC5,KLF4,CORO2B,AURKB,FUT3,SELENBP1,MEIS1,MMP14,TMEM158,SOX17,CA2,PSAT1,CHEK2,TMEM106C,ID4,DSG2,SOX4
gene_set_query	729	SP2	683.0	ARCHS4 Coexpression,1265;ENCODE ChIP-seq,18;Enrichr Queries,1219;ReMap ChIP-seq,70;GTEx Coexpression,843	TOP2A,HSPB6,MCM7,CCNF,GMNN,KIF14,HJURP,LMOD1,HBB,MCM10,ENO1,CDC20,CHAF1A,CHEK2,CHEK1,NUF2,TK1,CD33,DLGAP5,CCT3,SSR4,ACTL6A,RFX2,PDIA6,NIPSNAP1,COX6B1,CIT,FGR,SLC7A5,ASPM,MTHFD2,GPD1,DPEP2,MCM3,ASF1B,MCM2,CDCA3,SHC1,EPAS1,TROAP,LTBP4,CDCA8,TTK,HMMR,PIK3R1,CENPA,RASIP1,AURKB,SRM,UNG,CNN1,CCNB2,RAD54L,PRAME,CYC1,MYH10,FANCI,GINS2,CYB5A,FZD4,KLF4,KLF2,ZWINT,TPX2,MFAP4,CENPF,PRC1,PSAT1,RFWD3,CENPM,AAR…
gene_set_query	730	EBF4	683.0	ARCHS4 Coexpression,734;Enrichr Queries,962;GTEx Coexpression,353	MARCKSL1,FOXF1,EPAS1,ITGB4,TMEM132A,NR2F1,LTBP4,NME4,KLF4,ARHGAP6,AURKB,KLF2,CNN1,MEIS1,ID4,PDE8B,LIMS2,SOX4,SPTBN2
gene_set_query	731	KLF17	684.3	ARCHS4 Coexpression,621;Enrichr Queries,264;GTEx Coexpression,1168	LRRC36,PTGER4,ITIH5,EPAS1,MKI67,CENPA,AURKB,CDC20,CCNB1,STMN1,SLC19A3,S1PR1,VWF,UBE2C,ZBTB16,GINS3,LMO2,KLF4,CENPF,CXCL12,TAL1,CCNE1,ID4,DEPDC1,BIRC5,KIF2C,ASPA
gene_set_query	732	EN1	685.0	ARCHS4 Coexpression,591;Enrichr Queries,369;GTEx Coexpression,1095	GPM6A,PCOLCE2,DLX5,COL11A1,ABCA12,AURKB,UCHL1,SOX17,TCEAL2,STMN1,SOX4,HOXC6,TFAP2C,MARCKSL1,ZBTB16,GINS3,NR2F1,SULF1,KLF4,GREM1,MEIS1,CXCL12,COL5A2,ID4,HPRT1
gene_set_query	733	MSGN1	686.3	ARCHS4 Coexpression,745;Enrichr Queries,831;GTEx Coexpression,483	LAD1,VWF,ANGPT1,EPAS1,ZBTB16,TMPRSS4,LMO2,GMNN,ADRB2,KLF4,TBX4,AURKB,FUT3,CCNA2,CENPE,CDCP1,CXCL12,ESPL1,CASQ2,DEPDC1,SPRR1A,MAD2L1
gene_set_query	734	SIX6	686.7	ARCHS4 Coexpression,355;Enrichr Queries,700;GTEx Coexpression,1005	TFAP2C,MARCKSL1,RTN1,SSR4,FOXF1,DLX5,ZBTB16,NR2F1,TCF21,KCNA5,SPINT2,ENO2,TBX4,PAICS,AURKB,MEIS1,UCHL1,CXCL12,SOX17,TAL1,PSAT1,PPAT,STMN1,MAD2L1
gene_set_query	735	SMAD5	687.0	ARCHS4 Coexpression,617;Enrichr Queries,1207;ReMap ChIP-seq,111;GTEx Coexpression,813	FEN1,HSPB6,MCM7,ZWILCH,SHC1,EPAS1,HJURP,ENO1,PIK3R1,KIF11,AURKB,CHAF1A,CHEK2,RCC1,TK1,CYC1,SOX4,HOXC6,GINS2,MARCKSL1,RRM2,MDH2,KLF4,PAICS,FGR,ASPM,MMP14,APEX1,RFWD3,DEPDC1,DPEP2,KIF2C,DBN1,RBMS3
gene_set_query	736	NHLH1	687.3	ARCHS4 Coexpression,823;Enrichr Queries,574;GTEx Coexpression,665	GPM6A,MARCKSL1,RTN1,ZBTB16,LMO2,NR2F1,KLF4,CORO2B,AURKB,NIPSNAP1,FGR,MFAP4,CENPF,TPPP3,MEIS1,UCHL1,IL18RAP,NR4A3,DPEP2,ID4,MNDA,SLIT3,DBN1
gene_set_query	737	KLF10	688.0	ARCHS4 Coexpression,143;Enrichr Queries,419;GTEx Coexpression,1502	EPAS1,PIK3R1,MKI67,AURKB,LMNB1,UCHL1,CHAF1A,PLAU,CA2,PDK4,MYH10,SOX4,SPTBN2,MARCKSL1,RRM2,SSR4,DUSP1,GPX3,CAV1,KLF4,PAICS,KLF2,NIPSNAP1,CIT,SLC7A5,NR4A3,MTHFD2,DBN1,MCM2
gene_set_query	738	ZNF552	688.0	ARCHS4 Coexpression,892;Enrichr Queries,424;GTEx Coexpression,748	B4GALT2,HBB,PIK3R1,KIF11,PRPF19,AURKB,LMNB2,LMNB1,IL18RAP,RAB11FIP1,CHEK2,LAMP3,SERPINH1,MYBL2,SOX4,STARD13,TFAP2C,TMC5,KLF4,FGR,SLC7A5,CCNE1,DPEP2,MCM4,GPD1L
gene_set_query	739	ZFY	688.3	ARCHS4 Coexpression,297;Enrichr Queries,216;GTEx Coexpression,1552	CFD,TOP2A,HBB,PIK3R1,PRPF19,FOXM1,CHRDL1,ACTG2,AURKB,LMNB2,SRM,SELENBP1,PLAU,CA2,LAMP3,PDK4,MYBL2,CD36,CYC1,DLGAP5,CCT3,MMP1,MDH2,CAD,KLF4,GNG11,SLC7A5,TPX2,NR4A3,PSAT1,FKBP4,ITM2A
gene_set_query	740	TFDP2	688.3	ARCHS4 Coexpression,1194;Enrichr Queries,120;GTEx Coexpression,751	TOP2A,MCM7,EPAS1,PIK3R1,KIF11,MKI67,AURKB,LMNB1,KIF15,CCNB1,CA2,CHEK2,ADAMTSL3,STMN1,CHEK1,NUSAP1,MYH10,SOX4,RRM2,ZBTB16,CDC6,TUBG1,KLF2,CCNA2,SLC7A5,ASPM,CENPF,PSAT1,MCM3,MCM4,KIF2C,MCM6,CDKN3,MAD2L1
gene_set_query	741	RELA	688.5	Literature ChIP-seq,56;ARCHS4 Coexpression,1488;ENCODE ChIP-seq,88;Enrichr Queries,1003;ReMap ChIP-seq,103;GTEx Coexpression,1393	MCM7,ZWILCH,CBLC,AQP4,ENO1,ENO2,PRPF19,LMNB2,SGCA,PLAU,STMN1,RCC1,PLCE1,CA9,TK1,SKP2,DUSP1,PLLP,RFC2,MMP1,LMO2,RFX2,LSR,RANGAP1,FGR,SLC7A5,F8,SLPI,ESPL1,MTHFD2,KIF2C,RBMS3,ENG,PTGER4,RNASEH2A,PCNA,CDCA3,GYPC,SHC1,EPAS1,LTBP4,PIK3R1,TYMS,AURKB,PLAC8,PDZD2,S1PR1,SERPINH1,SPP1,PIP5K1B,CYC1,CYB5A,MARCKSL1,SYT1,ANGPT1,CAV1,TMEM132A,KLF4,SELP,TPPP3,NR4A3
gene_set_query	742	ZNF649	689.3	ARCHS4 Coexpression,235;Enrichr Queries,807;GTEx Coexpression,1026	GINS1,LMOD1,BUB1B,LSR,TTK,ENO2,PAICS,AURKB,CENPF,MEIS1,PLAU,CA2,PODXL,PSAT1,CHEK2,PPAT,CHEK1,MYL9,MYH10,DTL,SOX4,DLGAP5,MAD2L1
gene_set_query	743	CSRNP3	689.5	ARCHS4 Coexpression,502;GTEx Coexpression,877	TTLL7,GPM6A,UCHL1,RTN1,SYT1,TCEAL2,STMN1,ENO2,CIT
gene_set_query	744	BHLHA15	690.0	ARCHS4 Coexpression,817;GTEx Coexpression,563	SSR4,SHMT2,GMNN,EIF4EBP1,LSR,PRPF19,TRHDE,PDIA6,SRM,AARS
gene_set_query	745	ZNF572	690.3	ARCHS4 Coexpression,308;Enrichr Queries,846;GTEx Coexpression,917	PTGER4,TOP2A,CCT3,FANCI,MARCKSL1,ANGPT1,ACTL6A,CAD,BUB1B,TTK,KIF11,HMMR,KLF4,AURKB,LMNB1,TPX2,CENPF,MEIS1,RACGAP1,PSAT1,CHEK2,PDK4,MYBL2,SOX4
gene_set_query	746	DMRT3	690.3	ARCHS4 Coexpression,387;Enrichr Queries,434;GTEx Coexpression,1250	TFAP2C,EPAS1,DLX5,ZBTB16,NR2F1,MCM10,SULF1,KLF4,LRP8,TBX4,AURKB,KIF15,GREM1,ASPM,MEIS1,CENPF,NR4A3,SOX17,TAL1,ID4,NUSAP1,TIMELESS,RSPO1,JAM2
gene_set_query	747	EGR3	692.3	ARCHS4 Coexpression,1041;Enrichr Queries,308;GTEx Coexpression,728	PTGER4,DLX5,EPAS1,ADRB2,ABCA12,AURKB,PLAU,CA2,PDK4,SPP1,SOX4,TFAP2C,RRM2,GPX3,DUSP1,ZBTB16,KLF4,SULF1,LYVE1,KLF2,SLC7A5,CXCL12,NR4A3,MGP,ID4
gene_set_query	748	MIXL1	695.0	ARCHS4 Coexpression,1576;Enrichr Queries,446;GTEx Coexpression,63	FEN1,PCNA,EPAS1,CCNF,HJURP,KIF14,NCAPG,CDCA8,MKI67,TYMS,PRPF19,CENPA,AURKB,LMNB1,RAD51AP1,SOX17,EXO1,PPAT,CHEK2,NUSAP1,RAD54L,MYBL2,BUB1,GINS2,TFAP2C,RFC4,RRM2,FOXF1,CAV1,LMO2,NR2F1,KLF4,ZWINT,KLF2,MEIS1,NR4A3,KIFC1,MCM3,CENPM,DTL,MAD2L1,MCM2
gene_set_query	749	DZIP1	696.7	ARCHS4 Coexpression,1045;Enrichr Queries,307;GTEx Coexpression,738	SEMA5A,GPM6A,SYNM,PLOD2,PIK3R1,THY1,FBLN5,AURKB,UCHL1,FAM184A,TCEAL2,CHEK2,STMN1,MYH10,JAM2,ANGPT1,NR2F1,SULF1,CORO2B,CIT,MEIS1,CXCL12,COL5A2,ID4,PDE5A,RBMS3
gene_set_query	750	ZNF664	697.3	ARCHS4 Coexpression,797;Enrichr Queries,776;GTEx Coexpression,519	TOP2A,MARCKSL1,RRM2,FAM107A,COBL,ENO1,PIK3R1,MKI67,PRPF19,PAICS,AURKB,LMNB2,LMNB1,SLC7A5,CENPF,FEZ1,FKBP4,ASPA,MYH10,SOX4,AARS
gene_set_query	751	ZFP28	697.7	ARCHS4 Coexpression,505;Enrichr Queries,478;GTEx Coexpression,1110	GPM6A,RTN1,SYT1,EPAS1,CAV1,ZBTB16,LTBP4,PIK3R1,KLF4,ENO2,GNG11,CORO2B,AURKB,KLF2,TTLL7,SLC7A5,UCHL1,CA2,PSAT1,CHEK2,FEZ1,STMN1,S1PR1,GPRASP1
gene_set_query	752	TCF7	698.2	Literature ChIP-seq,159;ARCHS4 Coexpression,975;Enrichr Queries,762;ReMap ChIP-seq,262;GTEx Coexpression,1333	B4GALT2,PTGER4,TNXB,HSPB6,GYPC,SHC1,EPAS1,HBB,CBLC,PIK3R1,ENO1,GIMAP6,SAMHD1,ACACB,AURKB,FBLN5,LMNB2,LMNB1,IL18RAP,PDZD2,PSMD2,STMN1,S1PR1,AOX1,PRAME,TK1,SOX4,MARCKSL1,EIF2AK1,ZBTB16,LMO2,PDE2A,NME4,KLF4,KLF2,FGR,SLC7A5,UCK2,MMP14,CXCL12,DPEP2,MCM4,SDC1,KIF2C,PDE5A,ITM2A,MCM2
gene_set_query	753	SIM2	699.3	ARCHS4 Coexpression,1203;Enrichr Queries,407;GTEx Coexpression,488	LAD1,COL11A1,TMPRSS4,WFDC1,MKI67,AURKB,FUT3,ADAMTSL3,PDK4,SOX4,HOXC6,TFAP2C,FOXF1,ZBTB16,NR2F1,SULF1,KLF4,GREM1,MEIS1,CDCP1,CXCL12,NR4A3,ESPL1,ID4,SPRR1A,ASPA
gene_set_query	754	TBX22	699.7	ARCHS4 Coexpression,563;Enrichr Queries,563;GTEx Coexpression,973	IL33,TFAP2C,DLX5,ZWILCH,COL11A1,GMNN,NR2F1,CDC6,LRP8,ARHGAP6,CHRDL1,TRHDE,TBX4,PAICS,AURKB,KIF4A,AGTR1,CASQ2,PRAME,CD36,RSPO1,CDKN3,MAD2L1
gene_set_query	755	DACH2	701.0	ARCHS4 Coexpression,663;Enrichr Queries,613;GTEx Coexpression,827	SEMA5A,GPM6A,RTN1,SYT1,ANGPT1,COL11A1,THY1,SULF1,ENO2,ARHGAP6,CHRDL1,TRHDE,AURKB,CIT,TMEM47,UCHL1,CHEK2,TCEAL2,STMN1,CD36
gene_set_query	756	POU2F2	701.4	ARCHS4 Coexpression,1261;ENCODE ChIP-seq,75;Enrichr Queries,1186;ReMap ChIP-seq,147;GTEx Coexpression,838	HSPB6,MCM7,ZWILCH,BUB1B,ENO1,KIF11,ENO2,PRPF19,LMNB2,LMNB1,KIF15,CDC20,PLAU,RSRC1,NUF2,PBK,NUSAP1,MYBL2,OIP5,TK1,DLGAP5,RFC2,LMO2,ACTL6A,NME4,COX6B1,FGR,DPEP2,BIRC5,DBN1,MCM2,RNASEH2A,SHC1,AURKB,RAD54L,PRAME,CYC1,MARCKSL1,RRM2,MDH2,TMEM132A,PDE2A,PLK1,KLF4,KLF2,NDC80,PRC1,RFWD3,CENPM
gene_set_query	757	MSC	702.7	ARCHS4 Coexpression,1443;Enrichr Queries,412;GTEx Coexpression,253	PTGER4,PCOLCE2,EPAS1,KCNA5,THY1,TYMS,LRRC32,FBLN5,AURKB,PLAU,SERPINH1,CAV1,SULF1,KLF4,KLF2,GREM1,SLC7A5,MMP14,CXCL12,NR4A3,MTHFD2,MGP,COL5A2,ITGA8,MCM3,ENG
gene_set_query	758	ZNF101	702.7	ARCHS4 Coexpression,966;Enrichr Queries,692;GTEx Coexpression,450	PTGER4,LRRC36,HBB,WFDC1,CDC6,SAMHD1,KLF4,AURKB,SRPK1,LMNB1,FGR,SEC14L3,CENPF,RAB11FIP1,MELK,CHEK2,LAMP3,ADAMTSL3,DPEP2,ASPA,CD33
gene_set_query	759	ZNF26	702.7	ARCHS4 Coexpression,762;Enrichr Queries,1205;GTEx Coexpression,141	GPM6A,ERCC6L,KIF14,WFDC1,MCM10,MKI67,CENPA,RAD51AP1,EXO1,PPAT,ADAMTSL3,CHEK1,STMN1,PLCE1,SOX4,KLF4,PAICS,SLC7A5,UCK2,NR4A3,APEX1,MCM3,MCM6,ASPA,MCM2
gene_set_query	760	ZNF280B	703.0	ARCHS4 Coexpression,1322;Enrichr Queries,84	TOP2A,EPAS1,CDCA8,PIK3R1,MKI67,PRPF19,AURKB,AURKA,CDC20,UCHL1,CCNB1,RSRC1,CHEK2,PDK4,PBK,MYBL2,MYH10,SOX4,RRM2,SYT1,PLK1,CDC6,NETO2,KLF4,KLF2,CCNA2,SLC7A5,CENPE,ASPM,NR4A3,PRC1,PSAT1,ID4,DEPDC1,BIRC5
gene_set_query	761	TET3	703.3	ARCHS4 Coexpression,1533;ReMap ChIP-seq,296;GTEx Coexpression,281	LAD1,TFAP2C,CDCA4,DLX5,CBLC,SDC1,RAB38,ABCA12,KLF4,LMNB1
gene_set_query	762	TRERF1	703.3	ARCHS4 Coexpression,1046;Enrichr Queries,765;GTEx Coexpression,299	TOP2A,LAD1,CDCA4,EPAS1,PIK3R1,MKI67,KLF4,LRP8,AURKB,KLF2,SRPK1,CIT,LMNB1,FGR,SLC7A5,CDCP1,ESPL1,PLAU,RFWD3,CHEK2,DPEP2,ENPP4,RAB38,MNDA
gene_set_query	763	MAF	704.5	ARCHS4 Coexpression,1625;Enrichr Queries,635;ReMap ChIP-seq,289;GTEx Coexpression,269	PTGER4,LAD1,FCN3,CDCA3,HSPB6,DLX5,ITGB4,SHC1,EPAS1,CBLC,ENO1,PIK3R1,ABCA12,ENO2,AURKB,PLAU,S1PR1,CYC1,CD36,SOX4,TFAP2C,GPX3,CAV1,ZBTB16,KLF4,KLF2,CXCL12,SDC1,CENPM,RAB38,DBN1
gene_set_query	764	KLF12	705.3	ARCHS4 Coexpression,1012;Enrichr Queries,907;GTEx Coexpression,197	SEMA5A,LAD1,ANGPT1,EPAS1,MDH2,LMOD1,CBLC,PIK3R1,KLF4,GIMAP6,AURKB,TMEM47,MEIS1,CDCP1,CXCL12,C1QTNF7,RSRC1,ADAMTSL3,S1PR1,PDE5A,CYC1,MYL9,SOX4,RBMS3
gene_set_query	765	ZNF697	706.3	ARCHS4 Coexpression,1069;Enrichr Queries,823;GTEx Coexpression,227	SRPX,SHC1,CAV2,EPAS1,CAV1,PLOD2,KLF4,GNG11,PDIA6,AURKB,LMNB2,CKAP4,CDH5,SLC7A5,MMP14,CDCP1,TMEM158,MTHFD2,PLAU,SERPINH1,CD36,SOX4
gene_set_query	766	ZC3H8	706.5	ARCHS4 Coexpression,1219;Enrichr Queries,48;ReMap ChIP-seq,195;GTEx Coexpression,1364	TOP2A,FEN1,MCM7,ITGB4,GMNN,HJURP,BUB1B,MCM10,ENO1,KIF11,ENO2,MKI67,LMNB1,CDC20,SGCA,PLAU,CHEK2,ADAMTSL3,CHEK1,STMN1,NUF2,PBK,RCC1,PLCE1,SKP2,DLGAP5,RFC4,DUSP1,CCNA2,SLC7A5,ASPM,CDCP1,MTHFD2,MCM3,BIRC5,MCM4,KIF2C,MCM6,DTL,GPM6A,PCNA,RNASEH2A,CDCA3,SHC1,SHMT2,CDCA8,HMMR,CENPA,AURKB,AURKA,CCNB1,SERPINH1,AOC3,FANCI,RRM2,NETO2,WDR12,KLF4,TPX2,CENPE,CENPF,PRC1,PSAT1,APEX1,CDKN3,MAD2L1
gene_set_query	767	ZNF207	707.0	ARCHS4 Coexpression,194;Enrichr Queries,1253;ReMap ChIP-seq,168;GTEx Coexpression,1213	TOP2A,SMARCB1,PCNA,RNASEH2A,MCM7,SHC1,NCAPG,BUB1B,ENO1,KIF11,ENO2,PRPF19,LMNB2,AURKB,SGCA,EXO1,PPAT,PRX,STMN1,BUB1,SOX4,CCT3,GINS1,FANCI,RFC2,CAD,TMEM132A,NME4,KIF23,PAICS,FGR,ASPM,MCM3,CENPM,KIF2C,DTL,MAD2L1
gene_set_query	768	THAP8	707.0	ARCHS4 Coexpression,400;Enrichr Queries,1306;GTEx Coexpression,415	SYNM,MARCKSL1,SMARCB1,MDH2,NME4,ENO2,KLF4,TUBG1,ACTG2,AURKB,NIPSNAP1,CNN1,UCHL1,DES,EIF4EBP1,CYC1,LIMS2,SOX4
gene_set_query	769	ZNF66	708.5	ARCHS4 Coexpression,1293;GTEx Coexpression,124	ERCC6L,PCNA,RRM2,MCM10,ADRB1,MKI67,TYMS,PRPF19,AURKB,LMNB1,RAD51AP1,KIFC1,EXO1,RSRC1,PPAT,APEX1,NUSAP1,MCM3,MCM2
gene_set_query	770	PBX2	709.0	ARCHS4 Coexpression,1262;Enrichr Queries,755;ReMap ChIP-seq,30;GTEx Coexpression,789	ACVRL1,FCN3,TNXB,RNASEH2A,HSPB6,MCM7,EPAS1,SHMT2,SHC1,LTBP4,HBB,LDB2,MKI67,RASIP1,AURKB,LMNB1,CNN1,RAB11FIP1,PLAU,CHEK2,STMN1,PRX,SERPINH1,CYC1,CD33,SOX4,HOXC6,MARCKSL1,RRM2,FZD4,DUSP1,KLF4,FGR,MMP14,KIFC1,DPEP2,MNDA,DBN1,ASF1B
gene_set_query	771	ZNF667	709.3	ARCHS4 Coexpression,976;Enrichr Queries,326;GTEx Coexpression,826	SYT1,EPAS1,ZBTB16,WFDC1,PIK3R1,KLF4,PRPF19,GNG11,AURKB,TMEM47,UCHL1,CXCL12,NR4A3,PSAT1,TCEAL2,CHEK2,ADAMTSL3,PDK4,ID4,ENPP4,CD36,GPRASP1,ASPA,SOX4
gene_set_query	772	FOXO4	709.3	ARCHS4 Coexpression,791;Enrichr Queries,728;GTEx Coexpression,609	GYPC,EPAS1,FAM107A,COBL,HBB,PIK3R1,ADRB2,KLF4,AURKB,KLF2,SELENBP1,FGR,CXCL12,CA2,FEZ1,CHEK2,PDK4,DPEP2,MNDA,ASPA,SOX4
gene_set_query	773	ZBTB2	709.7	ARCHS4 Coexpression,238;Enrichr Queries,606;GTEx Coexpression,1285	TOP2A,CCT3,RRM2,PCNA,PLK1,PIK3R1,CDC6,MKI67,KLF4,GIMAP6,AURKB,LMNB1,CCNA2,SLC7A5,MTHFD2,ADAMTSL3,S1PR1,RCC1,MYBL2,MCM6,CENPO,SOX4,MCM2
gene_set_query	774	STAT2	711.4	ARCHS4 Coexpression,881;ENCODE ChIP-seq,85;Enrichr Queries,1195;ReMap ChIP-seq,258;GTEx Coexpression,1138	GYPC,SHC1,FGL2,HBB,ENO1,TYMS,SAMHD1,AURKB,AURKA,CNN1,SEC14L3,PRX,PRAME,BUB1,CD33,RFC2,CAD,LSR,KLF4,PAICS,CCNA2,FGR,SLC7A5,CDCP1,MNDA,DTL
gene_set_query	775	MAFA	712.3	ARCHS4 Coexpression,218;Enrichr Queries,894;GTEx Coexpression,1025	CLIC5,SYNM,TFAP2C,SSR4,HSPB6,EPAS1,ACTN2,LMO2,FHL1,LDB3,KLF4,AURKB,KLF2,BMP5,NR4A3,DES,SGCA,APEX1,ID4,GPD1L,SGCG,ASF1B
gene_set_query	776	ADNP	713.0	ARCHS4 Coexpression,938;Enrichr Queries,996;ReMap ChIP-seq,161;GTEx Coexpression,757	CFD,TOP2A,KIF14,SPINT2,PIK3R1,LRRC32,MKI67,LMNB2,AURKB,LMNB1,CNN1,RSRC1,CHEK2,PRX,SERPINH1,LEPR,TK1,MYH10,SOX4,MARCKSL1,TFAP2C,DUSP1,PLLP,ACTL6A,CAD,PAICS,FGR,CDCP1,RFWD3,HPRT1,MCM6,ENG
gene_set_query	777	ZNF358	713.3	ARCHS4 Coexpression,918;Enrichr Queries,810;GTEx Coexpression,412	B4GALT2,MARCKSL1,HSPB6,CDCA4,ACTL6A,DENND2A,TMEM132A,LTBP4,NME4,ENO2,AURKB,KLF2,SRPK1,SLC7A5,RFWD3,SERPINH1,SOX4,DBN1,SPTBN2
gene_set_query	778	VAX1	715.7	ARCHS4 Coexpression,846;Enrichr Queries,699;GTEx Coexpression,602	GPM6A,TFAP2C,FOXF1,DLX5,TMEM132A,NR2F1,AQP4,KLF4,CORO2B,TBX4,AURKB,NIPSNAP1,MEIS1,TMEM158,SOX17,TAL1,FEZ1,SLIT3,RSPO1,CDO1,HOXC6
gene_set_query	779	TRPS1	716.7	ARCHS4 Coexpression,431;Enrichr Queries,528;GTEx Coexpression,1191	SEMA5A,TFAP2C,TNXB,ANGPT1,EPAS1,PLLP,CAV1,TMEM132A,PLOD2,PIK3R1,MKI67,SULF1,KLF4,ABCA12,AURKB,MEIS1,CXCL12,COL5A2,MGP,FKBP4,SOX4,RBMS3,PKNOX2
gene_set_query	780	IRF2	717.8	ARCHS4 Coexpression,709;Enrichr Queries,1234;ReMap ChIP-seq,183;GTEx Coexpression,745	B4GALT2,RNASEH2A,HSPB6,MCM7,SHC1,EPAS1,FGL2,HBB,PIK3R1,SAMHD1,GIMAP6,RASIP1,AURKB,CNN1,IL18RAP,RACGAP1,SGCA,PPAT,CD33,DUSP1,LMO2,LSR,RANGAP1,KLF4,PAICS,KLF2,FGR,MTHFD2,TAL1,DPEP2,MNDA,DBN1
gene_set_query	781	LHX9	718.3	ARCHS4 Coexpression,394;Enrichr Queries,814;GTEx Coexpression,947	GPM6A,MARCKSL1,RTN1,DLX5,COL11A1,NR2F1,SULF1,KLF4,ENO2,AURKB,NIPSNAP1,GREM1,IGSF10,MEIS1,UCHL1,CXCL12,NR4A3,MGP,STMN1,SOX4
gene_set_query	782	NR1H2	718.5	ARCHS4 Coexpression,1154;Enrichr Queries,1347;ReMap ChIP-seq,170;GTEx Coexpression,203	SYNM,RNASEH2A,HSPB6,MCM7,EPAS1,SHMT2,SHC1,ITGB4,FHL1,LMOD1,CBLC,ENO1,AURKB,CDC20,CNN1,SGCA,C1QTNF7,RCC1,HOXC6,DUSP1,ZBTB16,CDC6,TMC5,KLF4,KLF2,FGR,TPX2,DES,DPEP2,PDE5A,MYL9,LIMS2,DBN1
gene_set_query	783	FOXN3	718.7	ARCHS4 Coexpression,83;Enrichr Queries,1162;GTEx Coexpression,911	CLIC5,SYNM,HSPB6,EPAS1,ADH1B,FHL1,LMOD1,LDB3,PIK3R1,ENO1,CHRDL1,ACACB,AURKB,PALMD,PSMD2,SOX4,CCT3,AOC3,ACTN2,FZD4,ZBTB16,KLF4,TUBG1,DES,GPD1,TMEM106C,RBMS3
gene_set_query	784	AHCTF1	719.0	ARCHS4 Coexpression,101;Enrichr Queries,546;GTEx Coexpression,1510	TOP2A,MCM7,KIF14,NCAPG,BUB1B,PIK3R1,KIF11,HMMR,MKI67,AURKB,LMNB2,LMNB1,RACGAP1,EXO1,CEP55,FANCI,RRM2,SPAG5,CAD,CCNA2,TPX2,ASPM,CENPF,KIFC1,MCM3,DEPDC1,MCM4,KIF2C,MCM6,MCM2
gene_set_query	785	ZNF354A	719.3	ARCHS4 Coexpression,900;Enrichr Queries,379;GTEx Coexpression,879	RRM2,PIK3R1,NETO2,MKI67,KLF4,PRPF19,AURKB,FGR,SLC7A5,IL18RAP,SLC6A8,MTHFD2,CA2,PSAT1,CHEK2,STMN1,PDK4,SERPINH1,ID4,BIRC5,MNDA,SOX4,DLGAP5
gene_set_query	786	DR1	720.0	ARCHS4 Coexpression,1312;Enrichr Queries,767;GTEx Coexpression,81	PCNA,CDCA4,ZWILCH,TROAP,BUB1B,TTK,ADRB1,ENO1,KIF11,AURKB,KIF15,LMNB1,CCNB2,CHAF1A,RACGAP1,PTTG1,RSRC1,NUF2,STMN1,PBK,NEK2,GINS1,FANCI,RRM1,MARCKSL1,RRM2,ACTL6A,SRPK1,CCNA2,PRC1,MTHFD2,PSAT1,RFWD3,MCM4
gene_set_query	787	NEUROG1	721.0	ARCHS4 Coexpression,1025;Enrichr Queries,782;GTEx Coexpression,356	TFAP2C,MARCKSL1,ACTN2,MDH2,DLX5,ZBTB16,LMO2,TMEM132A,NR2F1,LDB3,KLF4,HIGD1B,AURKB,COX6B1,MEIS1,SOX17,ID4,CYC1,RSPO1,SGCG,DBN1,SPTBN2
gene_set_query	788	ZNF154	723.7	ARCHS4 Coexpression,1198;Enrichr Queries,543;GTEx Coexpression,430	SEMA5A,SYNM,HLF,TRPC6,ZBTB16,FGL2,NR2F1,KLF4,PRPF19,AURKB,MFAP4,CXCL12,FAM184A,TCEAL2,ADAMTSL3,ITGA8,PDE5A,CD36,GPRASP1,PDE8B,MYL9,ASPA,RBMS3
gene_set_query	789	HDX	724.0	ARCHS4 Coexpression,1114;Enrichr Queries,835;GTEx Coexpression,223	ANGPT1,SYT1,LMO2,LMOD1,KCNA5,FHL5,SULF1,KLF4,PRPF19,AURKB,TMEM47,TTLL7,NR4A3,C1QTNF7,RSRC1,LAMP3,STMN1,MYL9,SOX4,RBMS3
gene_set_query	790	HSF2	724.0	ARCHS4 Coexpression,795;Enrichr Queries,602;GTEx Coexpression,775	TOP2A,RRM2,RTN1,ACTN2,NR2F1,PIK3R1,MKI67,KLF4,AURKB,LMNB1,MEIS1,UCHL1,SGCA,PSAT1,PSMD2,CHEK2,FEZ1,STMN1,MCM6,SOX4
gene_set_query	791	ONECUT1	724.5	ARCHS4 Coexpression,686;Enrichr Queries,794;ReMap ChIP-seq,42;GTEx Coexpression,1376	EPAS1,ADH1B,PLOD2,PIK3R1,SAMHD1,AURKB,TMEM100,UCHL1,PALMD,ADAMTSL3,PDK4,AOX1,CD36,CEP55,CYB5A,TFAP2C,DUSP1,RFC2,ZBTB16,NR2F1,ABCA8,KLF4,TBX4,NIPSNAP1,TTLL7,MMP14,MEIS1,CXCL12,PSAT1,COL5A2,AGTR1,ID4,RGN,CDO1,ASPA
gene_set_query	792	MTERF1	725.5	ARCHS4 Coexpression,1318;GTEx Coexpression,133	FEN1,ERCC6L,PCNA,RFC4,SHMT2,WDR12,PRPF19,PAICS,CENPA,RAD51AP1,EXO1,PPAT,CHEK1,NUSAP1,SKP2,MAD2L1
gene_set_query	793	ZNF428	726.0	ARCHS4 Coexpression,611;Enrichr Queries,639;GTEx Coexpression,928	GPM6A,MARCKSL1,SHMT2,TMEM132A,NR2F1,ENO1,AURKB,KLF2,COX6B1,SLC7A5,UCHL1,TCEAL2,STMN1,FKBP4,SOX4,DBN1
gene_set_query	794	HES2	726.0	ARCHS4 Coexpression,1458;Enrichr Queries,481;GTEx Coexpression,239	LRRC36,LAD1,CDCA4,EPAS1,ITGB4,TMPRSS4,CBLC,WFDC1,AURKB,PLAU,CA2,CHEK2,LAMP3,DLGAP5,TFAP2C,RRM2,KLF4,KLF2,FERMT1,SLC7A5,CDCP1,SLPI,SDC1,BIRC5,RAB38,SPRR1A,CDKN3
gene_set_query	795	ZIC1	726.3	ARCHS4 Coexpression,514;Enrichr Queries,290;GTEx Coexpression,1375	SEMA5A,GPM6A,EPAS1,COL11A1,PIK3R1,THY1,ENO2,AURKB,UCHL1,SPTBN2,TFAP2C,MARCKSL1,SYT1,ZBTB16,DENND2A,NR2F1,SULF1,KLF4,CORO2B,MEIS1,CXCL12,FEZ1,COL5A2,MGP,ID4,SPARCL1
gene_set_query	796	FEV	728.7	ARCHS4 Coexpression,507;Enrichr Queries,493;GTEx Coexpression,1186	RTN1,SSR4,FOXF1,GPX3,ZBTB16,NR2F1,KCNA5,SPINT2,KLF4,TBX4,AURKB,SOX17,TAL1,CA4,PDK4,PLCE1,PAK6,SLIT3,CDO1,SGCG,RAI2,HOXC6
gene_set_query	797	ZNF724	729.0	ARCHS4 Coexpression,1444;GTEx Coexpression,14	TOP2A,LRRC36,FEN1,ERCC6L,CCNF,KIF14,HJURP,BUB1B,MCM10,ENO1,KIF11,MKI67,FOXM1,PRPF19,LMNB2,KIF15,LMNB1,CDC20,EXO1,PPAT,CHEK1,NUSAP1,MYBL2,TK1,CEP55,DLGAP5,RFC4,KIF23,CCNA2,ASPM,MELK,KIFC1,DEPDC1,TIMELESS,MCM3,BIRC5,MCM4,KIF20A,MCM6,DTL,MCM2,PCNA,RNASEH2A,CDCA8,NCAPG,HMMR,TYMS,CENPA,AURKB,AURKA,RAD51AP1,CCNB1,RACGAP1,RAD54L,BUB1,GINS1,FANCI,GINS2,RRM1,RRM2,UBE2C,PLK1,CDC6,PAICS,ZWINT,NDC80,TPX2,CEN…
gene_set_query	798	ZNF350	730.3	ARCHS4 Coexpression,598;Enrichr Queries,872;GTEx Coexpression,721	PTGER4,LRRC36,B4GALT2,EPAS1,PIK3R1,ADRB2,KLF4,PRPF19,RANGAP1,AURKB,KLF2,LMNB2,FGR,MEIS1,IL18RAP,KIFC1,CHEK2,DPEP2,SERPINH1,MNDA,SOX4
gene_set_query	799	CREB3	731.8	ARCHS4 Coexpression,1255;Enrichr Queries,1044;ReMap ChIP-seq,47;GTEx Coexpression,581	LAD1,FEN1,GYPC,EPAS1,SHC1,GMNN,BUB1B,ENO1,HMMR,AURKB,RAB11FIP1,IL18RAP,FAM184A,PSMD2,SERPINH1,PBK,LEPR,EIF4EBP1,CA9,IFT57,SSR4,FZD4,DUSP1,GPX3,NME4,NETO2,KLF4,CKAP4,CDCP1,KIFC1,TAL1,GORASP2,SDC1,AARS,ENG
gene_set_query	800	SOHLH2	732.0	ARCHS4 Coexpression,374;Enrichr Queries,663;GTEx Coexpression,1159	LRRC36,TFAP2C,PCNA,SLC1A1,COBL,SULF1,KLF4,CHRDL1,AURKB,KLF2,AURKA,GREM1,UCHL1,CCNB1,CXCL12,PTTG1,CHEK2,KIF4A,CHEK1,MYBL2,SKP2,PDE8B,DLGAP5
gene_set_query	801	TFCP2	734.3	ARCHS4 Coexpression,416;Enrichr Queries,549;GTEx Coexpression,1238	TOP2A,MARCKSL1,CAD,BUB1B,ENO1,PIK3R1,KIF11,WDR12,PAICS,AURKB,LMNB1,CENPF,MTHFD2,PSAT1,PODXL,PRC1,CHEK2,APEX1,STMN1,MCM3,MCM6,CENPO,SOX4
gene_set_query	802	TBX6	734.3	ARCHS4 Coexpression,1442;Enrichr Queries,433;GTEx Coexpression,328	LRRC36,LAD1,ITGB4,TMPRSS4,LTBP4,WFDC1,ADRB2,ACACB,AURKB,FUT3,SELENBP1,CA2,CHEK2,PDK4,SOX4,SLC15A2,VWF,KLF4,KLF2,SLC7A5,CDCP1,NR4A3,ESPL1,SLPI,SDC1,RAB38,SPRR1A
gene_set_query	803	ZFX	736.4	Literature ChIP-seq,152;ARCHS4 Coexpression,1314;Enrichr Queries,1390;ReMap ChIP-seq,116;GTEx Coexpression,710	TOP2A,B4GALT2,ROBO4,SMARCB1,HSPB6,MCM7,ZWILCH,GMNN,KIF11,SPINT2,ENO2,FOXM1,PRPF19,ARHGAP6,CDC20,ACADL,RSRC1,PSMD2,PRX,RCC1,MYBL2,TK1,SKP2,DUSP1,DENND2A,COBL,NME4,KIF23,RANGAP1,PDIA6,NIPSNAP1,CCNA2,MMP11,MMP14,CDCP1,TAL1,GORASP2,TMEM106C,MCM6,DTL,MCM2,ASF1B,ENG,RNASEH2A,CDCA3,SHC1,PIK3R1,SAMHD1,RASIP1,AURKB,CCNB2,SERPINH1,PAK6,CYC1,BUB1,SPTBN2,HOXC6,MARCKSL1,RRM2,KLF4,GNG11,PAICS,KLF2,SRPK1,PSAT1,…
gene_set_query	804	ZNF438	736.7	ARCHS4 Coexpression,513;Enrichr Queries,1137;GTEx Coexpression,560	PTGER4,GYPC,HBB,PIK3R1,KLF4,LRRC32,GNG11,ARHGAP6,AURKB,LMNB1,FGR,SELP,IL18RAP,CA2,S1PR1,MNDA,CD33
gene_set_query	805	SAFB	737.0	ARCHS4 Coexpression,195;GTEx Coexpression,1279	SMARCB1,MCM7,CAD,PRPF19,RANGAP1,LMNB2,LMNB1,CHAF1A,KIFC1,RCC1,MCM4,MYBL2,FKBP4,DBN1,AARS
gene_set_query	806	GTF2IRD2	737.3	ARCHS4 Coexpression,761;Enrichr Queries,1017;GTEx Coexpression,434	LRRC36,EPAS1,CAV1,FHL1,WFDC1,NETO2,PIK3R1,RANGAP1,KLF4,PRPF19,ARHGAP6,AURKB,KLF2,SLC7A5,CHEK2,ADAMTSL3,S1PR1,HPRT1,ASPA,SOX4
gene_set_query	807	ZNF704	737.7	ARCHS4 Coexpression,1451;Enrichr Queries,384;GTEx Coexpression,378	SEMA5A,SYNM,EPAS1,KCNA5,PIK3R1,AURKB,TMEM47,C1QTNF7,ADAMTSL3,CHEK2,PDK4,SOX4,SPTBN2,SYT1,CAV1,ZBTB16,COBL,KLF4,CORO2B,TTLL7,SLC7A5,ITGA8,ID4,PDE5A,RBMS3
gene_set_query	808	ZNF597	738.0	ARCHS4 Coexpression,543;Enrichr Queries,374;GTEx Coexpression,1297	PTGER4,PCNA,EPAS1,ADRB2,AURKB,AURKA,PTTG1,PLAU,CA2,CHEK2,CHEK1,PDK4,CD36,PDE8B,DLGAP5,CAV1,ZBTB16,GINS3,KLF4,KLF2,SLC7A5,NR4A3,PSAT1,CCNE1,ID4
gene_set_query	809	CREB3L4	738.7	ARCHS4 Coexpression,575;Enrichr Queries,53;GTEx Coexpression,1588	TOP2A,FEN1,MCM7,SPINT2,MKI67,LMNB1,CDC20,CHEK2,CHEK1,STMN1,NUF2,PDK4,PBK,NUSAP1,MYBL2,TK1,SOX4,CEP55,CCNA2,SLC7A5,ASPM,MELK,MTHFD2,BIRC5,KIF20A,FKBP4,DTL,ASF1B,NCAPG,HMMR,TYMS,CENPA,LRP8,AURKB,AURKA,UNG,SELENBP1,CCNB2,CCNB1,TFAP2C,RRM2,UBE2C,PLK1,TMEM132A,CDC6,KLF4,NDC80,CENPF,PRC1,PSAT1,APEX1,CDKN3
gene_set_query	810	ZNF682	738.7	ARCHS4 Coexpression,1117;Enrichr Queries,282;GTEx Coexpression,817	TOP2A,KIF11,ENO2,PRPF19,AURKB,AURKA,RAD51AP1,SLC7A5,ASPM,CENPF,MELK,CA2,CHEK2,STMN1,MCM3,MCM4,MCM6,PDE8B,MYH10,DTL,BUB1,SLC12A8,SOX4,DLGAP5
gene_set_query	811	CENPB	739.7	ARCHS4 Coexpression,915;Enrichr Queries,708;GTEx Coexpression,596	B4GALT2,MARCKSL1,MCM7,COBL,ENO1,RANGAP1,PRPF19,AURKB,LMNB2,SLC7A5,FEZ1,SERPINH1,EIF4EBP1,MCM3,CYC1,MCM6,FKBP4,ASPA
gene_set_query	812	BHLHE41	742.0	ARCHS4 Coexpression,856;GTEx Coexpression,628	TTLL7,MARCKSL1,NR4A3,HSPB6,FEZ1,FHL1,SPP1,CORO2B,LYVE1
gene_set_query	813	ZNF598	742.3	ARCHS4 Coexpression,295;Enrichr Queries,1086;GTEx Coexpression,846	B4GALT2,RRM2,MCM7,CDCA4,CAD,LTBP4,CBLC,ENO1,ABCA12,RANGAP1,PRPF19,FOXM1,AURKB,LMNB2,LMNB1,SLC7A5,KIFC1,EIF4EBP1,RCC1,MYBL2,FKBP4
gene_set_query	814	DBX1	742.7	ARCHS4 Coexpression,876;Enrichr Queries,558;GTEx Coexpression,794	TFAP2C,MARCKSL1,EPAS1,DLX5,ZBTB16,NR2F1,TCF21,SPINT2,KLF4,TBX4,AURKB,NIPSNAP1,GREM1,MEIS1,CXCL12,SOX17,TAL1,APEX1,PRAME,DNAI1,DBN1
gene_set_query	815	ZNF200	743.7	ARCHS4 Coexpression,990;Enrichr Queries,427;GTEx Coexpression,814	FEN1,RRM2,CDCA4,CCNF,WFDC1,HMMR,PRPF19,CENPA,CKAP4,AURKB,SRPK1,LMNB1,AURKA,CCNA2,SLC7A5,RAB11FIP1,RACGAP1,RFWD3,ADAMTSL3,BIRC5,KIF2C,ASPA,SOX4,ASF1B
gene_set_query	816	DEAF1	746.5	ARCHS4 Coexpression,1105;Enrichr Queries,1048;ReMap ChIP-seq,140;GTEx Coexpression,693	GPM6A,FEN1,HSPB6,SHC1,FAM107A,LTBP4,CDCA8,BUB1B,PRPF19,ENO2,RASIP1,LMNB2,AURKB,TCEAL2,CHEK2,SERPINH1,PAK6,CYC1,SKP2,DLGAP5,SOX4,SPTBN2,MARCKSL1,ZBTB16,TMEM132A,COX6B1,SLC7A5,BIRC5,KIF2C,KIF20A,CENPO
gene_set_query	817	ZZZ3	746.6	ARCHS4 Coexpression,1316;ENCODE ChIP-seq,86;Enrichr Queries,1386;ReMap ChIP-seq,157;GTEx Coexpression,788	TOP2A,GPX3,NR2F1,LMOD1,PIK3R1,AURKB,FGR,MMP14,SLPI,COL5A2,DEPDC1,HOXC6,MCM2
gene_set_query	818	ZFP57	747.0	ARCHS4 Coexpression,1296;Enrichr Queries,127;GTEx Coexpression,818	TOP2A,EPAS1,MKI67,AURKB,UCHL1,CCNB1,MYCT1,CA2,CHEK2,STMN1,MYBL2,SOX4,CEP55,JAM2,IL33,MARCKSL1,RRM2,ANGPT1,GPX3,LMO2,COBL,SULF1,KLF4,KLF2,SLC7A5,CXCL12,FEZ1,COL5A2,MGP,ASPA,MYL9
gene_set_query	819	HLX	749.3	ARCHS4 Coexpression,1285;Enrichr Queries,406;GTEx Coexpression,557	PTGER4,EPAS1,CAV1,LMO2,FGL2,HBB,ADRB2,LRRC32,KLF4,GNG11,AURKB,KLF2,FGR,MMP14,MEIS1,IL18RAP,CXCL12,PLAU,DPEP2,S1PR1,MNDA,CD33,ENG
gene_set_query	820	PIN1	749.5	ARCHS4 Coexpression,826;GTEx Coexpression,673	UCHL1,SMARCB1,TCEAL2,STMN1,EIF4EBP1,CYC1,CIT,COX6B1
gene_set_query	821	ZFP64	751.0	ARCHS4 Coexpression,1340;Enrichr Queries,764;GTEx Coexpression,149	LRRC36,PCNA,CDCA4,CCNF,WFDC1,KIF11,PIK3R1,ABCA12,MKI67,CENPA,AURKB,LMNB1,CHAF1A,CHEK2,CHEK1,MYBL2,SOX4,TFAP2C,RRM1,COBL,KLF4,PAICS,UCK2,MEIS1,PSAT1,MCM4,RAB38,MCM2
gene_set_query	822	ZFP37	751.3	ARCHS4 Coexpression,717;Enrichr Queries,224;GTEx Coexpression,1313	RTN1,PLOD2,PIK3R1,PRPF19,AURKB,TMEM47,UCHL1,CA2,CHEK2,STMN1,PDK4,SERPINH1,GPRASP1,SOX4,JAM2,ANGPT1,CAV1,NR2F1,KLF4,GNG11,TTLL7,PSAT1,FEZ1,ID4,CDO1,RBMS3
gene_set_query	823	LHX1	752.0	ARCHS4 Coexpression,470;Enrichr Queries,1034	GPM6A,MARCKSL1,DLX5,NR2F1,ENO2,AURKB,LAPTM4B,MEIS1,UCHL1,MYCT1,CXCL12,SOX17,FEZ1,STMN1,ID4,SOX4
gene_set_query	824	CPEB1	753.0	ARCHS4 Coexpression,835;GTEx Coexpression,671	GPM6A,MARCKSL1,RSRC1,FEZ1,TCEAL2,STMN1,PLCE1,ADRB1,PDE8B
gene_set_query	825	ZNF784	754.3	ARCHS4 Coexpression,636;Enrichr Queries,943;GTEx Coexpression,684	HSPB6,ACTN2,MDH2,LMO2,LTBP4,LDB3,KLF4,PRPF19,AURKB,KLF2,SLC7A5,SGCA,PDK4,SERPINH1,SOX4,SGCG
gene_set_query	826	ZNF735	754.5	ARCHS4 Coexpression,624;GTEx Coexpression,885	CCNB1,RRM2,ZWILCH,MMP1,CCNE1,UBE2C,GINS3,HPRT1,CENPA
gene_set_query	827	TFEB	755.3	Literature ChIP-seq,122;ARCHS4 Coexpression,1093;Enrichr Queries,1073;GTEx Coexpression,733	EPAS1,GMNN,HBB,PIK3R1,FOXM1,AURKB,CCNB1,CHAF1A,CA2,STMN1,CD33,CCT3,STARD13,DUSP1,ZBTB16,KLF4,KLF2,FGR,SLC7A5,APEX1,MGP,DPEP2,DEPDC1,TIMELESS,CENPM,MNDA,ALDH18A1,DTL,MCM2
gene_set_query	828	FOXN2	755.7	ARCHS4 Coexpression,368;Enrichr Queries,1023;GTEx Coexpression,876	B4GALT2,SMARCB1,EPAS1,TMEM132A,FGL2,NME4,PIK3R1,KLF4,SAMHD1,AURKB,KLF2,FGR,SLC7A5,IL18RAP,MTHFD2,PSAT1,SERPINH1,MNDA,DBN1,MCM2
gene_set_query	829	ZNF282	756.0	ARCHS4 Coexpression,482;Enrichr Queries,364;GTEx Coexpression,1422	B4GALT2,CDCA4,PRPF19,AURKB,LMNB2,LMNB1,CDC20,CHAF1A,FAM184A,CHEK2,SERPINH1,EIF4EBP1,RCC1,MYBL2,MYH10,SOX4,MARCKSL1,RRM2,CAD,NR2F1,CDC6,RANGAP1,KLF4,SLC7A5,KIFC1,BIRC5
gene_set_query	830	SNAI3	758.3	ARCHS4 Coexpression,814;Enrichr Queries,905;GTEx Coexpression,556	GYPC,GPX3,LMO2,HBB,ADRB2,KLF4,AURKB,KLF2,FGR,SLC7A5,TPPP3,IL18RAP,NR4A3,CA2,DPEP2,MNDA,CD33
gene_set_query	831	ZNF665	759.7	ARCHS4 Coexpression,790;Enrichr Queries,345;GTEx Coexpression,1144	LRRC36,STARD13,GYPC,GPX3,CAV1,WFDC1,PLOD2,PIK3R1,ADRB2,SULF1,KLF4,PRPF19,AURKB,KLF2,SLC7A5,MEIS1,CHEK2,ADAMTSL3,PDK4,ID4,MYH10,ASPA,SOX4,RBMS3
gene_set_query	832	GCM1	760.0	ARCHS4 Coexpression,1039;Enrichr Queries,788;GTEx Coexpression,453	TFAP2C,EPAS1,ZBTB16,HBB,ADRB1,PIK3R1,KLF4,AURKB,FGR,MEIS1,IL18RAP,NR4A3,CLEC1A,CA2,RSRC1,CHEK2,DPEP2,MNDA,CD36,CD33,SOX4
gene_set_query	833	RORC	760.3	ARCHS4 Coexpression,420;Enrichr Queries,358;GTEx Coexpression,1503	PTGER4,CLIC5,EPAS1,FHL1,LDB3,ADRB2,ACACB,AURKB,SELENBP1,SEC14L3,SGCA,PLAU,CA2,CHEK2,PDK4,AOX1,CD36,SOX4,SGCG,GPX3,ACTN2,ZBTB16,COBL,KLF4,DES,GPD1,GPD1L
gene_set_query	834	ZNF713	760.3	ARCHS4 Coexpression,731;Enrichr Queries,662;GTEx Coexpression,888	SEMA5A,LRRC36,MARCKSL1,NR2F1,WFDC1,PIK3R1,ADRB2,FOXM1,PRPF19,AURKB,MEIS1,FEZ1,CHEK2,LAMP3,ADAMTSL3,STMN1,PDK4,ID4,ASPA,SOX4
gene_set_query	836	NR1D1	761.3	ARCHS4 Coexpression,1475;Enrichr Queries,337;GTEx Coexpression,472	TFAP2C,RRM2,DLX5,EPAS1,GPX3,ZBTB16,LTBP4,COBL,PIK3R1,ADRB2,ABCA12,KLF4,AURKB,KLF2,SLC7A5,MMP14,NR4A3,CA2,CHEK2,MGP,PDK4,SDC1,RAB38,SOX4
gene_set_query	837	IKZF2	761.3	ARCHS4 Coexpression,1409;Enrichr Queries,850;GTEx Coexpression,25	ERCC6L,CCNF,KIF14,HJURP,BUB1B,MCM10,ENO1,KIF11,MKI67,LMNB1,EXO1,PPAT,CHEK2,CHEK1,NUSAP1,MYBL2,DLGAP5,SOX4,CCNA2,ASPM,KIFC1,MCM3,MCM4,PDE5A,DTL,MCM2,PTGER4,PCNA,CDCA4,EPAS1,CDCA8,NCAPG,HMMR,PIK3R1,TYMS,CENPA,AURKB,RAD51AP1,S1PR1,BUB1,E2F8,GINS2,RRM2,UBE2C,ZBTB16,KLF4,PAICS,ZWINT,CENPE,MEIS1,CENPM,MAD2L1
gene_set_query	838	ONECUT2	761.3	ARCHS4 Coexpression,493;Enrichr Queries,460;GTEx Coexpression,1331	GPM6A,MARCKSL1,RTN1,SYT1,EPAS1,ZBTB16,NR2F1,MKI67,KLF4,NIPSNAP1,AURKB,MEIS1,UCHL1,CXCL12,NR4A3,CA2,CHEK2,STMN1,ID4,SLIT3,STXBP6,SOX4
gene_set_query	839	LHX3	764.7	ARCHS4 Coexpression,220;Enrichr Queries,1115;GTEx Coexpression,959	PTGER4,TFAP2C,SYNM,MARCKSL1,PCNA,RRM2,SSR4,NR2F1,SPINT2,KLF4,PRPF19,LRP8,AURKB,LMNB1,TPX2,SOX17,MTHFD2,KIFC1,PAK6,MYBL2,SOX4,SPTBN2
gene_set_query	840	ZNF789	764.7	ARCHS4 Coexpression,1015;Enrichr Queries,95;GTEx Coexpression,1184	LRRC36,CDCA3,MCM7,TROAP,HJURP,NCAPG,WFDC1,MCM10,KIF11,HMMR,MKI67,LRP8,AURKB,LMNB1,AURKA,CDC20,CCNB1,CHEK2,ADAMTSL3,NUSAP1,MYBL2,SKP2,CEP55,FANCI,RFC4,RRM2,PLK1,CENPE,ASPM,CENPF,PRC1,MCM4,KIF20A,MCM6,ASPA,MCM2
gene_set_query	841	SP4	764.8	ARCHS4 Coexpression,1402;ENCODE ChIP-seq,61;Enrichr Queries,750;ReMap ChIP-seq,125;GTEx Coexpression,1486	TOP2A,LRRC36,FEN1,FCN3,MCM7,SPINT2,ENO2,MKI67,LMNB2,LMNB1,KIF15,PTTG1,CHEK2,PRX,STMN1,NUF2,PDK4,RCC1,TK1,SOX4,RFC2,ACTL6A,PDIA6,COX6B1,FGR,CCNA2,BIRC5,KIF2C,MCM6,DTL,DBN1,MCM2,RNASEH2A,CDCA3,SHMT2,SHC1,LTBP4,NCAPG,PIK3R1,RASIP1,AURKB,RAD51AP1,SERPINH1,CYC1,BUB1,E2F8,GINS2,CYB5A,MARCKSL1,RRM2,MDH2,TMEM132A,KLF4,KLF2,CENPF,APEX1,ALDH18A1,CENPO,CDKN3
gene_set_query	842	SP1	765.2	ARCHS4 Coexpression,1433;ENCODE ChIP-seq,11;Enrichr Queries,914;ReMap ChIP-seq,128;GTEx Coexpression,1340	TOP2A,FCN3,HSPB6,MCM7,CAB39L,KIF14,HJURP,CBLC,ENO2,LMNB2,KIF15,LMNB1,CDC20,UCHL1,SGCA,PTTG1,CHEK2,PRX,STMN1,NUF2,NUSAP1,RCC1,ENPP4,OIP5,RSPO1,TK1,IFT57,SOX4,DLGAP5,CCT3,DUSP1,RFC2,RFX2,RANGAP1,PDIA6,COX6B1,CIT,CCNA2,SLC7A5,ASPM,MTHFD2,BIRC5,DBN1,RNASEH2A,PCNA,CDCA3,SHC1,EPAS1,TROAP,LTBP4,TTK,PIK3R1,HMMR,RASIP1,AURKB,AURKA,CCNB2,CCNB1,RACGAP1,TCEAL2,BUB1,HOXC6,E2F8,GINS1,GINS2,CYB5A,RRM1,SPAG5,CAV…
gene_set_query	843	CSRNP2	765.5	ARCHS4 Coexpression,466;GTEx Coexpression,1065	TTLL7,UCHL1,MARCKSL1,RTN1,FAM184A,TCEAL2,TMEM132A,ENO2,CORO2B,DBN1
gene_set_query	844	BATF	765.6	ARCHS4 Coexpression,1548;ENCODE ChIP-seq,115;Enrichr Queries,1251;ReMap ChIP-seq,198;GTEx Coexpression,716	PTGER4,RNASEH2A,FGL2,ADRB2,TSPAN12,ABCA12,BZW2,GIMAP6,AURKB,LMNB1,PLAC8,RAB11FIP1,SGCA,CHEK2,S1PR1,CD33,RFC2,TMEM132A,KLF2,FGR,SLC7A5,NR4A3,MTHFD2,GORASP2,MCM3,CENPM,RBMS3
gene_set_query	845	NFKB1	768.0	ARCHS4 Coexpression,1575;Enrichr Queries,998;ReMap ChIP-seq,104;GTEx Coexpression,395	PTGER4,RNASEH2A,CDCA3,GYPC,MCM7,SHMT2,SHC1,EPAS1,LTBP4,CBLC,THY1,PIK3R1,MKI67,ENO2,LRRC32,LRP8,AURKB,LMNB2,LMNB1,SGCA,PLAU,NUSAP1,HOXC6,GINS2,MARCKSL1,RFC2,CAV1,CDC6,SULF1,KLF4,SLC7A5,NR4A3,APEX1,MCM3,MCM2
gene_set_query	846	ZNF488	768.0	ARCHS4 Coexpression,1351;Enrichr Queries,185	SYT1,PLLP,ITGB4,CAV1,COBL,MCM10,KIF11,TYMS,CORO2B,AURKB,LMNB1,CDC20,CCNA2,SLC7A5,PLAU,PODXL,CA2,CHEK2,PDK4,BIRC5,KIF20A,STXBP6,E2F8
gene_set_query	847	ZNF620	769.3	ARCHS4 Coexpression,1394;Enrichr Queries,51;GTEx Coexpression,863	TOP2A,LRRC36,ERCC6L,MCM7,KIF14,MCM10,KIF11,MKI67,PRPF19,KIF15,LMNB1,CHAF1A,RSRC1,EXO1,CHEK2,CHEK1,NUF2,ENPP4,OIP5,MYBL2,SOX4,CEP55,DLGAP5,RFC4,CCNA2,CDCP1,MTHFD2,CCNE1,MCM3,BIRC5,MCM4,KIF2C,KIF20A,DTL,ASF1B,CDCA4,TTK,AURKB,UNG,RAD51AP1,FAM184A,BUB1,E2F8,GINS1,GINS2,RRM2,CDC6,TPX2,CENPF,PSAT1,RFWD3
gene_set_query	848	PAX3	770.0	ARCHS4 Coexpression,395;Enrichr Queries,517;GTEx Coexpression,1398	TFAP2C,MARCKSL1,ZBTB16,NR2F1,ENO1,SULF1,KLF4,AURKB,NIPSNAP1,GREM1,TMEM47,MEIS1,CXCL12,NR4A3,SOX17,TAL1,FEZ1,COL5A2,ID4,MYH10,DBN1,JAM2,HOXC6,PKNOX2
gene_set_query	849	ZNF512B	770.0	ARCHS4 Coexpression,446;Enrichr Queries,683;GTEx Coexpression,1181	FEN1,MARCKSL1,PLK1,TMEM132A,CAD,SPINT2,PIK3R1,KIF11,PRPF19,RANGAP1,AURKB,LMNB2,LMNB1,SLC7A5,PLAU,KIFC1,SERPINH1,FKBP4,MYH10,SOX4,DBN1
gene_set_query	850	SLC2A4RG	771.7	ARCHS4 Coexpression,968;Enrichr Queries,110;GTEx Coexpression,1237	B4GALT2,FEN1,RNASEH2A,MCM7,ENO1,KIF11,TYMS,PRPF19,AURKB,LMNB2,CDC20,PTTG1,PLAU,SERPINH1,NUSAP1,EIF4EBP1,OIP5,MYBL2,TK1,SOX4,GINS2,RRM2,UBE2C,PLK1,TMEM132A,LSR,NETO2,TMEM106C,CENPM,MCM4,MCM6,DBN1,ASF1B
gene_set_query	851	ZNF404	772.0	ARCHS4 Coexpression,535;Enrichr Queries,874;GTEx Coexpression,907	RTN1,KLF4,PRPF19,CORO2B,AURKB,SLC7A5,UCHL1,TMEM158,NR4A3,PODXL,CA2,TCEAL2,LAMP3,FEZ1,STMN1,PDK4,S1PR1,GPRASP1,CDO1,SOX4
gene_set_query	852	ZNF334	772.7	ARCHS4 Coexpression,924;Enrichr Queries,132;GTEx Coexpression,1262	TOP2A,PLOD2,PRPF19,CHRDL1,ACACB,AURKB,TMEM47,CHEK2,STMN1,PDK4,PIP5K1B,CD36,RSPO1,GPRASP1,PDE8B,JAM2,SOX4,SLC14A1,SYT1,ANGPT1,MMP1,ZBTB16,SULF1,KLF4,MEIS1,CXCL12,NR4A3,MMRN1,COL5A2,ID4,PDE5A
gene_set_query	853	GLYR1	772.7	ARCHS4 Coexpression,946;ReMap ChIP-seq,2;GTEx Coexpression,1370	TOP2A,SYNM,BUB1B,MCM10,PRPF19,LMNB2,LMNB1,CHAF1A,EXO1,PPAT,CHEK1,NUSAP1,OIP5,SKP2,ACTL6A,KIF23,RANGAP1,MELK,MTHFD2,KIFC1,MCM3,MCM4,KIF2C,KIF20A,MCM6,MCM2,CDCA8,TYMS,HIGD1B,AURKA,SRM,CCNB2,PAK6,RAD54L,BUB1,FANCI,RRM1,SPAG5,EIF2AK1,PAICS,NDC80,TPX2,CENPF,PRC1,PSAT1,RFWD3,GIPC2,ALDH18A1,AARS
gene_set_query	854	ZNF582	772.7	ARCHS4 Coexpression,1570;Enrichr Queries,316;GTEx Coexpression,432	LAD1,SYNM,HSPB6,EPAS1,CBLC,PIK3R1,ADRB2,SAMHD1,AURKB,RAB11FIP1,PDZD2,CA2,CHEK2,PDK4,S1PR1,CD36,GPX3,MAMDC2,LSR,KLF4,KLF2,CDCP1,NR4A3,APEX1,ID4,SDC1
gene_set_query	855	ZNF45	773.3	ARCHS4 Coexpression,58;Enrichr Queries,797;GTEx Coexpression,1465	TOP2A,FEN1,PCNA,MCM7,NCAPG,BUB1B,MCM10,PIK3R1,KIF11,MKI67,AURKB,UNG,LMNB1,RACGAP1,EXO1,CHEK2,SKP2,SOX4,E2F8,FANCI,RRM2,SPAG5,KIF23,NETO2,NDC80,ASPM,RFWD3,KIF4A,DEPDC1,MCM3,KIF20A,DTL
gene_set_query	856	IRF3	773.6	ARCHS4 Coexpression,1207;ENCODE ChIP-seq,4;Enrichr Queries,1069;ReMap ChIP-seq,4;GTEx Coexpression,1584	TOP2A,SMARCB1,HSPB6,MCM7,CAB39L,CCNF,HJURP,MCM10,ENO1,FOXM1,CDC20,CHAF1A,CHEK2,NUSAP1,ENPP4,NEK2,OIP5,TK1,SKP2,DLGAP5,SOX4,CCT3,SSR4,ACTL6A,RFX2,KIF23,RANGAP1,PDIA6,CIT,COX6B1,CCNA2,FGR,ASPM,ESPL1,MTHFD2,KIFC1,MCM3,DEPDC1,DPEP2,KIF2C,KIF20A,MCM6,DTL,ASF1B,MCM2,RNASEH2A,PCNA,CDCA3,SHC1,TROAP,LTBP4,CDCA8,TTK,HMMR,CENPA,AURKB,UNG,AURKA,SRM,RAD51AP1,CCNB2,CCNB1,RAB11FIP1,EIF4EBP1,RAD54L,PAK6,CYC1,MYH…
gene_set_query	857	ZNF83	773.8	ARCHS4 Coexpression,552;Enrichr Queries,1118;ReMap ChIP-seq,160;GTEx Coexpression,1265	ACVRL1,B4GALT2,SMARCB1,CDCA3,HJURP,PLOD2,PIK3R1,PRPF19,RASIP1,AURKB,LMNB2,LMNB1,CHAF1A,CHEK2,PSMD2,ADAMTSL3,GPRASP1,SOX4,CCT3,RRM1,EIF2AK1,RANGAP1,KLF4,SLC7A5,CDCP1,MELK,TAL1,KIF2C,MNDA,ASPA,ENG,MCM2
gene_set_query	858	TBX21	774.0	ARCHS4 Coexpression,542;Enrichr Queries,1026;ReMap ChIP-seq,149;GTEx Coexpression,1379	PTGER4,RNASEH2A,SHC1,FGL2,HBB,ENO1,ADRB2,ENO2,TSPAN12,GIMAP6,AURKB,LMNB1,PLAC8,RAB11FIP1,IL18RAP,PTTG1,SGCA,S1PR1,MARCKSL1,TMEM132A,CDC6,KLF4,KLF2,FGR,NR4A3,MTHFD2,DPEP2,CENPM,MNDA
gene_set_query	859	MYRF	775.0	ARCHS4 Coexpression,1209;GTEx Coexpression,341	MARCKSL1,SLC6A8,PLLP,CA2,FEZ1,CLDN18,COBL,CA9,ASPA,SPTBN2
gene_set_query	860	ZNF662	775.3	ARCHS4 Coexpression,735;Enrichr Queries,162;GTEx Coexpression,1429	SEMA5A,LRRC36,VIPR1,EPAS1,WFDC1,PIK3R1,PRPF19,AURKB,LMNB2,CHEK2,AOX1,CD36,GPRASP1,JAM2,ANGPT1,GPX3,CAV1,ZBTB16,MAMDC2,KLF4,MEIS1,CXCL12,MGP,ID4,CDO1,MYL9,ASPA,RBMS3
gene_set_query	861	NKX24	776.5	ARCHS4 Coexpression,349;GTEx Coexpression,1204	CHAF1A,ESPL1,EXO1,PRC1,CCNF,DENND2A,BIRC5,PRAME,MYBL2,RANGAP1,LMNB2
gene_set_query	862	ZSCAN10	776.7	ARCHS4 Coexpression,93;Enrichr Queries,732;GTEx Coexpression,1505	LAD1,EPAS1,BUB1B,AURKB,LMNB2,UNG,LMNB1,LAPTM4B,CHAF1A,PODXL,CA2,CHEK2,CA4,SERPINH1,MYBL2,MYH10,BUB1,GINS1,CAD,COBL,LSR,KLF4,PAICS,KLF2,NIPSNAP1,CXCL12,PSAT1,MCM3,MCM4,DSG2,DBN1
gene_set_query	863	ZNF587B	777.5	ARCHS4 Coexpression,517;GTEx Coexpression,1038	GINS1,RFC2,CHEK2,PPAT,CHEK1,CDC6,WDR12,PAICS,SRPK1
gene_set_query	864	NFIX	779.7	ARCHS4 Coexpression,511;Enrichr Queries,457;GTEx Coexpression,1371	HSPB6,EPAS1,CAV1,ZBTB16,FHL1,NR2F1,LTBP4,COBL,PIK3R1,THY1,ENO2,KLF4,CORO2B,AURKB,KLF2,SLC7A5,MEIS1,CXCL12,COL5A2,MGP,SERPINH1,SLIT3,SOX4,SPTBN2
gene_set_query	865	ZNF212	779.7	ARCHS4 Coexpression,1090;Enrichr Queries,939;GTEx Coexpression,310	LAD1,MARCKSL1,SMARCB1,CDCA4,CBLC,RANGAP1,KLF4,GIMAP6,AURKB,KLF2,SLC7A5,CDCP1,ESPL1,RFWD3,CHEK2,MCM3,SDC1,RAB38,PDE5A,SOX4,MCM2
gene_set_query	866	FOXP3	780.3	Literature ChIP-seq,86;ARCHS4 Coexpression,1359;Enrichr Queries,771;GTEx Coexpression,905	HBB,THY1,MKI67,FOXM1,KLF4,GIMAP6,AURKB,KLF2,FBLN5,SRPK1,FGR,CCNB1,CXCL12,NR4A3,DPEP2,BIRC5,PLCE1,MYBL2,CD33
gene_set_query	867	RHOXF1	781.0	ARCHS4 Coexpression,870;Enrichr Queries,136;GTEx Coexpression,1337	SRPX,TMPRSS4,ADRB2,FHL5,ENO2,LRRC32,CHRDL1,ACTG2,TMEM47,CNN1,PDZD2,C1QTNF7,PDK4,LEPR,PRAME,CD36,GPRASP1,PDE8B,DNAI1,SGCG,E2F8,GPX3,MMP1,ZBTB16,MAMDC2,COBL,KLF4,AGTR1,ID4,RGN,HPRT1,RBMS3
gene_set_query	868	ZSCAN1	781.7	ARCHS4 Coexpression,335;Enrichr Queries,1357;GTEx Coexpression,653	GPM6A,RTN1,SSR4,KCNA5,SPINT2,KLF4,ENO2,AURKB,SLC7A5,UCHL1,SOX17,FAM184A,TCEAL2,FEZ1,GPRASP1,CDO1
gene_set_query	869	ZNF696	782.0	ARCHS4 Coexpression,868;Enrichr Queries,853;GTEx Coexpression,625	MARCKSL1,RRM2,SMARCB1,CCNF,KIF14,PIK3R1,PRPF19,WDR12,KLF4,TYMS,AURKB,LMNB2,SLC7A5,PPAT,SERPINH1,MCM4,KIF2C,SOX4,AARS
gene_set_query	870	ZNF91	783.0	ARCHS4 Coexpression,781;Enrichr Queries,452;GTEx Coexpression,1116	TOP2A,RRM2,RTN1,PIK3R1,ENO2,MKI67,PRPF19,AURKB,LMNB1,CCNA2,SLC7A5,ASPM,CENPF,CA2,CHEK2,ADAMTSL3,STMN1,PBK,MCM3,MCM6,GPRASP1,SOX4
gene_set_query	871	PRDM12	783.3	ARCHS4 Coexpression,860;Enrichr Queries,642;GTEx Coexpression,848	TFAP2C,RTN1,DLX5,SHMT2,ZBTB16,NR2F1,KLF4,TMC5,AURKB,GREM1,UCHL1,TPPP3,MEIS1,TAL1,TCEAL2,SLIT3,RSPO1,SKP2,HOXC6
gene_set_query	872	PAX2	783.3	ARCHS4 Coexpression,871;Enrichr Queries,789;GTEx Coexpression,690	EPAS1,ZBTB16,NR2F1,LTBP4,TCF21,KLF4,AURKB,MEIS1,EMCN,CXCL12,PODXL,TAL1,SPP1,ID4,ITGA8,FOLR1,PKNOX2,HOXC6
gene_set_query	873	GBX1	784.7	ARCHS4 Coexpression,346;Enrichr Queries,489;GTEx Coexpression,1519	CLIC5,SYNM,HSPB6,DLX5,FHL1,ADRB1,LDB3,AURKB,SGCA,RSPO1,SGCG,PKNOX2,HOXC6,TFAP2C,ACTN2,ZBTB16,LMO2,NR2F1,TBX4,MEIS1,NR4A3,DES,TAL1,ID4,GPD1L
gene_set_query	875	FOXR1	787.0	ARCHS4 Coexpression,328;Enrichr Queries,948;GTEx Coexpression,1085	LRRC36,PTGER4,PCNA,UBE2C,GINS3,PLK1,TMEM132A,CENPA,AURKA,SRM,SEC14L3,CCNB1,PTTG1,PLAU,CCNE1,GIPC2,NUSAP1,PRAME,OIP5,MYBL2,DBN1
gene_set_query	876	RBSN	788.0	ARCHS4 Coexpression,1070;GTEx Coexpression,506	TTLL7,GPM6A,UCK2,FEZ1,TCEAL2,ADAMTSL3,CORO2B,ASPA
gene_set_query	877	SMAD4	789.0	Literature ChIP-seq,32;ARCHS4 Coexpression,1529;Enrichr Queries,1085;ReMap ChIP-seq,191;GTEx Coexpression,1108	SEMA5A,SYNM,WFDC1,AQP4,ENO1,SPINT2,LDB2,ABCA12,ARHGAP6,LMNB2,LAPTM4B,UCHL1,SOX17,SGCA,RSRC1,CHEK2,EFCAB1,NUF2,PBK,NEK2,CD36,ADAMTS8,SOX4,SLC12A8,CEP55,PKNOX2,PLLP,MAMDC2,LSR,TMC5,PDIA6,COX6B1,SLC7A5,AGTR1,CLDN18,BIRC5,ITIH5,PCNA,EPAS1,SLC1A1,TMPRSS4,LTBP4,KCNA5,PIK3R1,AURKB,FBLN5,CNN1,FAM184A,PODXL,EIF4EBP1,S1PR1,PIP5K1B,PRAME,JAM2,STARD13,ANGPT1,FZD4,CAV1,ZBTB16,PDE2A,KLF4,CORO2B,KLF2,UCK2,MEIS1…
gene_set_query	878	NOTO	789.7	ARCHS4 Coexpression,1095;Enrichr Queries,857;GTEx Coexpression,417	LRRC36,GPX2,TFAP2C,FOXF1,DLX5,ZBTB16,TCF21,WFDC1,ENO2,KLF4,PRPF19,TBX4,NR4A3,SOX17,CA2,CA4,CLDN18,PIP5K1B,CA9,ASPA
gene_set_query	879	TBX19	790.0	ARCHS4 Coexpression,783;Enrichr Queries,591;GTEx Coexpression,996	SSR4,LMO2,KIF14,WFDC1,SPINT2,KLF4,PRPF19,AURKB,KLF2,LMNB2,SLC7A5,ASPM,CENPF,NR4A3,EXO1,CHEK2,NUF2,S1PR1,FKBP4,ASPA,SOX4
gene_set_query	880	CEBPE	791.3	ARCHS4 Coexpression,1280;Enrichr Queries,431;GTEx Coexpression,663	CFD,TOP2A,RRM2,ZBTB16,HBB,ENO1,MKI67,KLF4,AURKB,KLF2,FGR,CDC20,SLPI,TAL1,PLAU,DPEP2,BIRC5,MNDA,CD36,TK1,CD33
gene_set_query	881	ZNF680	791.7	ARCHS4 Coexpression,1473;Enrichr Queries,102;GTEx Coexpression,800	TOP2A,GPM6A,FAM107A,KIF14,BUB1B,AQP4,TTK,PIK3R1,KIF11,HMMR,LRP8,AURKB,LMNB1,AURKA,RAD51AP1,CCNB1,CHEK2,NUF2,PBK,NUSAP1,BUB1,DLGAP5,E2F8,GINS1,RRM2,NDC80,CCNA2,CENPE,ASPM,CENPF,DEPDC1,DTL,MAD2L1
gene_set_query	882	REPIN1	792.0	ARCHS4 Coexpression,768;Enrichr Queries,653;GTEx Coexpression,955	MARCKSL1,RRM2,MCM7,MDH2,SHMT2,CAD,ENO1,PIK3R1,KLF4,PRPF19,AURKB,LMNB2,LMNB1,SLC7A5,LAPTM4B,KIFC1,CHEK2,EIF4EBP1,CYC1,SOX4
gene_set_query	883	CENPT	792.0	ARCHS4 Coexpression,1210;Enrichr Queries,15;GTEx Coexpression,1151	TOP2A,FEN1,MCM7,ZWILCH,CCNF,GMNN,HJURP,BUB1B,MCM10,ENO1,KIF11,MKI67,FOXM1,ARHGAP6,KIF15,LMNB1,CDC20,CHAF1A,PTTG1,EXO1,CHEK2,STMN1,NUF2,PBK,NUSAP1,RCC1,NEK2,MYBL2,TK1,CEP55,DLGAP5,KIF23,RANGAP1,CCNA2,SLC7A5,ASPM,MELK,ESPL1,MTHFD2,KIFC1,CCNE1,TIMELESS,MCM3,BIRC5,MCM4,KIF2C,KIF20A,MCM6,DTL,DBN1,ASF1B,PCNA,CDCA3,SHMT2,TROAP,CDCA8,NCAPG,TTK,HMMR,TYMS,CENPA,AURKB,AURKA,RAD51AP1,CCNB2,CCNB1,RACGAP1,SERP…
gene_set_query	884	ZKSCAN1	792.4	ARCHS4 Coexpression,1259;ENCODE ChIP-seq,60;Enrichr Queries,1295;ReMap ChIP-seq,251;GTEx Coexpression,1097	MCM7,KIF14,HJURP,CBLC,SPINT2,KIF11,TSPAN12,LMNB2,KIF15,PSMD2,ADAMTSL3,PRX,STMN1,NUSAP1,NEK2,CA9,TK1,SOX4,CCT3,DUSP1,ACTL6A,LSR,CKAP4,SLC7A5,ASPM,TMEM106C,MCM6,DBN1,ENG,CFD,RNASEH2A,SHC1,LTBP4,CDCA8,NCAPG,PIK3R1,SAMHD1,RASIP1,AURKB,SRM,CCNB1,SERPINH1,RAD54L,PRAME,CYC1,BUB1,GINS1,FANCI,MARCKSL1,TFAP2C,RRM1,SPAG5,MDH2,EIF2AK1,KLF4,KLF2,SRPK1,CENPE,APEX1,KIF4A,SDC1,ALDH18A1
gene_set_query	885	FOXD2	793.0	ARCHS4 Coexpression,1565;Enrichr Queries,601;GTEx Coexpression,213	SEMA5A,PTGER4,GPM6A,ITGB4,EPAS1,LTBP4,SAMHD1,AURKB,SELENBP1,ACADL,PRX,PLCE1,SOX4,E2F8,STARD13,FOXF1,ZBTB16,NR2F1,ABCA8,KLF4,KLF2,MEIS1,CXCL12,TAL1,ID4,RBMS3
gene_set_query	886	PTF1A	793.0	ARCHS4 Coexpression,1022;Enrichr Queries,785;GTEx Coexpression,572	CYB5A,TFAP2C,SSR4,FOXF1,GMNN,NR2F1,KLF4,TRHDE,TBX4,AURKB,SRM,CXCL12,NR4A3,RAB11FIP1,SOX17,ACADL,TAL1,GIPC2,EIF4EBP1
gene_set_query	887	MLXIPL	793.3	ARCHS4 Coexpression,715;Enrichr Queries,299;GTEx Coexpression,1366	CFD,CYB5A,HLF,EPAS1,GPX3,ADH1B,ZBTB16,KLF4,ACACB,AURKB,SELENBP1,FABP4,CXCL12,CA2,PSAT1,CHEK2,GPD1,CA4,PDK4,RGN,AOX1,CD36,CDO1
gene_set_query	888	ZNF799	793.7	ARCHS4 Coexpression,1113;Enrichr Queries,644;GTEx Coexpression,624	TOP2A,LRRC36,RRM2,VWF,PIK3R1,MKI67,SAMHD1,KLF4,PRPF19,AURKB,KLF2,LMNB2,LMNB1,FGR,SLC7A5,IL18RAP,RAB11FIP1,S1PR1,MNDA,SOX4
gene_set_query	889	KLF13	796.0	ARCHS4 Coexpression,952;Enrichr Queries,1007;ReMap ChIP-seq,138;GTEx Coexpression,1087	CFD,B4GALT2,FCN3,TNXB,RNASEH2A,HSPB6,MCM7,SHC1,EPAS1,FGL2,LTBP4,PIK3R1,ENO2,RASIP1,AURKB,STMN1,PRX,SERPINH1,PDK4,RCC1,CYC1,SOX4,ZBTB16,NME4,KLF4,KLF2,FGR,SLC7A5,KIFC1,TAL1,MNDA,DBN1,ENG
gene_set_query	890	ZNF398	796.3	ARCHS4 Coexpression,350;Enrichr Queries,1175;GTEx Coexpression,864	CDCA4,CAD,BUB1B,PIK3R1,SAMHD1,PRPF19,PAICS,AURKB,LMNB2,SRPK1,LMNB1,SLC7A5,CHAF1A,PODXL,RFWD3,CHEK2,MCM3,MYH10,SOX4
gene_set_query	891	TIGD1	797.0	ARCHS4 Coexpression,953;GTEx Coexpression,641	AOC3,SELP,PPAT,STARD8,ADAMTSL3,WFDC1,ASPA,RAI2
gene_set_query	892	FOXR2	797.3	ARCHS4 Coexpression,798;Enrichr Queries,325;GTEx Coexpression,1269	GPM6A,IL33,EPAS1,FOXF1,DLX5,GPX3,ZBTB16,BUB1B,ENO1,CDC6,MKI67,KLF4,PRPF19,CHRDL1,AURKB,KLF2,TMEM47,RACGAP1,CA2,CHEK2,AGTR1,PRAME,MYBL2,CD36
gene_set_query	893	PBX4	797.3	ARCHS4 Coexpression,1299;Enrichr Queries,366;GTEx Coexpression,727	CFD,PTGER4,MARCKSL1,SPINT2,ADRB2,ENO2,MKI67,KLF4,LRP8,AURKB,KLF2,SELP,SLC7A5,CENPF,NR4A3,PTTG1,CA2,CHEK2,ID4,S1PR1,MYBL2,PDE8B,SLC12A8,SOX4
gene_set_query	894	MXD1	797.3	ARCHS4 Coexpression,775;Enrichr Queries,910;GTEx Coexpression,707	MARCKSL1,FGL2,HBB,KLF4,AURKB,KLF2,SRPK1,FGR,SLC7A5,IL18RAP,NR4A3,SLPI,MTHFD2,CA2,DPEP2,MNDA
gene_set_query	895	ZNF41	797.7	ARCHS4 Coexpression,574;Enrichr Queries,1379;GTEx Coexpression,440	CLIC5,ASPM,SGCA,ACTN2,MDH2,FHL1,LDB3,GPD1L,PIK3R1,SGCG,AURKB
gene_set_query	896	POU2AF1	798.0	ARCHS4 Coexpression,1521;GTEx Coexpression,75	FEN1,PCNA,NCAPG,ENO1,MKI67,TYMS,CENPA,AURKB,LMNB1,RAD51AP1,EXO1,ADAMTSL3,NUSAP1,MYBL2,BUB1,GINS2,RFC4,RRM2,ZWINT,KIFC1,MCM3,CENPM,DTL,MAD2L1,MCM2
gene_set_query	897	ZNF551	798.0	ARCHS4 Coexpression,789;Enrichr Queries,60;GTEx Coexpression,1545	TOP2A,ERCC6L,KIF14,CDCA8,NCAPG,BUB1B,MCM10,PIK3R1,KIF11,MKI67,LRP8,AURKB,LMNB1,AURKA,CDC20,CCNB2,CCNB1,RACGAP1,PODXL,CHEK2,STMN1,CHEK1,BUB1,DLGAP5,GINS1,RRM2,PLK1,CDC6,WDR12,PAICS,KLF2,CCNA2,SLC7A5,CENPE,CENPF,PRC1,PSAT1,RFWD3,MCM3,BIRC5,MCM4,KIF20A,MCM6,DTL,CDKN3
gene_set_query	898	ZBTB7A	798.2	ARCHS4 Coexpression,1622;ENCODE ChIP-seq,53;Enrichr Queries,1152;ReMap ChIP-seq,265;GTEx Coexpression,899	LAD1,FCN3,ITGB4,KIF14,CBLC,WFDC1,KIF11,LRRC32,LMNB2,LMNB1,CDC20,SGCA,PLAU,CA2,LAMP3,PRX,STMN1,PLCE1,SOX4,SLC12A8,PLLP,ACTL6A,CAD,NME4,TMC5,CIT,SLC7A5,MMP11,ESPL1,PDE5A,MYL9,DBN1,CFD,RNASEH2A,SHMT2,SHC1,EPAS1,DLX5,TMPRSS4,NPR3,LTBP4,PIK3R1,RASIP1,AURKB,FBLN5,UNG,CNN1,RACGAP1,PAK6,STXBP6,HOXC6,GINS1,RRM1,RRM2,EIF2AK1,KLF4,KLF2,CENPE,PSAT1,AARS
gene_set_query	899	TEF	798.3	ARCHS4 Coexpression,1120;Enrichr Queries,578;GTEx Coexpression,697	GPM6A,RTN1,EPAS1,ZBTB16,PDE2A,LTBP4,COBL,PIK3R1,ENO2,KLF4,CORO2B,AURKB,KLF2,SLC7A5,CXCL12,CA2,CHEK2,MGP,PDK4,SOX4,SPTBN2
gene_set_query	900	FOXP4	798.3	ARCHS4 Coexpression,802;Enrichr Queries,983;GTEx Coexpression,610	B4GALT2,MARCKSL1,TMEM132A,NR2F1,LTBP4,LSR,PIK3R1,KLF4,PRPF19,AURKB,LMNB2,SLC7A5,ACADL,CHEK2,CLDN18,CA9,SOX4
gene_set_query	901	ZNF540	799.3	ARCHS4 Coexpression,879;Enrichr Queries,842;GTEx Coexpression,677	LRRC36,GPM6A,SYNM,RTN1,SYT1,EPAS1,GPX3,PIK3R1,ENO2,PRPF19,LMNB2,MEIS1,NR4A3,TCEAL2,CHEK2,GPRASP1
gene_set_query	902	PEG3	799.5	ARCHS4 Coexpression,767;GTEx Coexpression,832	TTLL7,UCHL1,HLF,SYT1,TCEAL2,SPARCL1,GPRASP1,SPTBN2
gene_set_query	903	EN2	799.7	ARCHS4 Coexpression,496;Enrichr Queries,561;GTEx Coexpression,1342	GPM6A,TFAP2C,MARCKSL1,DLX5,DENND2A,NR2F1,NETO2,ENO2,KLF4,TBX4,AURKB,SLC7A5,MEIS1,NR4A3,SOX17,CA2,STMN1,ID4,CDO1,SOX4,HOXC6
gene_set_query	904	LHX4	799.7	ARCHS4 Coexpression,632;Enrichr Queries,1052;GTEx Coexpression,715	TFAP2C,EPAS1,CAD,NR2F1,KLF4,PAICS,LRP8,AURKB,FGR,ASPM,MEIS1,IL18RAP,ESPL1,TAL1,EXO1,DPEP2,MNDA,PDE5A
gene_set_query	905	ZNF532	800.3	ARCHS4 Coexpression,570;Enrichr Queries,964;GTEx Coexpression,867	MARCKSL1,CAV1,NR2F1,PIK3R1,ENO2,AURKB,TTLL7,TMEM47,MEIS1,PODXL,FEZ1,COL5A2,SERPINH1,GPRASP1,MYH10,SOX4,DBN1
gene_set_query	906	ST18	801.0	ARCHS4 Coexpression,866;Enrichr Queries,992;GTEx Coexpression,545	SEMA5A,MARCKSL1,RTN1,SYT1,SSR4,ZBTB16,ENO2,SULF1,CORO2B,AURKB,TTLL7,CA2,FEZ1,STMN1,SLIT3,ASPA,SGCG,SOX4
gene_set_query	907	ZBTB10	803.0	ARCHS4 Coexpression,1177;Enrichr Queries,974;GTEx Coexpression,258	LAD1,TFAP2C,ZBTB16,KCNA5,FHL5,PIK3R1,KLF4,AURKB,KLF2,TMEM47,MFAP4,NR4A3,C1QTNF7,ADAMTSL3,ID4,PDE5A,CYC1,SOX4,RBMS3,MCM2
gene_set_query	908	ZNF788P	803.3	ARCHS4 Coexpression,995;Enrichr Queries,26;GTEx Coexpression,1389	TOP2A,ERCC6L,MCM7,ZWILCH,GMNN,KIF14,HJURP,BUB1B,WFDC1,MCM10,KIF11,ENO2,MKI67,KIF15,LMNB1,CDC20,CHAF1A,CA2,EXO1,CHEK2,LAMP3,ADAMTSL3,CHEK1,NUF2,PBK,NUSAP1,OIP5,MYBL2,CEP55,DLGAP5,KIF23,CCNA2,ASPM,MELK,DEPDC1,MCM3,BIRC5,MCM4,KIF2C,KIF20A,MCM6,DTL,ASPA,ASF1B,CDCA3,CDCA8,NCAPG,TTK,HMMR,CENPA,AURKB,AURKA,RAD51AP1,CCNB2,CCNB1,PODXL,RAD54L,BUB1,GINS1,GINS2,RRM2,UBE2C,CAV1,PLK1,CDC6,ZWINT,NDC80,TPX2,CENP…
gene_set_query	909	XPA	803.3	ARCHS4 Coexpression,1256;Enrichr Queries,975;GTEx Coexpression,179	TOP2A,SYNM,PCNA,ZBTB16,FHL1,LMOD1,PIK3R1,RANGAP1,KLF4,PRPF19,ARHGAP6,AURKB,KLF2,LMNB2,SRPK1,TMEM47,CNN1,C1QTNF7,CHEK2,S1PR1,PDE5A,MYL9,LIMS2
gene_set_query	910	VAX2	803.3	ARCHS4 Coexpression,385;Enrichr Queries,621;GTEx Coexpression,1404	B4GALT2,TFAP2C,MARCKSL1,SMARCB1,EPAS1,FOXF1,DLX5,ZBTB16,NR2F1,NME4,ENO2,KLF4,TUBG1,AURKB,CKAP4,SRM,SLC7A5,MEIS1,NR4A3,SLPI,ID4,HOXC6
gene_set_query	911	ZNF248	804.3	ARCHS4 Coexpression,393;Enrichr Queries,960;GTEx Coexpression,1060	PTGER4,GPM6A,RTN1,DLX5,CAV1,PIK3R1,ENO2,MKI67,KLF4,AURKB,SLC7A5,MEIS1,UCHL1,FEZ1,TCEAL2,STMN1,GPRASP1,SOX4
gene_set_query	912	EMX1	804.7	ARCHS4 Coexpression,778;Enrichr Queries,870;GTEx Coexpression,766	TFAP2C,SYT1,DLX5,ZBTB16,PDE2A,NR2F1,ENO2,AURKB,CIT,AURKA,MEIS1,UCHL1,SOX17,ID4,SLIT3,HPRT1,PDE8B,PKNOX2
gene_set_query	913	ETV2	805.3	Literature ChIP-seq,101;ARCHS4 Coexpression,1601;Enrichr Queries,507;GTEx Coexpression,1012	LRRC36,ADH1B,LRRC32,AURKB,FUT3,CNN1,CCNB2,RAB11FIP1,SOX17,PPAT,ADAMTSL3,PRX,SERPINH1,MYBL2,IFT57,SOX4,CPA3,TFAP2C,RRM2,RFC2,EIF2AK1,LMO2,DENND2A,MAMDC2,RFX2,NR2F1,FMO2,KLF4,TBX4,KLF2,CKAP4,MELK,TAL1,BIRC5,SDC1,KIF2C,CENPO,CDKN3
gene_set_query	914	SATB2	805.3	ARCHS4 Coexpression,980;Enrichr Queries,710;GTEx Coexpression,726	SEMA5A,SYT1,ZBTB16,NR2F1,COBL,PIK3R1,NETO2,KLF4,CORO2B,AURKB,SELENBP1,TTLL7,MEIS1,CA2,CHEK2,COL5A2,STMN1,DSG2,ALDH18A1,SOX4
gene_set_query	915	CLOCK	806.8	Literature ChIP-seq,48;ARCHS4 Coexpression,1357;Enrichr Queries,1311;ReMap ChIP-seq,145;GTEx Coexpression,1173	B4GALT2,HLF,CDCA3,EPAS1,NPR3,AQP4,PIK3R1,TYMS,FOXM1,CENPA,AURKB,CDH5,CCNB2,LAPTM4B,PSMD2,CHEK2,STMN1,CA4,SERPINH1,TK1,PDE8B,DLGAP5,CCT3,SPAG5,FOXF1,DUSP1,EIF2AK1,PDE2A,COBL,FMO2,KLF4,PDIA6,NIPSNAP1,SELP,MMP14,CXCL12,APEX1,BIRC5,FKBP4,MYL9
gene_set_query	916	MYT1L	807.3	ARCHS4 Coexpression,659;Enrichr Queries,1170;GTEx Coexpression,593	TTLL7,GPM6A,RTN1,SYT1,TCEAL2,SPARCL1,COBL,ENO2,MYH10,SGCG,CIT
gene_set_query	917	POU4F2	807.5	ARCHS4 Coexpression,821;Enrichr Queries,864;ReMap ChIP-seq,142;GTEx Coexpression,1403	LRRC36,TOP2A,ITIH5,GPM6A,PCNA,HSPB6,MCM7,DLX5,CDCA8,KIF11,TYMS,BZW2,AURKB,UCHL1,PTTG1,SOX17,STMN1,NEK2,IFT57,SOX4,E2F8,TFAP2C,MARCKSL1,FOXF1,NR2F1,KLF4,TBX4,MEIS1,MTHFD2,ID4,DTL,ASF1B
gene_set_query	918	ZBTB43	808.0	ARCHS4 Coexpression,612;Enrichr Queries,1062;GTEx Coexpression,750	ACTN2,MDH2,PIK3R1,KLF4,PRPF19,AURKB,KLF2,LMNB2,LMNB1,NR4A3,KIFC1,PSMD2,CHEK2,FKBP4,ASPA,SOX4,MCM2
gene_set_query	919	ZFPM2	808.3	ARCHS4 Coexpression,859;Enrichr Queries,222;GTEx Coexpression,1344	SEMA5A,COL11A1,LDB3,PIK3R1,LDB2,ENO2,FBLN5,AURKB,PDZD2,ADAMTSL3,S1PR1,PDE8B,SYT1,ANGPT1,ACTN2,CAV1,ZBTB16,NR2F1,SULF1,KLF4,MEIS1,CXCL12,COL5A2,MGP,ID4,ASPA,RBMS3
gene_set_query	920	SP110	809.7	ARCHS4 Coexpression,633;Enrichr Queries,1114;GTEx Coexpression,682	FGL2,HBB,SAMHD1,KLF4,GIMAP6,AURKB,KLF2,FGR,SEC14L3,LAMP3,DPEP2,MNDA,CD33
gene_set_query	921	CAMTA1	812.0	ARCHS4 Coexpression,620;Enrichr Queries,1074;GTEx Coexpression,742	GPM6A,RTN1,SYT1,EPAS1,ZBTB16,PIK3R1,ENO2,CORO2B,AURKB,TTLL7,TCEAL2,SOX4,RBMS3
gene_set_query	922	FOXI1	813.3	ARCHS4 Coexpression,1448;Enrichr Queries,262;GTEx Coexpression,730	GPI,SMARCB1,EPAS1,TMPRSS4,ABCA12,MKI67,AURKB,CNN1,SOX17,PODXL,PLAU,CA2,CA4,SPP1,CD36,SOX4,TFAP2C,GPX2,ZBTB16,KLF4,SLC7A5,NR4A3,SLPI,ID4,FOLR1
gene_set_query	923	ZNF18	814.3	ARCHS4 Coexpression,964;Enrichr Queries,988;GTEx Coexpression,491	ZBTB16,HBB,PIK3R1,ADRB2,KLF4,PRPF19,AURKB,KLF2,LMNB2,SRPK1,FGR,MEIS1,IL18RAP,KIFC1,CHEK2,DPEP2,SERPINH1,MNDA,SOX4
gene_set_query	924	FEZF1	814.7	ARCHS4 Coexpression,840;Enrichr Queries,795;GTEx Coexpression,809	TFAP2C,SYT1,DLX5,ZBTB16,TMEM132A,NR2F1,COBL,ENO2,AURKB,NIPSNAP1,UCHL1,MEIS1,SOX17,TCEAL2,CHEK2,STMN1,ID4,MYH10
gene_set_query	925	ZNF480	814.7	ARCHS4 Coexpression,905;Enrichr Queries,133;GTEx Coexpression,1406	TOP2A,KIF14,WFDC1,MCM10,PIK3R1,KIF11,HMMR,MKI67,PRPF19,AURKB,LMNB1,PODXL,CHEK2,ADAMTSL3,CHEK1,OIP5,SOX4,GINS1,MDH2,CDC6,KLF4,PAICS,CENPE,ASPM,CENPF,MTHFD2,PSAT1,RFWD3,MCM3,DTL,ASPA
gene_set_query	926	ZNF717	815.0	ARCHS4 Coexpression,1342;Enrichr Queries,696;GTEx Coexpression,407	ITIH5,RRM1,SYNM,TNXB,SHMT2,ZBTB16,COBL,PIK3R1,MKI67,PAICS,AURKB,ASPM,PDZD2,PPAT,APEX1,CHEK2,ADAMTSL3,CHEK1,ID4,SKP2,ASPA
gene_set_query	927	TBPL1	815.5	ARCHS4 Coexpression,699;GTEx Coexpression,932	LRRC36,SELP,PTTG1,STMN1,GNG11,DLGAP5,CDKN3,MAD2L1
gene_set_query	928	ZNF354C	815.7	ARCHS4 Coexpression,965;Enrichr Queries,473;GTEx Coexpression,1009	SEMA5A,TFAP2C,ANGPT1,EPAS1,CAV1,PIK3R1,KLF4,AURKB,TMEM47,UCHL1,CXCL12,PSAT1,ADAMTSL3,COL5A2,PDK4,ID4,CD36,MYL9,MYH10,SOX4,DBN1
gene_set_query	929	NEUROD6	815.7	ARCHS4 Coexpression,545;Enrichr Queries,968;GTEx Coexpression,934	GPM6A,RTN1,SYT1,ZBTB16,NR2F1,LDB2,ENO2,CORO2B,LRP8,UCHL1,NR4A3,FEZ1,STMN1,ID4,SOX4
gene_set_query	930	KIN	816.0	ARCHS4 Coexpression,933;Enrichr Queries,99;GTEx Coexpression,1416	TOP2A,FEN1,PCNA,MCM7,HJURP,MCM10,PIK3R1,KIF11,PRPF19,AURKB,LMNB1,AURKA,CCNB1,CHAF1A,CHEK2,ADAMTSL3,STMN1,NUF2,PLCE1,RFC4,RRM2,UBE2C,KIF23,NDC80,CCNA2,MTHFD2,PRC1,MCM3,BIRC5,MCM4,MNDA,MCM6,DTL,ASPA,MAD2L1,MCM2
gene_set_query	931	PROX1	816.0	ARCHS4 Coexpression,1033;Enrichr Queries,512;ReMap ChIP-seq,259;GTEx Coexpression,1460	SEMA5A,LAD1,HLF,SHC1,ITGB4,EPAS1,LTBP4,CBLC,PIK3R1,AURKB,PDK4,AOX1,CEP55,SOX4,SYT1,RFC2,CAV1,ZBTB16,LMO2,NR2F1,COBL,SULF1,KLF4,TPX2,MEIS1,CXCL12,NR4A3,ID4,AGTR1,RGN,KIF2C,DSG2
gene_set_query	932	INSM2	816.0	ARCHS4 Coexpression,839;Enrichr Queries,920;GTEx Coexpression,689	CCT3,RTN1,SYT1,ZBTB16,NR2F1,ENO2,TRHDE,AURKB,NIPSNAP1,CIT,GREM1,UCHL1,MEIS1,ID4,SLIT3
gene_set_query	933	CGGBP1	816.5	ARCHS4 Coexpression,884;GTEx Coexpression,749	SELP,ANGPT1,TAL1,PAK6,GIMAP6,GNG11,SPTBN2,RBMS3
gene_set_query	934	SETDB2	816.7	ARCHS4 Coexpression,539;Enrichr Queries,772;GTEx Coexpression,1139	B4GALT2,CCT3,RRM2,CAB39L,FGL2,PIK3R1,MKI67,SAMHD1,KLF4,PRPF19,AURKB,LMNB2,SLC7A5,PSAT1,CHEK2,PSMD2,SERPINH1,ENPP4,ASPA
gene_set_query	935	IRF9	818.5	ARCHS4 Coexpression,830;Enrichr Queries,1113;ReMap ChIP-seq,83;GTEx Coexpression,1248	B4GALT2,EPAS1,SHMT2,LMOD1,BZW2,SAMHD1,GIMAP6,CENPA,AURKB,SEC14L3,PALMD,LAMP3,EIF4EBP1,PRAME,CD33,LMO2,KLF4,CKAP4,KLF2,FGR,SLC7A5,MMP14,CDCP1,MTHFD2,KIFC1,TAL1,DPEP2,KIF2C,MNDA,DTL,DBN1,ENG
gene_set_query	936	ZNF33B	818.7	ARCHS4 Coexpression,437;Enrichr Queries,961;GTEx Coexpression,1058	SSR4,SHC1,PIK3R1,KLF4,PRPF19,RANGAP1,TRHDE,AURKB,LMNB2,CKAP4,SLC7A5,MEIS1,MMP14,PSAT1,CHEK2,PSMD2,SERPINH1,SOX4,MCM2
gene_set_query	937	ZGLP1	819.0	ARCHS4 Coexpression,520;GTEx Coexpression,1118	SELP,TAL1,CA2,TCEAL2,PDE5A,GPRASP1,LRRC32,GNG11,ARHGAP6
gene_set_query	938	STAT6	819.5	Literature ChIP-seq,138;ARCHS4 Coexpression,822;Enrichr Queries,994;GTEx Coexpression,1324	EPAS1,SHC1,FOXF1,CAV1,FGL2,ENO1,PIK3R1,KLF4,CORO2B,AURKB,KLF2,FGR,MMP14,SERPINH1,DPEP2,MNDA
gene_set_query	939	ZNF584	820.8	ARCHS4 Coexpression,1547;Enrichr Queries,770;ReMap ChIP-seq,109;GTEx Coexpression,857	LRRC36,CDCA3,EPAS1,LTBP4,PLOD2,THY1,ENO1,BZW2,TYMS,CENPA,LRP8,AURKB,CHAF1A,PPAT,CHEK2,LEPR,SERPINH1,RCC1,SOX4,RRM2,MDH2,FZD4,GINS3,LSR,WDR12,PAICS,KLF2,MFAP4,SLC7A5,CDCP1,SCGB1A1,ITGA8,BIRC5,MNDA,DBN1,ASF1B
gene_set_query	940	ZNF385A	821.0	ARCHS4 Coexpression,1391;Enrichr Queries,758;GTEx Coexpression,314	CFD,LAD1,TFAP2C,MARCKSL1,DLX5,EPAS1,GPX3,ABCA12,KLF4,ENO2,AURKB,FGR,SLC7A5,PLAU,CA2,PDK4,DPEP2,SDC1,PAK6,RAB38,CD36
gene_set_query	941	UBP1	823.7	ARCHS4 Coexpression,845;Enrichr Queries,1080;GTEx Coexpression,546	TOP2A,CAD,LMOD1,ENO1,PIK3R1,PRPF19,AURKB,LMNB2,LMNB1,CNN1,KIFC1,PDE5A,MCM6,MYL9,LIMS2,SOX4,MCM2
gene_set_query	942	ZNF275	823.7	ARCHS4 Coexpression,1500;Enrichr Queries,454;GTEx Coexpression,517	RRM2,GPX3,CAV1,PIK3R1,ADRB2,TSPAN12,KLF4,AURKB,KLF2,UNG,TMEM47,SLC7A5,PDZD2,CA2,PSAT1,GIPC2,RGN,PDK4,SERPINH1,AOX1,BIRC5,ITM2A
gene_set_query	943	LBX1	824.3	ARCHS4 Coexpression,354;Enrichr Queries,856;GTEx Coexpression,1263	CLIC5,TFAP2C,SYNM,HSPB6,ACTN2,ZBTB16,FHL1,NR2F1,LDB3,TBX4,AURKB,MEIS1,DES,SGCA,SOX17,TAL1,GPD1L,SGCG,HOXC6
gene_set_query	944	ZSCAN5B	824.7	ARCHS4 Coexpression,457;Enrichr Queries,672;GTEx Coexpression,1345	TFAP2C,GPX2,RRM2,VWF,UBE2C,GINS3,HJURP,COBL,KLF4,CENPA,AURKB,KLF2,CNN1,CCNB1,KIFC1,CCNE1,CHEK2,PRAME,MYBL2,KIF2C,FOLR1,JAM2
gene_set_query	945	ZBTB8B	825.0	ARCHS4 Coexpression,1002;GTEx Coexpression,648	LRRC36,UCHL1,TCEAL2,ADAMTSL3,TMEM132A,FAM107A,WFDC1,ASPA
gene_set_query	946	KLF14	826.0	ARCHS4 Coexpression,1253;Enrichr Queries,399	TFAP2C,EPAS1,FOXF1,ZBTB16,STARD8,PDE2A,NR2F1,TCF21,KLF4,TBX4,AURKB,KLF2,GREM1,CXCL12,NR4A3,SOX17,ID4,SOX4,PKNOX2,HOXC6
gene_set_query	947	WIZ	829.0	ARCHS4 Coexpression,450;Enrichr Queries,1071;GTEx Coexpression,966	TOP2A,B4GALT2,MARCKSL1,TMEM132A,CAD,RFX2,LTBP4,TUBG1,MKI67,PRPF19,FOXM1,RANGAP1,LMNB2,AURKB,LMNB1,SERPINH1,DBN1
gene_set_query	948	EGR4	829.0	ARCHS4 Coexpression,489;Enrichr Queries,1132;GTEx Coexpression,866	RTN1,SSR4,GPX3,KCNA5,SPINT2,ENO2,KLF4,CORO2B,AURKB,KLF2,TMEM158,NR4A3,TCEAL2,CA4,ID4,PDK4,PAK6,RAI2
gene_set_query	949	ETV3	829.7	ARCHS4 Coexpression,1436;Enrichr Queries,774;GTEx Coexpression,279	PTGER4,LAD1,TFAP2C,MARCKSL1,CDCA4,DLX5,EPAS1,CBLC,PIK3R1,ABCA12,KLF4,AURKB,KLF2,SLC7A5,NR4A3,LAMP3,S1PR1,SDC1,RAB38,SOX4,MCM2
gene_set_query	950	TIGD4	829.7	ARCHS4 Coexpression,727;Enrichr Queries,634;GTEx Coexpression,1128	IL33,EPAS1,COBL,AQP4,ACACB,AURKB,TMEM100,TMEM47,NR4A3,PSAT1,CHEK2,EFCAB1,PDK4,LEPR,S1PR1,CD36,CDO1,JAM2,CDKN3
gene_set_query	951	PPARA	831.0	ARCHS4 Coexpression,782;Enrichr Queries,465;GTEx Coexpression,1246	GPM6A,MDH2,EPAS1,CAV1,ZBTB16,ADRB1,PIK3R1,ADRB2,KLF4,ACACB,AURKB,SELENBP1,CXCL12,RSRC1,CHEK2,ADAMTSL3,GPD1,PDK4,S1PR1,PLCE1,CD36
gene_set_query	952	JRK	831.5	ARCHS4 Coexpression,397;GTEx Coexpression,1266	ESPL1,KIFC1,CAD,CCNF,PRPF19,FOXM1,RANGAP1,LMNB2,LMNB1
gene_set_query	953	ZNF471	831.7	ARCHS4 Coexpression,1169;Enrichr Queries,237;GTEx Coexpression,1089	SEMA5A,EPAS1,WFDC1,PIK3R1,FBLN5,AURKB,TMEM47,PDZD2,ADAMTSL3,PDK4,S1PR1,CD36,GPRASP1,JAM2,ANGPT1,RFC2,ZBTB16,MAMDC2,ABCA8,KLF4,MFAP4,ID4,ITGA8,ASPA,RBMS3
gene_set_query	954	JDP2	832.3	ARCHS4 Coexpression,1282;Enrichr Queries,657;GTEx Coexpression,558	PTGER4,EPAS1,CAV1,KLF4,AURKB,KLF2,FGR,SLC7A5,MMP14,IL18RAP,TAL1,MTHFD2,PLAU,PSAT1,SERPINH1,EIF4EBP1,CD33,SOX4,ENG
gene_set_query	955	ZNF77	832.3	ARCHS4 Coexpression,1128;Enrichr Queries,482;GTEx Coexpression,887	MARCKSL1,RFC4,RRM2,PCNA,UBE2C,KIF14,LTBP4,KIF11,LMNB2,AURKB,SLC7A5,ASPM,FAM184A,PPAT,APEX1,CHEK2,LAMP3,CHEK1,KIF2C,SOX4,ASF1B,MCM2
gene_set_query	956	SCRT2	832.3	ARCHS4 Coexpression,445;Enrichr Queries,989;GTEx Coexpression,1063	GPM6A,MARCKSL1,RTN1,ZBTB16,NR2F1,ENO2,KLF4,MEIS1,UCHL1,NR4A3,FEZ1,ID4,SLIT3,SOX4
gene_set_query	957	MYRFL	832.5	ARCHS4 Coexpression,1034;GTEx Coexpression,631	SLC1A1,GIPC2,TMEM106C,CBLC,ALDH18A1,TMC5,FUT3
gene_set_query	958	ZBTB7B	833.3	ARCHS4 Coexpression,1087;Enrichr Queries,1097;GTEx Coexpression,316	LAD1,TFAP2C,EPAS1,SHC1,CBLC,PIK3R1,ABCA12,KLF4,AURKB,KLF2,FGR,SLC7A5,CDCP1,CHEK2,DPEP2,SDC1,RAB38,MNDA
gene_set_query	959	HMG20B	833.7	ARCHS4 Coexpression,1260;Enrichr Queries,184;GTEx Coexpression,1057	TOP2A,RTN1,SHC1,GMNN,ENO1,PRPF19,AURKB,LMNB2,CDC20,CHEK2,SERPINH1,NUSAP1,EIF4EBP1,MYBL2,CYC1,SOX4,MARCKSL1,RFC2,PLK1,CORO2B,CCNA2,MTHFD2,MCM3,BIRC5,KIF20A,FKBP4,MYL9,AARS
gene_set_query	960	ZNF19	834.3	ARCHS4 Coexpression,755;Enrichr Queries,888;GTEx Coexpression,860	LRRC36,ITGB4,WFDC1,ADRB2,MKI67,PRPF19,ACACB,LRP8,AURKB,SLC7A5,IGSF10,ESPL1,ADAMTSL3,IFT57,DNAI1,ASPA,SOX4
gene_set_query	961	TRAFD1	834.3	ARCHS4 Coexpression,1029;Enrichr Queries,1015;GTEx Coexpression,459	MARCKSL1,CDCA4,RFC2,FGL2,PIK3R1,SAMHD1,GIMAP6,AURKB,SRPK1,LMNB1,FGR,SEC14L3,MTHFD2,RFWD3,CHEK2,DPEP2,MNDA,ASF1B
gene_set_query	962	THAP12	834.5	ARCHS4 Coexpression,544;GTEx Coexpression,1125	TPX2,RACGAP1,EIF4EBP1,RCC1,KIF11,PRPF19,CEP55,SRM,LMNB1
gene_set_query	963	DUX4	834.5	ARCHS4 Coexpression,1587;ReMap ChIP-seq,82	TOP2A,CPA3,SLC14A1,STARD13,ANGPT1,CAV1,FGL2,FMO2,PLOD2,HMMR,GNG11,TMEM100,CCNA2,PTTG1,PRC1,EFCAB1,GIPC2,NEK2,HPRT1,BUB1,CDKN3
gene_set_query	964	POU2F1	835.5	ARCHS4 Coexpression,712;Enrichr Queries,1016;ReMap ChIP-seq,288;GTEx Coexpression,1326	PZP,PIK3R1,ENO2,MKI67,AURKB,LMNB1,CCNB2,PODXL,CHEK2,ADAMTSL3,STMN1,CHEK1,DNAI1,MYH10,SOX4,GINS1,KLF4,PAICS,CENPF,GORASP2,PRC1,PSAT1,APEX1,DPEP2,KIF2C,DTL,AARS
gene_set_query	965	RFX3	836.3	ARCHS4 Coexpression,585;Enrichr Queries,1079;GTEx Coexpression,845	SEMA5A,CYP4B1,PIK3R1,KLF4,AURKB,MEIS1,TPPP3,FAM184A,EFCAB1,FEZ1,STMN1,PDE5A,CDO1,DNAI1,SOX4,RBMS3
gene_set_query	966	ZNF548	837.3	ARCHS4 Coexpression,1001;Enrichr Queries,1151;GTEx Coexpression,360	ROBO4,PIK3R1,ABCA8,KLF4,PRPF19,GNG11,ACACB,AURKB,KLF2,FUT3,CDH5,SEC14L3,MYCT1,CLEC1A,SOX17,MMRN2,SOX4,MCM2
gene_set_query	967	TET2	837.5	ARCHS4 Coexpression,984;GTEx Coexpression,691	FGR,CCT3,IL18RAP,FGL2,HBB,MNDA,SRPK1
gene_set_query	968	ZSCAN5C	838.0	ARCHS4 Coexpression,1292;Enrichr Queries,1157;GTEx Coexpression,65	FEN1,ERCC6L,PCNA,RNASEH2A,RTN1,SHMT2,CAB39L,KIF14,NCAPG,ENO1,HMMR,TYMS,CENPA,ARHGAP6,LMNB1,AURKA,CDC20,EXO1,CA2,PPAT,ADAMTSL3,CHEK1,DLGAP5,RFC4,RRM2,CDC6,NETO2,WDR12,PAICS,SRPK1,CCNA2,CENPE,CCNE1,MYL9,LIMS2,MAD2L1
gene_set_query	969	ZNF576	839.7	ARCHS4 Coexpression,1439;Enrichr Queries,269;GTEx Coexpression,811	FEN1,RTN1,MCM7,CDCA4,MCM10,ENO2,AURKB,EXO1,TCEAL2,CHEK2,RCC1,OIP5,TK1,SOX4,GINS1,GINS2,RFC4,RFC2,CDC6,RANGAP1,PAICS,COX6B1,SLC7A5,UCK2,BIRC5
gene_set_query	970	ZNF485	841.3	ARCHS4 Coexpression,1525;Enrichr Queries,192;GTEx Coexpression,807	CDCA8,BUB1B,MCM10,KIF11,LRP8,AURKB,UNG,PLAU,PPAT,CHEK2,DLGAP5,E2F8,CAV1,WDR12,KLF4,PAICS,FERMT1,SLC7A5,UCK2,DEPDC1,MCM3,BIRC5,MCM4,DTL
gene_set_query	971	NHLH2	841.7	ARCHS4 Coexpression,492;Enrichr Queries,715;GTEx Coexpression,1318	GPM6A,MARCKSL1,RTN1,ZBTB16,NR2F1,ENO2,AURKB,MEIS1,UCHL1,CXCL12,NR4A3,TAL1,STMN1,ID4,SLIT3,SGCG,SOX4
gene_set_query	972	BATF3	842.7	ARCHS4 Coexpression,825;Enrichr Queries,830;GTEx Coexpression,873	PTGER4,LAD1,MARCKSL1,FGL2,ENO1,LRRC32,KLF4,AURKB,SRM,FGR,SLC7A5,NR4A3,MTHFD2,PLAU,CA2,LAMP3
gene_set_query	973	L3MBTL3	843.0	ARCHS4 Coexpression,510;GTEx Coexpression,1176	MYCT1,RFC4,PPAT,COBL,CYC1,LDB2,PAICS,SOX4
gene_set_query	974	ZNF766	844.0	ARCHS4 Coexpression,1176;Enrichr Queries,1355;ReMap ChIP-seq,134;GTEx Coexpression,711	LRRC36,RNASEH2A,HSPB6,ACTL6A,DENND2A,LMO2,LSR,PIK3R1,PRPF19,NIPSNAP1,AURKB,CENPF,CHAF1A,RAB11FIP1,MTHFD2,RFWD3,ADAMTSL3,SCGB1A1,EIF4EBP1,RCC1,KIF2C,CYC1,MCM6,CDKN3
gene_set_query	975	ZNF483	846.0	ARCHS4 Coexpression,1049;Enrichr Queries,611;GTEx Coexpression,878	SEMA5A,SYNM,RTN1,SYT1,EPAS1,GPX3,ZBTB16,FAM107A,PRPF19,AURKB,TTLL7,UCHL1,FAM184A,CA2,TCEAL2,CHEK2,ADAMTSL3,PDK4,GPRASP1,ASPA
gene_set_query	976	ZNF433	846.3	ARCHS4 Coexpression,723;Enrichr Queries,881;GTEx Coexpression,935	LRRC36,VIPR1,EPAS1,GPX3,KLF4,PRPF19,AURKB,LMNB2,SLC7A5,MTHFD2,CA2,CHEK2,STMN1,ID4,ASPA,SOX4,CDKN3
gene_set_query	977	SKOR2	846.5	ARCHS4 Coexpression,810;GTEx Coexpression,883	CHAF1A,CCNF,PRAME,ENO2,RANGAP1,DBN1,LMNB2,SPTBN2
gene_set_query	978	HINFP	847.7	ARCHS4 Coexpression,1222;ReMap ChIP-seq,80;GTEx Coexpression,1241	ACVRL1,SMARCB1,CDCA3,LMOD1,HBB,WFDC1,SPINT2,ENO2,CENPA,AURKA,CNN1,SGCA,RSRC1,ADAMTSL3,CHEK1,CYC1,FZD4,LMO2,NME4,KLF4,TIMELESS,KIF2C,FKBP4,ASPA,AARS
gene_set_query	979	ZNF641	849.0	ARCHS4 Coexpression,827;Enrichr Queries,1197;GTEx Coexpression,523	EPAS1,FGL2,PIK3R1,SAMHD1,KLF4,AURKB,KLF2,FGR,SLC7A5,IL18RAP,DPEP2,MNDA,CD33
gene_set_query	980	IKZF3	852.0	ARCHS4 Coexpression,1492;Enrichr Queries,955;GTEx Coexpression,109	PTGER4,PCNA,FGL2,MKI67,TYMS,GIMAP6,SAMHD1,AURKB,LMNB1,RAD51AP1,IL18RAP,EXO1,NUSAP1,S1PR1,MYBL2,BUB1,RRM2,FGR,KIFC1,MCM3,CENPM,DTL,MAD2L1,MCM2
gene_set_query	981	FAM200B	853.0	ARCHS4 Coexpression,1057;GTEx Coexpression,649	FEZ1,TCEAL2,STMN1,FAM107A,PRPF19,CORO2B,LMNB2,LMNB1
gene_set_query	982	MNT	853.8	ARCHS4 Coexpression,1083;Enrichr Queries,1081;ReMap ChIP-seq,214;GTEx Coexpression,1037	RNASEH2A,CDCA3,HSPB6,MCM7,SHMT2,SHC1,ITGB4,EPAS1,LMOD1,PIK3R1,ENO2,CENPA,AURKB,IL18RAP,CHAF1A,CYC1,SOX4,SPTBN2,CCT3,GINS2,MARCKSL1,DUSP1,KLF4,PDIA6,KLF2,FGR,SLC7A5,SDC1
gene_set_query	983	PAX1	855.3	ARCHS4 Coexpression,774;Enrichr Queries,486;GTEx Coexpression,1306	TFAP2C,FOXF1,DLX5,ZBTB16,NR2F1,PIK3R1,SULF1,TBX4,AURKB,GREM1,LAPTM4B,MEIS1,CXCL12,CLEC1A,SOX17,TAL1,ID4,DSG2,SLIT3,HOXC6,RBMS3
gene_set_query	984	ZNF442	855.3	ARCHS4 Coexpression,910;Enrichr Queries,723;GTEx Coexpression,933	CFD,LRRC36,GPX3,KIF23,KLF4,PRPF19,AURKB,LMNB2,AURKA,SLC7A5,CENPE,MTHFD2,CA2,CHEK2,COL5A2,PDK4,ASPA,RBMS3
gene_set_query	985	IRF8	856.3	Literature ChIP-seq,113;ARCHS4 Coexpression,1440;Enrichr Queries,793;GTEx Coexpression,1079	PTGER4,ERCC6L,MARCKSL1,CAB39L,GINS3,LMO2,FGL2,DENND2A,SAMHD1,KLF4,GIMAP6,AURKB,KLF2,LMNB1,FGR,PLAC8,PLAU,MYBL2,MNDA,CD36
gene_set_query	986	ZNF519	858.3	ARCHS4 Coexpression,1153;Enrichr Queries,12;GTEx Coexpression,1410	TOP2A,FEN1,ERCC6L,MCM7,ZWILCH,CCNF,GMNN,KIF14,HJURP,BUB1B,WFDC1,MCM10,KIF11,ENO2,MKI67,FOXM1,KIF15,LMNB1,CDC20,CHAF1A,PTTG1,EXO1,CHEK2,ADAMTSL3,CHEK1,STMN1,NUF2,PBK,NUSAP1,NEK2,OIP5,MYBL2,TK1,CEP55,DLGAP5,RFC4,KIF23,CIT,CCNA2,SLC7A5,ASPM,MELK,ESPL1,KIFC1,DEPDC1,TIMELESS,MCM3,BIRC5,MCM4,KIF2C,KIF20A,MCM6,DTL,ASPA,ASF1B,PCNA,RNASEH2A,CDCA3,TROAP,CDCA8,NCAPG,TTK,HMMR,TYMS,CENPA,LRP8,AURKB,AURKA,RAD5…
gene_set_query	987	ZNF525	858.5	ARCHS4 Coexpression,1610;GTEx Coexpression,107	GINS1,FANCI,CDCA3,SPAG5,ACTL6A,CAD,BUB1B,TTK,KIF15,CCNB2,PTTG1,RFWD3,NUF2,KIF2C,NEK2,DTL,BUB1
gene_set_query	988	ZFP2	858.7	ARCHS4 Coexpression,996;Enrichr Queries,341;GTEx Coexpression,1239	SEMA5A,LRRC36,IL33,RTN1,EPAS1,CAV1,NR2F1,PIK3R1,SULF1,PRPF19,AURKB,KLF2,LMNB2,MEIS1,CXCL12,CA2,CHEK2,PDK4,ID4,S1PR1,GPRASP1,ASPA,SOX4
gene_set_query	989	AIRE	859.3	ARCHS4 Coexpression,468;Enrichr Queries,953;GTEx Coexpression,1157	PTGER4,ITIH5,IL33,EPAS1,COBL,ENO1,PIK3R1,FHL5,KLF4,LRRC32,AURKB,KLF2,UCHL1,IL18RAP,PLAU,HPRT1,DNAI1,SOX4
gene_set_query	990	ZNF746	860.0	ARCHS4 Coexpression,818;Enrichr Queries,1269;GTEx Coexpression,493	FGR,SLC7A5,IL18RAP,GYPC,CHEK2,DPEP2,HBB,MNDA,KLF4,CD33,AURKB,KLF2
gene_set_query	991	NCOA2	860.5	ARCHS4 Coexpression,1163;Enrichr Queries,1383;ReMap ChIP-seq,176;GTEx Coexpression,720	B4GALT2,RNASEH2A,TMPRSS4,FGL2,CBLC,PIK3R1,CENPA,ACACB,AURKB,SRM,LAPTM4B,PLAU,CA2,CA4,MYBL2,GINS2,TFAP2C,PLLP,CAV1,KLF4,TBX4,ESPL1,DPEP2,CASQ2,SDC1,MNDA
gene_set_query	992	CRX	860.8	Literature ChIP-seq,134;ARCHS4 Coexpression,1130;Enrichr Queries,709;GTEx Coexpression,1470	LRRC36,GPM6A,COL11A1,WFDC1,AURKB,LMNB1,CNN1,CHEK2,NUF2,MYBL2,SOX4,JAM2,RAI2,TFAP2C,SSR4,PLK1,NR2F1,KLF4,TBX4,SLC7A5,MEIS1,TAL1,BIRC5,RAB38,CDO1,ASPA
gene_set_query	993	ZNF134	861.3	ARCHS4 Coexpression,264;Enrichr Queries,882;GTEx Coexpression,1438	BUB1B,PIK3R1,NETO2,KLF4,PAICS,AURKB,KLF2,SLC7A5,RAB11FIP1,CA2,PODXL,PSAT1,CHEK2,PPAT,APEX1,CHEK1,MYH10,BUB1,SOX4,DLGAP5
gene_set_query	994	ETV3L	862.0	ARCHS4 Coexpression,1427;Enrichr Queries,1058;GTEx Coexpression,101	PTGER4,PCNA,LMOD1,ENO1,MKI67,TYMS,LRRC32,CENPA,AURKB,RAD51AP1,EXO1,PLAU,PPAT,NUSAP1,MYBL2,BUB1,GINS2,TMEM132A,PDE2A,KLF4,PAICS,SLC7A5,NR4A3,CENPM,DTL,MAD2L1,MCM2
gene_set_query	995	ZNF174	862.3	ARCHS4 Coexpression,337;Enrichr Queries,746;GTEx Coexpression,1504	CCT3,SMARCB1,CAB39L,MDH2,FOXM1,KLF4,GIMAP6,AURKB,KLF2,NIPSNAP1,LMNB1,UNG,SEC14L3,CHEK2,LAMP3,PSMD2,APEX1,SDC1,CYC1,FKBP4,SOX4,DLGAP5
gene_set_query	996	ATOH7	863.0	ARCHS4 Coexpression,1050;Enrichr Queries,630;GTEx Coexpression,909	GPM6A,MARCKSL1,RTN1,SYT1,EPAS1,KLF4,TRHDE,AURKB,UCHL1,TMEM158,NR4A3,CA4,ID4,SLIT3,PIP5K1B,SOX4
gene_set_query	997	PKNOX1	863.3	ARCHS4 Coexpression,1100;Enrichr Queries,912;ReMap ChIP-seq,32;GTEx Coexpression,1409	ACVRL1,LRRC36,RNASEH2A,GYPC,MCM7,SHC1,EPAS1,LTBP4,LMOD1,HBB,WFDC1,ENO1,PIK3R1,PRPF19,LRP8,RASIP1,AURKB,LMNB1,TMEM100,CNN1,RAB11FIP1,CHEK2,ADAMTSL3,STMN1,PRX,CYC1,SOX4,HOXC6,RRM2,KLF4,COX6B1,FGR,SLC7A5,MEIS1,MTHFD2,TAL1,PRC1,DBN1
gene_set_query	998	FOXJ2	864.5	ARCHS4 Coexpression,1520;Enrichr Queries,1183;ReMap ChIP-seq,20;GTEx Coexpression,735	TNXB,MCM7,EPAS1,FHL1,GMNN,HJURP,ADRB2,PIK3R1,ENO2,AURKB,CCNB1,RAB11FIP1,SGCA,PALMD,RSRC1,FAM184A,PPAT,STMN1,PDK4,SOX4,DUSP1,PLLP,ZBTB16,EIF2AK1,LMO2,RFX2,KLF4,PAICS,CKAP4,KLF2,SLC7A5,CENPF,TPPP3,MNDA
gene_set_query	999	TLX3	865.7	ARCHS4 Coexpression,477;Enrichr Queries,697;GTEx Coexpression,1423	B4GALT2,TFAP2C,MARCKSL1,DLX5,TMEM132A,NR2F1,TCF21,ENO2,KLF4,PRPF19,TBX4,AURKB,RASIP1,MEIS1,UCHL1,SOX17,TAL1,ID4,DBN1,HOXC6,SPTBN2
gene_set_query	1000	THYN1	866.0	ARCHS4 Coexpression,867;GTEx Coexpression,865	GINS2,RTN1,TCEAL2,APEX1,GMNN,GPRASP1,MAD2L1,COX6B1
gene_set_query	1001	ZNF69	867.7	ARCHS4 Coexpression,1137;Enrichr Queries,1112;GTEx Coexpression,354	ITIH5,CYB5A,LSR,SPINT2,PRPF19,AURKB,KLF2,CA2,CHEK2,GIPC2,STMN1,CA9,DSG2,ALDH18A1,MYH10,ASPA,SOX4
gene_set_query	1002	DOT1L	868.0	ARCHS4 Coexpression,843;Enrichr Queries,1020;GTEx Coexpression,741	LRRC36,TOP2A,SPAG5,CAD,PIK3R1,TUBG1,MKI67,KLF4,PRPF19,AURKB,LMNB2,LMNB1,SLC7A5,KIFC1,CHEK2,KIF2C,MYH10
gene_set_query	1003	ZNF229	869.0	ARCHS4 Coexpression,724;Enrichr Queries,1014	SEMA5A,UCHL1,TNXB,PDZD2,CXCL12,ITGB4,FEZ1,STMN1,SULF1,SOX4,AURKB,SGCG
gene_set_query	1004	ZNF394	869.3	ARCHS4 Coexpression,780;Enrichr Queries,937;GTEx Coexpression,891	B4GALT2,MARCKSL1,HBB,ENO1,PIK3R1,KLF4,AURKB,KLF2,FGR,PLAC8,SLC7A5,MTHFD2,SERPINH1,MYH10,CD33,SOX4,MCM2
gene_set_query	1005	ZNF319	869.3	ARCHS4 Coexpression,972;Enrichr Queries,1188;GTEx Coexpression,448	EPAS1,HBB,KLF4,AURKB,KLF2,FGR,SLC7A5,IL18RAP,DPEP2,MNDA,CD33,SOX4,DBN1
gene_set_query	1006	KLF16	870.7	ARCHS4 Coexpression,1211;Enrichr Queries,761;GTEx Coexpression,640	MARCKSL1,RRM2,MCM7,THY1,NETO2,ENO1,CDC6,KLF4,PRPF19,RANGAP1,AURKB,LMNB2,CIT,SLC7A5,TMEM158,MTHFD2,EIF4EBP1,RCC1,MYBL2
gene_set_query	1007	ZBTB14	871.5	ARCHS4 Coexpression,888;GTEx Coexpression,855	SELP,FEZ1,IFT57,GIMAP6,ASPA,GNG11,ARHGAP6
gene_set_query	1008	FIZ1	871.7	ARCHS4 Coexpression,1011;Enrichr Queries,851;GTEx Coexpression,753	B4GALT2,MARCKSL1,MCM7,TMEM132A,PLK1,LTBP4,COBL,PRPF19,RANGAP1,AURKB,KLF2,LMNB2,SLC7A5,TCEAL2,CHEK2,EIF4EBP1,MCM6,SOX4
gene_set_query	1009	SIX3	873.3	ARCHS4 Coexpression,1116;Enrichr Queries,706;GTEx Coexpression,798	SYT1,DLX5,UBE2C,ZBTB16,NR2F1,NETO2,CENPA,AURKB,GREM1,MEIS1,TMEM158,CXCL12,NR4A3,PODXL,TCEAL2,ID4,SOX4,HOXC6
gene_set_query	1010	MBD6	873.5	ARCHS4 Coexpression,985;GTEx Coexpression,762	FGR,DPEP2,MNDA,SPINT2,PDE8B,SLC12A8,KLF2
gene_set_query	1011	ZBTB34	874.0	ARCHS4 Coexpression,864;Enrichr Queries,1297;GTEx Coexpression,461	FGL2,HBB,PIK3R1,KLF4,AURKB,FGR,SELP,IL18RAP,RAB11FIP1,DPEP2,MNDA,CD33,SOX4
gene_set_query	1012	SOX14	874.0	ARCHS4 Coexpression,658;Enrichr Queries,691;GTEx Coexpression,1273	GPM6A,TFAP2C,MARCKSL1,RTN1,DLX5,NR2F1,TCF21,KLF4,TRHDE,TBX4,AURKB,GREM1,UCHL1,MEIS1,SOX17,STMN1,ID4
gene_set_query	1013	SRCAP	875.0	ARCHS4 Coexpression,652;Enrichr Queries,1024;GTEx Coexpression,949	TOP2A,CAD,PLK1,SPINT2,PIK3R1,MKI67,PRPF19,RANGAP1,AURKB,LMNB2,LMNB1,SLC7A5,ESPL1,CHEK2,MYH10,SOX4
gene_set_query	1014	ZFHX2	875.3	ARCHS4 Coexpression,668;Enrichr Queries,752;GTEx Coexpression,1206	LRRC36,GPM6A,MARCKSL1,RTN1,EPAS1,PDE2A,COBL,PIK3R1,KLF4,CORO2B,AURKB,KLF2,NIPSNAP1,UCHL1,NR4A3,CHEK2,APEX1,TCEAL2,SOX4
gene_set_query	1015	ETV6	877.8	ARCHS4 Coexpression,662;Enrichr Queries,1089;ReMap ChIP-seq,291;GTEx Coexpression,1469	GYPC,MCM7,ANGPT1,RFC2,EPAS1,LMO2,NPR3,PIK3R1,SAMHD1,KLF4,AURKB,NIPSNAP1,LMNB1,SLC7A5,UCHL1,RAB11FIP1,IL18RAP,APEX1,PRX,CA4,DBN1,SOX4,CD33
gene_set_query	1016	ZNF135	878.3	ARCHS4 Coexpression,705;Enrichr Queries,671;GTEx Coexpression,1259	PTGER4,EPAS1,ZBTB16,ADRB2,SULF1,KLF4,PRPF19,AURKB,KLF2,LMNB2,LMNB1,MEIS1,PDZD2,CXCL12,STMN1,ID4,GPRASP1,ASPA,SOX4
gene_set_query	1017	ZNF835	878.7	ARCHS4 Coexpression,928;Enrichr Queries,896;GTEx Coexpression,812	LRRC36,TNXB,WFDC1,ENO2,PRPF19,CORO2B,CHRDL1,AURKB,UCHL1,CXCL12,PODXL,CHEK2,ADAMTSL3,TCEAL2,GPRASP1,ADAMTS8,ASPA
gene_set_query	1018	ETV7	879.0	ARCHS4 Coexpression,1413;Enrichr Queries,940;GTEx Coexpression,284	TFAP2C,RRM2,CDCA4,DLX5,RFC2,LMO2,CBLC,ABCA12,KLF4,SAMHD1,AURKB,LMNB1,FGR,SEC14L3,NR4A3,LAMP3,SDC1,RAB38,MNDA
gene_set_query	1019	ZNF195	879.0	ARCHS4 Coexpression,1119;Enrichr Queries,140;GTEx Coexpression,1378	TOP2A,PCNA,KIF11,HMMR,PRPF19,LRP8,AURKB,LMNB1,AURKA,PODXL,CHEK2,STMN1,NUSAP1,SOX4,DLGAP5,MARCKSL1,RRM1,RRM2,NETO2,CENPE,ASPM,CENPF,PSAT1,RFWD3,DEPDC1,MCM3,MCM2
gene_set_query	1020	VSX2	879.0	ARCHS4 Coexpression,1251;Enrichr Queries,615;GTEx Coexpression,771	MARCKSL1,TFAP2C,EPAS1,FOXF1,DLX5,ZBTB16,KLF4,ENO2,CORO2B,TBX4,AURKB,MEIS1,SOX17,TAL1,FEZ1,RSPO1,HOXC6
gene_set_query	1021	ZNF326	879.7	ARCHS4 Coexpression,1512;Enrichr Queries,550;GTEx Coexpression,577	TOP2A,MARCKSL1,RRM2,PLLP,COBL,PIK3R1,MKI67,AURKB,LMNB1,PSAT1,FEZ1,CHEK2,ADAMTSL3,STMN1,MCM3,MCM4,MCM6,ASPA,MYH10,MCM2
gene_set_query	1022	ZNF24	879.8	ARCHS4 Coexpression,1515;Enrichr Queries,1337;ReMap ChIP-seq,59;GTEx Coexpression,608	CFD,RNASEH2A,MCM7,TMPRSS4,SPINT2,PIK3R1,AURKB,LMNB1,CDC20,CNN1,FAM184A,PRX,SERPINH1,RCC1,PIP5K1B,PRAME,SOX4,MARCKSL1,DUSP1,LMO2,COBL,LSR,FGR,CDCP1,KIFC1,TAL1,FEZ1,KIF2C,ASPA,MCM2
gene_set_query	1023	LMX1A	880.3	ARCHS4 Coexpression,701;Enrichr Queries,958;GTEx Coexpression,982	MARCKSL1,PCOLCE2,ZBTB16,NR2F1,SPINT2,SULF1,KLF4,AURKB,MEIS1,CXCL12,SOX17,TAL1,STMN1,CDO1,SOX4
gene_set_query	1024	ZNF556	880.3	ARCHS4 Coexpression,902;Enrichr Queries,641;GTEx Coexpression,1098	LRRC36,CLIC5,RRM2,EPAS1,MMP1,CCNF,KIF14,WFDC1,AURKB,KLF2,ASPM,RACGAP1,CHEK2,ADAMTSL3,ID4,CD36,BUB1,ASPA,E2F8
gene_set_query	1025	CENPX	881.0	GTEx Coexpression,881	GPX2,CBLC,NIPSNAP1
gene_set_query	1026	ZNF432	881.0	ARCHS4 Coexpression,809;Enrichr Queries,972;GTEx Coexpression,862	LRRC36,SSR4,MMP1,CAV1,GMNN,PLOD2,PIK3R1,KLF4,PRPF19,AURKB,LMNB2,SLC7A5,NR4A3,GORASP2,ADAMTSL3,ASPA,SOX4
gene_set_query	1027	ELF4	881.7	ARCHS4 Coexpression,1080;Enrichr Queries,665;GTEx Coexpression,900	PTGER4,EPAS1,CAV2,CAV1,HBB,MKI67,KLF4,AURKB,KLF2,FGR,SLC7A5,MMP14,PLAU,SERPINH1,DPEP2,SDC1,MNDA,CD33
gene_set_query	1028	ZNF429	881.7	ARCHS4 Coexpression,803;Enrichr Queries,1172;GTEx Coexpression,670	CAB39L,WFDC1,PIK3R1,PRPF19,AURKB,LMNB2,FGR,TTLL7,IL18RAP,CHEK2,ADAMTSL3,DPEP2,PDK4,MNDA,PDE5A,ASPA
gene_set_query	1029	MBD2	882.3	ARCHS4 Coexpression,1389;Enrichr Queries,834;ReMap ChIP-seq,282;GTEx Coexpression,1024	TOP2A,HSPB6,CDCA4,EPAS1,TROAP,FGL2,ADRB1,SPINT2,ENO1,PIK3R1,MKI67,LMNB2,AURKB,LMNB1,TCEAL2,CHEK2,STMN1,CYC1,SOX4,TFAP2C,SSR4,FOXF1,NR2F1,KLF4,TBX4,FGR,ID4
gene_set_query	1030	ZNF396	882.7	ARCHS4 Coexpression,785;Enrichr Queries,1149;GTEx Coexpression,714	LRRC36,EPAS1,COBL,WFDC1,KLF4,PRPF19,AURKB,FGR,IL18RAP,NR4A3,ADAMTSL3,DPEP2,ID4,MNDA,ASPA,SOX4
gene_set_query	1031	YBX2	883.3	ARCHS4 Coexpression,1368;Enrichr Queries,66;GTEx Coexpression,1216	LRRC36,CFD,TOP2A,LAD1,CDCA3,EPAS1,ITGB4,KIF11,HMMR,MKI67,AURKB,AURKA,CDC20,SELENBP1,CCNB1,PTTG1,CA2,CHEK2,CA4,MYBL2,TK1,DLGAP5,RRM2,UBE2C,GPX3,ZBTB16,PLK1,COBL,LSR,KLF4,CCNA2,TPX2,SLC7A5,ASPM,CENPF,CXCL12,PSAT1,KIF4A,BIRC5,KIF2C,KIF20A,FKBP4,ASF1B,CDKN3
gene_set_query	1032	ZNF860	883.5	ARCHS4 Coexpression,1380;GTEx Coexpression,387	LAD1,CDCP1,ESPL1,SSR4,TMPRSS4,RAB38,SPRR1A,FUT3
gene_set_query	1033	ZNF564	884.0	ARCHS4 Coexpression,863;Enrichr Queries,997;GTEx Coexpression,792	LRRC36,ZBTB16,PIK3R1,KLF4,PRPF19,RANGAP1,ACACB,AURKB,KLF2,LMNB2,MEIS1,IL18RAP,DPEP2,MNDA,ASPA,SOX4,MCM2
gene_set_query	1034	SCML4	886.0	ARCHS4 Coexpression,772;Enrichr Queries,1191;GTEx Coexpression,695	FGR,DUSP1,FGL2,DPEP2,S1PR1,HBB,MKI67,GIMAP6,KLF4,CD33,AURKB,KLF2
gene_set_query	1035	ZNF587	887.0	ARCHS4 Coexpression,1188;Enrichr Queries,815;GTEx Coexpression,658	TOP2A,SSR4,WFDC1,LSR,SPINT2,PIK3R1,MKI67,AURKB,ASPM,CENPF,RAB11FIP1,CHEK2,ADAMTSL3,MCM4,ALDH18A1,ASPA,SOX4,MCM2
gene_set_query	1036	HMG20A	887.7	ARCHS4 Coexpression,232;Enrichr Queries,1139;GTEx Coexpression,1292	CCT3,FANCI,RTN1,BUB1B,PIK3R1,KLF4,PAICS,AURKB,NIPSNAP1,UNG,MEIS1,PSAT1,PPAT,CHEK2,APEX1,MCM3,MYH10,BUB1,SOX4
gene_set_query	1037	MESP1	887.7	ARCHS4 Coexpression,1399;Enrichr Queries,287;GTEx Coexpression,977	CFD,TFAP2C,EPAS1,ADRB2,ENO2,KLF4,ACACB,AURKB,KLF2,SRM,SELENBP1,MFAP4,UCHL1,CENPF,MEIS1,TMEM158,SOX17,CA2,CHEK2,GPD1,PDK4,SOX4,HOXC6
gene_set_query	1038	ELK4	889.2	ARCHS4 Coexpression,1503;ENCODE ChIP-seq,95;Enrichr Queries,1334;ReMap ChIP-seq,112;GTEx Coexpression,1402	FEN1,HSPB6,MCM7,ZWILCH,KIF14,HJURP,ENO1,LMNB2,LMNB1,SGCA,EXO1,PSMD2,PRX,RCC1,SKP2,SOX4,CEP55,RFC4,SSR4,DUSP1,LSR,PDIA6,COX6B1,CDCP1,MCM3,MCM4,KIF2C,MCM6,ASF1B,RNASEH2A,SHC1,LTBP4,TTK,PIK3R1,AURKB,UNG,RAD51AP1,RAB11FIP1,TCEAL2,SERPINH1,CYC1,HOXC6,FANCI,GINS2,MDH2,CDC6,KLF4,MEIS1,NR4A3,RFWD3
gene_set_query	1039	NEUROD4	889.3	ARCHS4 Coexpression,934;Enrichr Queries,741;GTEx Coexpression,993	GPM6A,RTN1,SSR4,SYT1,COL11A1,ZBTB16,NR2F1,SPINT2,LRP8,AURKB,MEIS1,STMN1,ID4,BIRC5,SLIT3,SGCG,SOX4,DBN1
gene_set_query	1040	ZNF821	889.7	ARCHS4 Coexpression,338;Enrichr Queries,935;GTEx Coexpression,1396	GPM6A,VIPR1,MARCKSL1,RTN1,DLX5,ZBTB16,ENO2,KLF4,AURKB,NIPSNAP1,SLC7A5,UCHL1,CHEK2,FEZ1,STMN1,SOX4,DBN1,SPTBN2
gene_set_query	1041	AKAP8	891.7	ARCHS4 Coexpression,1559;Enrichr Queries,429;GTEx Coexpression,687	TOP2A,PCNA,MCM7,RFC2,TMEM132A,PLK1,FAM107A,MKI67,AURKB,SRPK1,LMNB1,CDC20,CCNA2,CHAF1A,MTHFD2,FEZ1,TCEAL2,STMN1,MCM3,FKBP4,AARS,MCM2
gene_set_query	1042	ZFP91	892.0	ARCHS4 Coexpression,665;Enrichr Queries,1392;GTEx Coexpression,619	LRRC36,PIK3R1,TUBG1,PRPF19,AURKB,LMNB2,LMNB1,RACGAP1,KIFC1,KIF2C,SOX4,CEP55,CDKN3
gene_set_query	1043	ZNF658	892.0	ARCHS4 Coexpression,1313;Enrichr Queries,471	CFD,TOP2A,VIPR1,ZBTB16,MAMDC2,KIF14,KIF11,ADRB2,KLF4,PRPF19,AURKB,CENPE,CXCL12,CA2,NUF2,COL5A2,CD36,ASPA
gene_set_query	1044	MAFG	892.0	ARCHS4 Coexpression,1096;Enrichr Queries,1133;ReMap ChIP-seq,61;GTEx Coexpression,1278	SHC1,EPAS1,ADRB2,PIK3R1,PRPF19,AURKB,LMNB2,AURKA,TMEM100,IL18RAP,SGCA,RACGAP1,FAM184A,PPAT,LEPR,RCC1,SOX4,DUSP1,CAV1,CYP4B1,KLF4,RANGAP1,PAICS,ASPM,SLC7A5,UCK2,MEIS1,MMP14,CDCP1,MTHFD2,TAL1,FEZ1,MNDA
gene_set_query	1045	ZNF71	894.3	ARCHS4 Coexpression,1086;Enrichr Queries,1245;GTEx Coexpression,352	SYNM,MARCKSL1,RTN1,FHL1,LMOD1,NR2F1,LSR,GNG11,UCHL1,DES,SGCA,STMN1,MYL9,SOX4,DBN1
gene_set_query	1046	FOXI3	895.5	ARCHS4 Coexpression,1526;GTEx Coexpression,265	LRRC36,TFAP2C,CDCA4,DLX5,CBLC,SDC1,RAB38,SPINT2,ABCA12,KLF4
gene_set_query	1047	ZNF607	896.3	ARCHS4 Coexpression,595;Enrichr Queries,898;GTEx Coexpression,1196	TOP2A,GINS1,ERCC6L,CDCA3,LSR,SPINT2,PIK3R1,PAICS,AURKB,NIPSNAP1,UCHL1,RAB11FIP1,CHEK2,MCM3,ENPP4,DTL,MYH10
gene_set_query	1048	REL	896.7	ARCHS4 Coexpression,800;Enrichr Queries,848;GTEx Coexpression,1042	PTGER4,RFC2,STARD8,WFDC1,PIK3R1,SAMHD1,KLF4,AURKB,KLF2,LMNB1,SLC7A5,NR4A3,PLAU,ADAMTSL3,ASPA,SOX4,MCM2
gene_set_query	1049	NEUROD2	897.5	Literature ChIP-seq,150;ARCHS4 Coexpression,1465;Enrichr Queries,893;GTEx Coexpression,1082	SEMA5A,GPM6A,SYNM,RTN1,HLF,EPAS1,SHMT2,CAB39L,ENO2,ACACB,HIGD1B,LMNB1,FAM184A,PLAU,CA4,SLC19A3,PBK,PLCE1,SLIT3,RSPO1,IFT57,SOX4,SLC12A8,JAM2,AOC3,GINS1,SLC15A2,RFC4,SYT1,SPAG5,ZBTB16,PLK1,NR2F1,CDC6,LYVE1,FGR,MEIS1,MTHFD2,ID4,TIMELESS,DBN1
gene_set_query	1050	FOXD4L4	897.5	ARCHS4 Coexpression,1539;GTEx Coexpression,256	FABP4,FZD4,GPD1,SLC19A3,S1PR1,CD36,ENO2,CDO1,TMC5,ACACB
gene_set_query	1051	ARID5A	897.5	ARCHS4 Coexpression,1247;GTEx Coexpression,548	SELP,FGR,MFAP4,CLEC1A,S1PR1,HBB,KLF2
gene_set_query	1052	ZNF205	897.7	ARCHS4 Coexpression,409;Enrichr Queries,970;GTEx Coexpression,1314	B4GALT2,TMEM132A,LTBP4,LSR,PRPF19,RANGAP1,AURKB,KLF2,LMNB2,CHEK2,SERPINH1,MYBL2,FKBP4,SOX4,DBN1,ASF1B
gene_set_query	1053	USF3	898.5	ARCHS4 Coexpression,274;GTEx Coexpression,1523	CCT3,PSMD2,ADAMTSL3,SERPINH1,ENO1,CYC1,PRPF19,RANGAP1,PDIA6,ASPA,LMNB2
gene_set_query	1054	ZNF418	899.3	ARCHS4 Coexpression,1109;Enrichr Queries,566;GTEx Coexpression,1023	VIPR1,TNXB,SYT1,ZBTB16,COBL,PIK3R1,ADRB2,ENO2,KLF4,PRPF19,AURKB,MEIS1,PDZD2,CHEK2,STMN1,CD36,GPRASP1,MYH10,SOX4
gene_set_query	1055	ZHX1	900.3	ARCHS4 Coexpression,1038;Enrichr Queries,1339;ReMap ChIP-seq,234;GTEx Coexpression,990	CFD,B4GALT2,RNASEH2A,MCM7,SHC1,TROAP,LTBP4,ENO1,PIK3R1,LMNB2,AURKB,SGCA,CYC1,PDE8B,HOXC6,ANGPT1,DUSP1,PLLP,KLF4,KLF2,FGR,PSAT1,DPEP2,SPRR1A,ASF1B
gene_set_query	1056	LCOR	900.3	ARCHS4 Coexpression,932;Enrichr Queries,1239;GTEx Coexpression,530	LSR,PIK3R1,MKI67,KLF4,PRPF19,AURKB,FUT3,RAB11FIP1,CHEK2,STMN1,DSG2,ALDH18A1,CYC1,SOX4
gene_set_query	1057	ZNF837	901.3	ARCHS4 Coexpression,855;Enrichr Queries,1028;GTEx Coexpression,821	FANCI,RNASEH2A,SMARCB1,PDE2A,CBLC,LSR,NME4,PIK3R1,AURKB,UNG,SRM,CHEK2,SDC1,CYC1,DTL,CDKN3
gene_set_query	1058	ZFP92	901.7	ARCHS4 Coexpression,1497;Enrichr Queries,675;GTEx Coexpression,533	LAD1,VIPR1,TNXB,ITGB4,EPAS1,GPX3,ZBTB16,SLC1A1,FGL2,CBLC,AURKB,ACTG2,CA2,PPAT,CHEK2,APEX1,PDK4,SDC1,CD36
gene_set_query	1059	ZNF131	901.7	ARCHS4 Coexpression,1336;Enrichr Queries,281;GTEx Coexpression,1088	TOP2A,CCT3,FEN1,PCNA,RRM2,ZWILCH,PLK1,WFDC1,PIK3R1,KLF4,AURKB,CCNA2,CENPE,CCNB1,MTHFD2,RFWD3,CHEK2,MCM3,BIRC5,MCM6,SOX4,AARS,MCM2
gene_set_query	1060	NFYC	902.0	ARCHS4 Coexpression,832;Enrichr Queries,757;GTEx Coexpression,1117	SMARCB1,PCNA,RRM2,MCM7,HBB,ENO1,PIK3R1,KLF4,AURKB,CDC20,FGR,CA2,CHEK2,STMN1,DPEP2,MCM3,MNDA
gene_set_query	1061	ZNF486	903.0	ARCHS4 Coexpression,1227;Enrichr Queries,781;GTEx Coexpression,701	TOP2A,ITIH5,SPINT2,PRPF19,LRP8,AURKB,KLF2,CDC20,SLC7A5,CENPF,CHEK2,ADAMTSL3,ID4,MCM6,PDE8B,ASPA,SLC12A8,SOX4
gene_set_query	1062	CXXC5	904.0	ARCHS4 Coexpression,425;GTEx Coexpression,1383	MARCKSL1,SMARCB1,LMO2,TMEM132A,NME4,THY1,ENO2,CORO2B
gene_set_query	1063	ZNF708	904.3	ARCHS4 Coexpression,742;Enrichr Queries,1266;GTEx Coexpression,705	MARCKSL1,PIK3R1,PRPF19,CORO2B,PAICS,AURKB,LMNB2,CENPE,FEZ1,CHEK2,STMN1,ASPA,SOX4
gene_set_query	1064	PHF21A	904.3	ARCHS4 Coexpression,861;Enrichr Queries,1302;GTEx Coexpression,550	EPAS1,FGL2,HBB,PIK3R1,AURKB,KLF2,FGR,IL18RAP,DPEP2,MNDA,MYH10,CD33,SOX4
gene_set_query	1065	ZNF142	905.3	ARCHS4 Coexpression,455;Enrichr Queries,836;GTEx Coexpression,1425	SYNM,MCM7,PLK1,CAD,MKI67,FOXM1,RANGAP1,PRPF19,AURKB,LMNB2,SLC7A5,CHAF1A,ESPL1,CHEK2,MCM3,MYBL2
gene_set_query	1066	ZBTB4	905.7	ARCHS4 Coexpression,1478;Enrichr Queries,971;GTEx Coexpression,268	SHMT2,CAB39L,RFC2,EPAS1,CAV1,LMOD1,PIK3R1,ENO2,KLF4,AURKB,KLF2,SRPK1,UCK2,CHAF1A,S1PR1,PDE5A,GPRASP1,SOX4
gene_set_query	1067	LMX1B	906.0	ARCHS4 Coexpression,1043;Enrichr Queries,952;GTEx Coexpression,723	SEMA5A,LRRC36,TFAP2C,MARCKSL1,DLX5,ZBTB16,DENND2A,TMEM132A,NR2F1,ABCA12,KLF4,AURKB,MEIS1,PKNOX2
gene_set_query	1068	ZMAT4	906.7	ARCHS4 Coexpression,688;Enrichr Queries,954;GTEx Coexpression,1078	SEMA5A,RTN1,SYT1,EPAS1,COBL,THY1,SULF1,ENO2,TRHDE,CIT,TTLL7,UCHL1,CHEK2,CA4,STMN1,ID4
gene_set_query	1069	ZNF329	907.3	ARCHS4 Coexpression,930;Enrichr Queries,908;GTEx Coexpression,884	LRRC36,MARCKSL1,RTN1,WFDC1,ENO2,KLF4,AURKB,SLC7A5,TMEM158,CHEK2,LAMP3,ADAMTSL3,COL5A2,GPRASP1,ASPA,SOX4
gene_set_query	1070	ZBTB46	909.0	ARCHS4 Coexpression,1229;Enrichr Queries,542;GTEx Coexpression,956	PTGER4,EPAS1,CAV1,PDE2A,LMO2,ENO2,LRRC32,KLF4,AURKB,UCHL1,PDZD2,CXCL12,PLAU,PODXL,C1QTNF7,GPRASP1,SOX4,DBN1,ENG,HOXC6
gene_set_query	1071	ZNF34	909.3	ARCHS4 Coexpression,844;Enrichr Queries,1053;GTEx Coexpression,831	RTN1,ZBTB16,LMOD1,FHL5,PIK3R1,KLF4,PRPF19,AURKB,KLF2,LMNB2,CHEK2,FEZ1,STMN1,MYL9,SOX4,MCM2
gene_set_query	1072	BRF2	909.3	ARCHS4 Coexpression,1084;ReMap ChIP-seq,213;GTEx Coexpression,1431	CFD,FANCI,CCT3,DUSP1,PLLP,MDH2,CAV1,RANGAP1,AURKB,FUT3,COX6B1,FGR,SELENBP1,UCK2,TMEM158,APEX1,EIF4EBP1,CA9,MYBL2,FOLR1
gene_set_query	1073	ERF	911.0	ARCHS4 Coexpression,1278;Enrichr Queries,414;GTEx Coexpression,1041	MARCKSL1,DUSP1,EPAS1,LTBP4,LDB2,MKI67,KLF4,PRPF19,RANGAP1,KLF2,AURKB,LMNB2,LMNB1,SLC7A5,MMP14,NR4A3,SERPINH1,EIF4EBP1,MYBL2,SOX4,DBN1
gene_set_query	1074	PLAG1	911.3	ARCHS4 Coexpression,1619;Enrichr Queries,712;GTEx Coexpression,403	SEMA5A,STARD13,ANGPT1,EPAS1,CAV1,ZBTB16,ABCA8,PIK3R1,KLF4,AURKB,MEIS1,NR4A3,CA2,CHEK2,PRX,SKP2,SOX4,HOXC6
gene_set_query	1075	HIVEP3	911.7	ARCHS4 Coexpression,1408;Enrichr Queries,1070;GTEx Coexpression,257	PTGER4,TFAP2C,MARCKSL1,CDCA4,DLX5,EPAS1,PIK3R1,ABCA12,PRPF19,KLF4,AURKB,SLC7A5,NR4A3,SPP1,SDC1,PAK6,RAB38,SPTBN2
gene_set_query	1076	ZNF567	911.7	ARCHS4 Coexpression,1431;Enrichr Queries,877;GTEx Coexpression,427	GINS1,LRRC36,RFC4,CDCA3,ZWILCH,PIK3R1,CDC6,KIF11,PRPF19,AURKB,KIF15,CENPE,CENPF,PPAT,CHEK2,BIRC5,SOX4,E2F8
gene_set_query	1077	ZIC4	912.0	ARCHS4 Coexpression,566;Enrichr Queries,783;GTEx Coexpression,1387	GPM6A,TFAP2C,RTN1,DLX5,ZBTB16,NR2F1,ENO2,SULF1,KLF4,NIPSNAP1,MEIS1,UCHL1,CXCL12,SOX17,FEZ1,ID4,RSPO1,PKNOX2
gene_set_query	1078	HOMEZ	912.7	ARCHS4 Coexpression,1294;Enrichr Queries,676;GTEx Coexpression,768	MARCKSL1,EPAS1,TMPRSS4,NR2F1,PIK3R1,THY1,TUBG1,KLF4,AURKB,KLF2,SLC7A5,DUOX1,MEIS1,CHEK2,ID4,KIF2C,MYBL2,SOX4,CDKN3
gene_set_query	1079	ZKSCAN3	912.7	ARCHS4 Coexpression,911;Enrichr Queries,775;GTEx Coexpression,1052	LRRC36,MARCKSL1,FAM107A,WFDC1,PIK3R1,KLF4,CORO2B,AURKB,KLF2,CA2,CHEK2,ADAMTSL3,STMN1,PDK4,SERPINH1,ASPA,SOX4,MCM2
gene_set_query	1080	ZNF222	913.7	ARCHS4 Coexpression,732;Enrichr Queries,1273;GTEx Coexpression,736	KLF4,PRPF19,AURKB,KLF2,LMNB1,FGR,IL18RAP,PTTG1,LAMP3,STMN1,MNDA,SOX4,DLGAP5
gene_set_query	1081	THAP1	914.0	ARCHS4 Coexpression,1572;ENCODE ChIP-seq,109;Enrichr Queries,1128;ReMap ChIP-seq,281;GTEx Coexpression,1480	CFD,B4GALT2,FCN3,RNASEH2A,MCM7,LTBP4,CDCA8,MCM10,PIK3R1,SAMHD1,AURKB,KIF15,AURKA,CCNB1,CHAF1A,RACGAP1,RSRC1,CHEK2,STMN1,NUF2,PRAME,NEK2,CYC1,SKP2,SOX4,RRM1,PLLP,RFC2,ZBTB16,CAD,KLF4,TUBG1,COX6B1,MTHFD2,PRC1,PSAT1,CENPO,DBN1,MCM2,ASF1B,MAD2L1
gene_set_query	1082	ISX	915.0	ARCHS4 Coexpression,600;Enrichr Queries,1106;GTEx Coexpression,1039	GPM6A,GPX2,VIPR1,SLC1A1,CBLC,SULF1,KLF4,AURKB,FUT3,SELENBP1,CHEK2,GPD1,CA4,GIPC2,DSG2
gene_set_query	1083	NEUROG3	916.0	ARCHS4 Coexpression,1028;Enrichr Queries,796;GTEx Coexpression,924	TFAP2C,MARCKSL1,SSR4,ZBTB16,SLC1A1,NR2F1,LSR,KLF4,TRHDE,AURKB,NIPSNAP1,CXCL12,SOX17,TAL1,ID4,SLIT3,SOX4
gene_set_query	1084	ZNF8	916.5	ARCHS4 Coexpression,1223;Enrichr Queries,610	MARCKSL1,ZBTB16,PLK1,WFDC1,PIK3R1,MKI67,KLF4,AURKB,KLF2,SLC7A5,CENPF,MEIS1,SLC6A8,CHEK2,ADAMTSL3,ASPA,SOX4
gene_set_query	1085	ZBTB38	916.7	ARCHS4 Coexpression,554;Enrichr Queries,1056;GTEx Coexpression,1140	STARD13,MARCKSL1,EPAS1,CAV2,CAV1,PLOD2,PIK3R1,MKI67,KLF4,AURKB,GREM1,SLC7A5,APEX1,COL5A2,SOX4
gene_set_query	1086	FOXO6	917.0	ARCHS4 Coexpression,1297;Enrichr Queries,480;GTEx Coexpression,974	EPAS1,ZBTB16,PDE2A,TMEM132A,NR2F1,LTBP4,PIK3R1,ENO2,KLF4,RANGAP1,CORO2B,AURKB,MFAP4,MEIS1,NR4A3,TCEAL2,CHEK2,ID4,GPRASP1,SOX4,SPTBN2
gene_set_query	1087	ZNF227	917.3	ARCHS4 Coexpression,183;Enrichr Queries,1314;GTEx Coexpression,1255	FANCI,PCNA,MCM7,GINS3,BUB1B,KIF23,TTK,PIK3R1,AURKB,CCNB1,RSRC1,EXO1,CHEK1,SKP2,DTL,SOX4,DLGAP5,MCM2,MAD2L1
gene_set_query	1088	NKX31	917.5	ARCHS4 Coexpression,1055;GTEx Coexpression,780	SLC15A2,CAB39L,NME4,ARHGAP6,HOXC6,SPTBN2
gene_set_query	1089	TBX1	918.3	ARCHS4 Coexpression,1300;Enrichr Queries,257;GTEx Coexpression,1198	TFAP2C,VWF,EPAS1,FOXF1,ITGB4,ACTN2,ZBTB16,LMO2,NR2F1,LTBP4,LDB3,KLF4,AURKB,KLF2,MEIS1,CXCL12,NR4A3,SOX17,SGCA,PSMD2,MGP,ID4,MYL9,SOX4
gene_set_query	1090	TBPL2	919.0	ARCHS4 Coexpression,1146;GTEx Coexpression,692	SELP,DLX5,CBLC,ABCA12,KLF4,GNG11,ARHGAP6
gene_set_query	1091	ZNF468	919.0	ARCHS4 Coexpression,1327;Enrichr Queries,382;GTEx Coexpression,1048	GINS1,B4GALT2,RRM2,CAV1,PIK3R1,CDC6,SAMHD1,PRPF19,AURKB,AURKA,SLC7A5,RAB11FIP1,MTHFD2,APEX1,CHEK2,LAMP3,SERPINH1,NUSAP1,ALDH18A1,SOX4,DLGAP5
gene_set_query	1092	JRKL	920.7	ARCHS4 Coexpression,1557;Enrichr Queries,1018;GTEx Coexpression,187	TOP2A,PTGER4,ZWILCH,ACTL6A,TMPRSS4,KIF23,TTK,PLOD2,PIK3R1,KIF11,AURKB,KIF15,CCNB2,PLAU,CHEK1,NUF2,PBK,NUSAP1,RCC1,KIF2C,SOX4
gene_set_query	1093	ARID2	922.3	ARCHS4 Coexpression,1110;Enrichr Queries,1385;ReMap ChIP-seq,275;GTEx Coexpression,919	LRRC36,FEN1,PCNA,RNASEH2A,HLF,MCM7,EPAS1,FZD4,DUSP1,SHC1,PIK3R1,ENO2,CKAP4,AURKB,TPX2,CENPE,ASPM,KIF2C,SOX4
gene_set_query	1094	TSHZ1	922.3	ARCHS4 Coexpression,1148;Enrichr Queries,587;GTEx Coexpression,1032	HLF,EPAS1,CAV1,ZBTB16,NR2F1,PIK3R1,MKI67,KLF4,PAICS,CORO2B,AURKB,KLF2,MEIS1,CXCL12,CHEK2,S1PR1,GPRASP1,SOX4,HOXC6
gene_set_query	1095	KMT2A	922.7	ARCHS4 Coexpression,1454;ReMap ChIP-seq,92;GTEx Coexpression,1222	PTGER4,GYPC,SYT1,MCM7,DUSP1,KIF23,PIK3R1,KIF11,RANGAP1,LMNB1,SRM,CIT,UCK2,MEIS1,PTTG1,RSRC1,ADAMTSL3,NUSAP1,MCM4,OIP5,GPRASP1,SOX4,JAM2,CDKN3
gene_set_query	1096	ZBED6	923.0	ARCHS4 Coexpression,923	PDZD2,PLLP,PDK4,COX6B1
gene_set_query	1097	OTP	924.7	ARCHS4 Coexpression,660;Enrichr Queries,861;GTEx Coexpression,1253	GPM6A,TFAP2C,MARCKSL1,RTN1,NR2F1,TCF21,TBX4,AURKB,UCHL1,MEIS1,SOX17,TAL1,STMN1,ID4,SOX4,HOXC6
gene_set_query	1098	ZNF431	925.0	ARCHS4 Coexpression,1374;Enrichr Queries,921;GTEx Coexpression,480	TOP2A,LAD1,AURKB,FUT3,CENPE,ASPM,CENPF,CDCP1,RAB11FIP1,ESPL1,CHEK2,ADAMTSL3,RAB38,ENPP4,SPRR1A,DTL,ASPA,SOX4
gene_set_query	1099	PROX2	926.0	ARCHS4 Coexpression,1019;Enrichr Queries,922;GTEx Coexpression,837	CAD,COBL,WFDC1,MKI67,KLF4,PRPF19,LRP8,AURKB,KLF2,PDZD2,NR4A3,PPAT,CHEK2,ADAMTSL3,SKP2,ASPA,SOX4
gene_set_query	1100	ZBED1	926.5	ARCHS4 Coexpression,1620;Enrichr Queries,1027;ReMap ChIP-seq,113;GTEx Coexpression,946	RNASEH2A,MCM7,ZWILCH,SHC1,ENO1,TYMS,AURKB,LMNB1,RAB11FIP1,PRX,RCC1,PRAME,TK1,CYC1,SOX4,MARCKSL1,RFC4,RRM2,ACTN2,MDH2,RFC2,CAV1,KLF4,CKAP4,FGR,SLC7A5,MTHFD2,KIF2C,DBN1
gene_set_query	1101	ZNF160	926.7	ARCHS4 Coexpression,565;Enrichr Queries,1204;GTEx Coexpression,1011	ROBO4,PLOD2,PIK3R1,ENO2,PRPF19,AURKB,LMNB2,SRM,MYCT1,ADAMTSL3,RCC1,TK1,ASPA,SOX4,MCM2
gene_set_query	1102	ONECUT3	927.3	ARCHS4 Coexpression,811;Enrichr Queries,878;GTEx Coexpression,1093	LRRC36,GPM6A,TFAP2C,FOXF1,NR2F1,WFDC1,TUBG1,KLF4,TBX4,AURKB,MEIS1,ADAMTSL3,ID4,SLIT3,ASPA,SOX4
gene_set_query	1103	ZNF583	928.3	ARCHS4 Coexpression,1056;Enrichr Queries,1043;GTEx Coexpression,686	LRRC36,LAD1,EPAS1,NR2F1,CBLC,ADRB2,KLF4,PRPF19,AURKB,KLF2,CDCP1,NR4A3,ADAMTSL3,S1PR1,SDC1,ASPA
gene_set_query	1104	HSFX1	929.0	ARCHS4 Coexpression,1595;GTEx Coexpression,263	HSPB6,SGCA,ACTN2,RSRC1,CASQ2,LDB3,GPD1L,SGCG,COX6B1
gene_set_query	1105	FOXD4	929.3	ARCHS4 Coexpression,858;Enrichr Queries,623;GTEx Coexpression,1307	PTGER4,TNXB,FOXF1,ZBTB16,NR2F1,ADRB2,ENO2,KLF4,PRPF19,TBX4,AURKB,KLF2,LMNB2,UCHL1,NR4A3,TAL1,CHEK2,FKBP4
gene_set_query	1106	ZHX2	929.5	ARCHS4 Coexpression,1579;Enrichr Queries,1180;ReMap ChIP-seq,263;GTEx Coexpression,696	CCT3,CLIC5,PCNA,RNASEH2A,HSPB6,MCM7,ACTN2,DUSP1,SHC1,EPAS1,NME4,PIK3R1,KLF4,LMNB2,AURKB,KLF2,TPX2,SLC7A5,SGCA,PSAT1,SDC1,CYC1,SOX4,ASF1B
gene_set_query	1107	TTF1	929.5	ARCHS4 Coexpression,460;GTEx Coexpression,1399	RAD51AP1,GINS2,RNASEH2A,RFC4,SGCA,CHEK1,GMNN,MCM10,MAD2L1
gene_set_query	1108	ZNF250	929.7	ARCHS4 Coexpression,1020;Enrichr Queries,204;GTEx Coexpression,1565	MCM7,EPAS1,WFDC1,PIK3R1,MKI67,PRPF19,AURKB,LMNB1,LAPTM4B,CA2,CHEK2,STMN1,SERPINH1,SOX4,MARCKSL1,RRM2,VWF,KLF2,MMP11,CENPF,MEIS1,MTHFD2,PRC1,ID4,MCM6,ASPA
gene_set_query	1109	ZNF565	931.0	ARCHS4 Coexpression,622;Enrichr Queries,730;GTEx Coexpression,1441	CFD,MARCKSL1,TNXB,ZBTB16,NR2F1,MKI67,KLF4,PRPF19,AURKB,LMNB2,SLC7A5,CHEK2,FEZ1,STMN1,ASPA,SOX4,MCM2
gene_set_query	1110	NR1D2	931.7	ARCHS4 Coexpression,878;Enrichr Queries,803;GTEx Coexpression,1114	CLIC5,EPAS1,CAV1,ZBTB16,FHL1,COBL,PIK3R1,ENO2,KLF4,AURKB,SLC7A5,CA2,CHEK2,PDK4,GPD1L,GPRASP1,SOX4
gene_set_query	1111	ZNF684	932.0	ARCHS4 Coexpression,1175;Enrichr Queries,72;GTEx Coexpression,1549	TOP2A,LRRC36,GMNN,KIF14,CDCA8,MCM10,TTK,KIF11,MKI67,PRPF19,LRP8,AURKB,KIF15,LMNB1,AURKA,CDC20,RAD51AP1,EXO1,STMN1,NUF2,PBK,RAD54L,NEK2,DLGAP5,MARCKSL1,RFC4,RRM2,ZWINT,NDC80,CCNA2,CENPE,ASPM,CENPF,MTHFD2,DEPDC1,KIF2C,DTL,ASPA,CDKN3,MAD2L1,MCM2
gene_set_query	1112	ZSCAN23	932.7	ARCHS4 Coexpression,519;Enrichr Queries,1072;GTEx Coexpression,1207	RTN1,ZBTB16,NR2F1,AURKB,NIPSNAP1,TTLL7,MEIS1,NR4A3,FEZ1,COL5A2,STMN1,ID4,CDO1,SOX4
gene_set_query	1113	FOXI2	933.0	ARCHS4 Coexpression,1522;Enrichr Queries,790;GTEx Coexpression,487	LAD1,VWF,FOXF1,TMPRSS4,RFX2,TCF21,KLF4,TBX4,AURKB,FUT3,MEIS1,CDCP1,CXCL12,ESPL1,SOX17,CA4,ID4,SPRR1A
gene_set_query	1114	ZNF705A	935.0	ARCHS4 Coexpression,1291;Enrichr Queries,368;GTEx Coexpression,1146	LRRC36,CFD,SYNM,TNXB,VWF,GPX3,PLK1,LMO2,LMOD1,MKI67,LYVE1,AURKB,KLF2,MMP14,SLPI,PLAU,CHEK2,MGP,PDK4,CD36,ASPA
gene_set_query	1115	ZNF562	935.3	ARCHS4 Coexpression,1174;Enrichr Queries,1177;GTEx Coexpression,455	LAD1,TMPRSS4,WFDC1,PIK3R1,KLF4,AURKB,FUT3,SLC7A5,CDCP1,RAB11FIP1,ESPL1,CHEK2,ADAMTSL3,SPRR1A,ASPA,DLGAP5
gene_set_query	1116	NR2C2	937.2	ARCHS4 Coexpression,1542;ENCODE ChIP-seq,94;Enrichr Queries,1336;ReMap ChIP-seq,252;GTEx Coexpression,1462	B4GALT2,PCNA,HSPB6,SHC1,EIF2AK1,GINS3,PIK3R1,KLF4,WDR12,PAICS,CENPA,AURKB,AURKA,COX6B1,CNN1,RSRC1,PPAT,SERPINH1,RAD54L,NEK2,KIF20A,CYC1,DLGAP5
gene_set_query	1117	IKZF4	938.7	ARCHS4 Coexpression,713;Enrichr Queries,745;GTEx Coexpression,1358	MARCKSL1,RTN1,HSPB6,EPAS1,ZBTB16,NR2F1,PIK3R1,MKI67,KLF4,LRP8,CORO2B,AURKB,CIT,SLC7A5,CXCL12,NR4A3,STMN1,SOX4
gene_set_query	1118	ZNF322	940.0	ARCHS4 Coexpression,738;GTEx Coexpression,1142	UCHL1,MTHFD2,STMN1,PAICS,MYH10,NIPSNAP1
gene_set_query	1119	MESP2	940.0	ARCHS4 Coexpression,1358;Enrichr Queries,918;GTEx Coexpression,544	EPAS1,ITGB4,ZBTB16,GINS3,TMEM132A,THY1,NETO2,KLF4,AURKB,CIT,SLC7A5,UCHL1,CDCP1,SLPI,CHEK2,BIRC5,ASPA
gene_set_query	1120	SP140L	940.0	ARCHS4 Coexpression,603;GTEx Coexpression,1277	B4GALT2,MARCKSL1,DPEP2,FKBP4,MYH10,CD33,LMNB2,KLF2
gene_set_query	1121	DMRTA1	940.3	ARCHS4 Coexpression,1372;Enrichr Queries,206;GTEx Coexpression,1243	PTGER4,SEMA5A,EPAS1,COL11A1,MKI67,AURKB,CA2,CHEK2,PDK4,S1PR1,RSPO1,SOX4,CYB5A,SYT1,ZBTB16,MAMDC2,NR2F1,SULF1,KLF4,NIPSNAP1,MEIS1,CXCL12,PSAT1,COL5A2,ID4
gene_set_query	1122	ZNF563	940.3	ARCHS4 Coexpression,1082;Enrichr Queries,821;GTEx Coexpression,918	SPAG5,GPX3,ZBTB16,SLC1A1,KLF4,AURKB,KLF2,SLC7A5,NR4A3,CHEK2,LAMP3,PDK4,KIF2C,PIP5K1B,NEK2,CDKN3
gene_set_query	1123	ZNF570	941.0	ARCHS4 Coexpression,1133;Enrichr Queries,1215;GTEx Coexpression,475	LRRC36,ZWILCH,EPAS1,CAB39L,KLF4,PRPF19,AURKB,KIF15,TMEM47,CHEK2,PBK,KIF2C,NEK2,ASPA,CDKN3
gene_set_query	1124	ZBTB48	941.3	ARCHS4 Coexpression,1079;Enrichr Queries,1109;GTEx Coexpression,636	MARCKSL1,HBB,ENO1,KLF4,AURKB,KLF2,FGR,CDC20,SLC7A5,DPEP2,MNDA,CD33,MCM2
gene_set_query	1125	ZNF737	943.5	ARCHS4 Coexpression,937;GTEx Coexpression,950	STMN1,PDE8B,PRPF19,SLC12A8,SOX4,LMNB2
gene_set_query	1126	ZNF843	943.7	ARCHS4 Coexpression,1152;Enrichr Queries,474;GTEx Coexpression,1205	PTGER4,LRRC36,TNXB,ACTN2,PDE2A,NR2F1,LTBP4,TCF21,THY1,ADRB2,KLF4,PRPF19,AURKB,KLF2,TPPP3,SOX17,APEX1,MMRN2,MYL9,ASPA
gene_set_query	1127	ZNF578	944.7	ARCHS4 Coexpression,1347;Enrichr Queries,548;GTEx Coexpression,939	SEMA5A,GPM6A,SHC1,ADRB1,CDC6,KLF4,AURKB,ASPM,CENPF,MEIS1,PODXL,RSRC1,CHEK2,COL5A2,ID4,AOX1,BIRC5,DLGAP5,SGCG
gene_set_query	1128	POU1F1	945.0	ARCHS4 Coexpression,1126;Enrichr Queries,722;GTEx Coexpression,987	TFAP2C,TRPC6,SSR4,DLX5,DUSP1,COL11A1,ZBTB16,NR2F1,ADRB1,SPINT2,FOXM1,KLF4,GIMAP6,AURKB,FABP4,AGTR1,CD36
gene_set_query	1129	PAX4	945.3	ARCHS4 Coexpression,1362;Enrichr Queries,903;GTEx Coexpression,571	NR2F1,FAM107A,WFDC1,LSR,FOXM1,TSPAN12,KLF4,PRPF19,AURKB,SELENBP1,CA2,CHEK2,APEX1,GPD1,TMEM106C,DSG2,SGCG
gene_set_query	1130	INSM1	946.0	ARCHS4 Coexpression,1301;Enrichr Queries,529;GTEx Coexpression,1008	GPM6A,MARCKSL1,RTN1,RRM2,SYT1,NR2F1,KLF4,AURKB,MEIS1,UCHL1,CA2,TCEAL2,CHEK2,ID4,SLIT3,GPRASP1,SOX4,SGCG
gene_set_query	1131	NR1I2	946.8	Literature ChIP-seq,129;ARCHS4 Coexpression,1580;Enrichr Queries,604;GTEx Coexpression,1474	VIPR1,GYPC,EPAS1,KIF14,CBLC,PIK3R1,ADRB2,ENO2,AURKB,PDZD2,CA2,RSRC1,CHEK2,PDK4,AOX1,CD36,SKP2,ZBTB16,CAV1,DENND2A,COBL,KLF4,CXCL12,CDCP1,GPD1,CDO1,DTL
gene_set_query	1132	MSANTD1	947.5	ARCHS4 Coexpression,895;GTEx Coexpression,1000	TTLL7,CDCP1,TCEAL2,NETO2,SKP2,PRPF19
gene_set_query	1133	ATMIN	947.7	ARCHS4 Coexpression,1208;Enrichr Queries,978;GTEx Coexpression,657	TOP2A,PIK3R1,TUBG1,RANGAP1,KLF4,AURKB,AURKA,RACGAP1,MTHFD2,CHEK2,STMN1,FKBP4,SOX4,SPTBN2,AARS
gene_set_query	1134	ZFAT	948.0	ARCHS4 Coexpression,1545;Enrichr Queries,1247;GTEx Coexpression,52	FEN1,PCNA,CDCA8,NCAPG,BUB1B,HMMR,PIK3R1,MKI67,TYMS,AURKB,LMNB1,RAD51AP1,CHAF1A,EXO1,CHEK2,ADAMTSL3,NUSAP1,RAD54L,OIP5,MYBL2,BUB1,FANCI,GINS2,STARD13,RFC4,RRM2,ZBTB16,KIFC1,MCM3,CENPM,MCM6,DTL,ASF1B,MAD2L1,MCM2,RBMS3
gene_set_query	1135	ZNF616	948.3	ARCHS4 Coexpression,1354;Enrichr Queries,875;GTEx Coexpression,616	KLF4,PRPF19,AURKB,KLF2,ASPM,CENPF,MEIS1,APEX1,CHEK2,ADAMTSL3,AOX1,SKP2,MYH10,SOX4,DLGAP5,HOXC6
gene_set_query	1136	DMBX1	948.7	ARCHS4 Coexpression,1218;Enrichr Queries,865;GTEx Coexpression,763	LRRC36,TFAP2C,EPAS1,NR2F1,WFDC1,SPINT2,RANGAP1,AURKB,CENPF,MEIS1,SOX17,TAL1,CHEK2,MYBL2,DNAI1,ASPA
gene_set_query	1137	PRDM2	949.0	ARCHS4 Coexpression,833;Enrichr Queries,1345;GTEx Coexpression,669	CCT3,CYB5A,SSR4,MDH2,GIPC2,PIK3R1,CYC1,GPRASP1,KLF4,PDIA6,AURKB,MCM2
gene_set_query	1138	ZNF280D	949.7	ARCHS4 Coexpression,752;Enrichr Queries,1323;GTEx Coexpression,774	CHEK2,ADAMTSL3,WFDC1,PDE5A,PIK3R1,PRPF19,ASPA,AURKB,LMNB2,SRPK1,RBMS3,MCM2
gene_set_query	1139	ZNF324	949.7	ARCHS4 Coexpression,1506;Enrichr Queries,1102;GTEx Coexpression,241	MARCKSL1,RAMP3,RFC2,CCNF,LTBP4,LSR,PRPF19,KLF4,TMC5,GNG11,AURKB,KLF2,SRPK1,CDH5,SLC7A5,MYCT1,EMCN,JAM2,SOX4
gene_set_query	1140	TPRX1	950.0	ARCHS4 Coexpression,452;Enrichr Queries,1271;GTEx Coexpression,1127	LRRC36,TNXB,RRM2,UBE2C,GINS3,HJURP,KLF4,CENPA,AURKB,CENPF,TPPP3,CCNB1,CCNE1,PRAME,KIF2C
gene_set_query	1141	ZBTB42	950.5	ARCHS4 Coexpression,1052;GTEx Coexpression,849	MDH2,TMEM132A,EIF4EBP1,LSR,PRPF19,FKBP4
gene_set_query	1142	ZNF430	951.0	ARCHS4 Coexpression,1189;Enrichr Queries,1194;GTEx Coexpression,470	TOP2A,ITIH5,LAD1,CDCA4,CCNF,ENO1,PRPF19,AURKB,LMNB2,ASPM,CDCP1,ESPL1,RAB38,MCM6,ASPA
gene_set_query	1143	GFI1	952.0	ARCHS4 Coexpression,1414;Enrichr Queries,322;GTEx Coexpression,1120	PTGER4,TOP2A,MARCKSL1,RRM2,ZBTB16,LMO2,HBB,ADRB2,MKI67,KLF4,AURKB,KLF2,LMNB1,CDC20,FGR,SLC7A5,IL18RAP,NR4A3,TAL1,CA2,BIRC5
gene_set_query	1144	BACH2	952.8	ARCHS4 Coexpression,1252;Enrichr Queries,884;ReMap ChIP-seq,216;GTEx Coexpression,1459	GPM6A,SHC1,EPAS1,KIF14,ENO1,ADRB2,PIK3R1,ENO2,LRP8,AURKB,RAD51AP1,UCHL1,S1PR1,SOX4,DUSP1,ZBTB16,TMEM132A,KLF4,PDIA6,KLF2,TPX2,SLC7A5,MMP14,NR4A3,KIF2C,RBMS3
gene_set_query	1145	ZNF32	953.0	ARCHS4 Coexpression,706;Enrichr Queries,568;GTEx Coexpression,1585	MARCKSL1,CAV1,CAD,PIK3R1,KLF4,PRPF19,ZWINT,AURKB,LMNB2,LMNB1,SLC7A5,CXCL12,PSAT1,KIFC1,CHEK2,STMN1,COL5A2,SERPINH1,SOX4
gene_set_query	1146	STAT4	953.5	Literature ChIP-seq,107;ARCHS4 Coexpression,1573;Enrichr Queries,748;GTEx Coexpression,1386	PTGER4,ITIH5,PCNA,RNASEH2A,GYPC,HSPB6,FGL2,CCNF,HBB,THY1,SAMHD1,LRP8,AURKB,SRM,CDC20,PLAC8,MYCT1,IL18RAP,PLAU,CA2,S1PR1,NUSAP1,PAK6,ENPP4,CD36,GPX3,EIF2AK1,CDC6,KLF4,KLF2,FGR,TPX2,MMP14,KIFC1,MCM3,ALDH18A1,AARS
gene_set_query	1147	ZNF692	953.7	ARCHS4 Coexpression,1024;Enrichr Queries,273;GTEx Coexpression,1564	MARCKSL1,RRM2,MCM7,SHMT2,PLK1,CAD,LTBP4,MKI67,KLF4,PRPF19,LRP8,AURKB,LMNB1,CDC20,SLC7A5,SLC6A8,PSAT1,CHEK2,STMN1,SERPINH1,MCM3,PRAME,SOX4,MCM2
gene_set_query	1148	ZNF800	954.7	ARCHS4 Coexpression,512;Enrichr Queries,1348;GTEx Coexpression,1004	B4GALT2,MARCKSL1,CDCA4,PIK3R1,THY1,MKI67,AURKB,NIPSNAP1,TCEAL2,SERPINH1,MYH10,DBN1,MCM2
gene_set_query	1149	HELT	955.0	ARCHS4 Coexpression,1593;Enrichr Queries,689;GTEx Coexpression,583	TFAP2C,DLX5,EPAS1,ZBTB16,PIK3R1,ABCA12,KLF4,TBX4,AURKB,MEIS1,TAL1,CA4,SDC1,RSPO1
gene_set_query	1150	ZXDA	955.0	ARCHS4 Coexpression,1031;Enrichr Queries,525;GTEx Coexpression,1309	SEMA5A,EPAS1,CAV1,PIK3R1,SULF1,KLF4,TMC5,AURKB,COX6B1,TMEM47,MEIS1,PODXL,CHEK2,S1PR1,PDE5A,GPRASP1,SOX4,HOXC6,RBMS3
gene_set_query	1151	RELB	956.3	ARCHS4 Coexpression,1546;Enrichr Queries,829;ReMap ChIP-seq,24;GTEx Coexpression,1426	PTGER4,PCNA,RNASEH2A,SHC1,LTBP4,CBLC,PIK3R1,ENO2,LRRC32,LMNB2,AURKB,PDZD2,SGCA,PLAU,STXBP6,SOX4,HOXC6,MARCKSL1,SYT1,RFC2,CDC6,KLF4,KLF2,BMP5,FGR,TPX2,SLC7A5,MMP14,NR4A3,ESPL1,CCNE1,MTHFD2,MCM3,PDE5A
gene_set_query	1152	ZNF211	958.3	ARCHS4 Coexpression,610;Enrichr Queries,1087;GTEx Coexpression,1178	B4GALT2,EPAS1,PIK3R1,KLF4,PRPF19,RANGAP1,AURKB,KLF2,LMNB2,SLC7A5,GPRASP1,FKBP4,SOX4,MCM2
gene_set_query	1153	TGIF2LX	958.7	ARCHS4 Coexpression,589;Enrichr Queries,1153;GTEx Coexpression,1134	TROAP,COBL,KLF4,TBX4,MEIS1,NR4A3,IL18RAP,TCEAL2,ID4,NEK2,HPRT1,DNAI1,SOX4,CDKN3
gene_set_query	1154	RAX	959.7	ARCHS4 Coexpression,1353;Enrichr Queries,686;GTEx Coexpression,840	TFAP2C,FOXF1,DLX5,ZBTB16,DENND2A,LMO2,NR2F1,TBX4,AURKB,NIPSNAP1,GREM1,MEIS1,CXCL12,SLC6A8,SOX17,FAM184A,TAL1
gene_set_query	1155	RFX1	961.5	ARCHS4 Coexpression,1248;Enrichr Queries,1002;ReMap ChIP-seq,66;GTEx Coexpression,1530	TNXB,RNASEH2A,HSPB6,MCM7,KIF14,LTBP4,LDB2,ENO2,FOXM1,SAMHD1,AURKB,CCNB1,PALMD,PRX,MYH10,SOX4,FANCI,GPX2,DUSP1,RFC2,NR2F1,RFX2,COBL,KLF4,CKAP4,KLF2,FGR,MFAP4,SLC7A5,TPPP3,DPEP2,DBN1
gene_set_query	1156	SP100	962.0	ARCHS4 Coexpression,382;Enrichr Queries,1068;GTEx Coexpression,1436	CCT3,MARCKSL1,MDH2,CAV1,FGL2,SAMHD1,KLF4,PAICS,AURKB,NIPSNAP1,SEC14L3,LAPTM4B,PLAU,LAMP3,FKBP4,MYH10,AARS
gene_set_query	1157	MYT1	963.3	ARCHS4 Coexpression,637;Enrichr Queries,930;GTEx Coexpression,1323	GPM6A,MARCKSL1,RTN1,SYT1,PDE2A,NR2F1,ENO2,CORO2B,AURKB,UCHL1,FEZ1,SLIT3,SOX4,SGCG
gene_set_query	1158	EVX1	963.3	ARCHS4 Coexpression,1585;Enrichr Queries,553;GTEx Coexpression,752	PTGER4,TFAP2C,FOXF1,DLX5,NR2F1,TCF21,KLF4,TBX4,AURKB,MEIS1,SOX17,TAL1,RGN,ID4,SOX4,HOXC6
gene_set_query	1159	ZNF470	964.3	ARCHS4 Coexpression,959;Enrichr Queries,1329;GTEx Coexpression,605	TTLL7,PODXL,FEZ1,TCEAL2,CHEK2,ADAMTSL3,WFDC1,KLF4,PRPF19,CORO2B,ASPA,AURKB
gene_set_query	1160	ZNF462	964.7	ARCHS4 Coexpression,954;Enrichr Queries,599;GTEx Coexpression,1341	SEMA5A,MARCKSL1,EPAS1,CAV1,PLOD2,PIK3R1,MKI67,KLF4,AURKB,PDZD2,CXCL12,CHEK2,FEZ1,MYH10,CD33,SOX4,RBMS3
gene_set_query	1161	GSX1	966.0	ARCHS4 Coexpression,978;Enrichr Queries,942;GTEx Coexpression,978	SEMA5A,TFAP2C,MARCKSL1,FOXF1,DLX5,TBX4,AURKB,SEC14L3,UCHL1,MEIS1,F8,SOX17,TAL1,TCEAL2,ID4
gene_set_query	1162	TGIF2LY	971.0	ARCHS4 Coexpression,643;Enrichr Queries,1110;GTEx Coexpression,1160	LRRC36,MMP1,COBL,PIK3R1,FHL5,FOXM1,KLF4,LRRC32,NR4A3,CHEK2,SCGB1A1,RGN,HPRT1,DNAI1
gene_set_query	1163	ZNF439	971.7	ARCHS4 Coexpression,779;Enrichr Queries,951;GTEx Coexpression,1185	PTGER4,LMO2,WFDC1,KLF4,PRPF19,AURKB,LMNB2,SLC7A5,CA2,ADAMTSL3,S1PR1,GPRASP1,ASPA,SOX4
gene_set_query	1164	DBP	972.3	ARCHS4 Coexpression,1574;Enrichr Queries,461;GTEx Coexpression,882	CFD,DLX5,EPAS1,GPX3,ZBTB16,LTBP4,PIK3R1,KLF4,TMC5,AURKB,KLF2,SELENBP1,CXCL12,CA2,CHEK2,MGP,PDK4,PAK6,SOX4,SPTBN2
gene_set_query	1165	ZNF777	973.3	ARCHS4 Coexpression,550;Enrichr Queries,927;GTEx Coexpression,1443	B4GALT2,CCNF,PLK1,CAD,LTBP4,MKI67,PRPF19,RANGAP1,KLF4,AURKB,LMNB2,LMNB1,SLC7A5,KIFC1,SERPINH1
gene_set_query	1166	ZNF614	974.0	ARCHS4 Coexpression,722;GTEx Coexpression,1226	GINS1,PPAT,CHEK1,WDR12,MAD2L1
gene_set_query	1167	ZNF785	975.0	ARCHS4 Coexpression,903;GTEx Coexpression,1047	LRRC36,ADAMTSL3,WFDC1,ENO2,GPRASP1,ASPA
gene_set_query	1168	ZNF660	975.3	ARCHS4 Coexpression,1305;Enrichr Queries,659;GTEx Coexpression,962	RTN1,EPAS1,ZBTB16,CBLC,LDB2,PRPF19,CHRDL1,AURKB,TTLL7,MEIS1,PDZD2,ADAMTSL3,ID4,GPRASP1,ASPA,SOX4,JAM2,RBMS3
gene_set_query	1169	POU6F2	975.3	ARCHS4 Coexpression,1062;Enrichr Queries,928;GTEx Coexpression,936	SEMA5A,RTN1,SYT1,COL11A1,ZBTB16,COBL,WFDC1,SULF1,PRPF19,TRHDE,LMNB2,MEIS1,PDZD2,ADAMTSL3,PKNOX2
gene_set_query	1170	ZNF141	976.0	ARCHS4 Coexpression,896;Enrichr Queries,545;GTEx Coexpression,1487	TOP2A,PIK3R1,KIF11,MKI67,PRPF19,AURKB,LMNB2,LMNB1,CENPE,ASPM,CENPF,CHAF1A,NR4A3,CHEK2,ADAMTSL3,ENPP4,MYH10,BUB1,ASPA
gene_set_query	1171	ZNF710	977.0	ARCHS4 Coexpression,1241;Enrichr Queries,1164;GTEx Coexpression,526	MARCKSL1,EPAS1,ZBTB16,GMNN,KLF4,TRHDE,AURKB,SRPK1,FGR,SLC7A5,RAB11FIP1,EIF4EBP1,DPEP2,MNDA,SOX4
gene_set_query	1172	ZNF233	978.0	ARCHS4 Coexpression,1013;Enrichr Queries,990;GTEx Coexpression,931	GPM6A,VIPR1,WFDC1,TUBG1,SULF1,KLF4,PRPF19,AURKB,CHEK2,ADAMTSL3,PDK4,CD36,PDE8B,ASPA,CDKN3
gene_set_query	1173	DRGX	978.0	ARCHS4 Coexpression,1287;Enrichr Queries,1046;GTEx Coexpression,601	TFAP2C,SYT1,EPAS1,ZBTB16,PRPF19,TRHDE,TBX4,TTLL7,UCHL1,MEIS1,SOX17,STMN1,PAK6,SLIT3,SPTBN2
gene_set_query	1174	ZNF778	978.3	ARCHS4 Coexpression,1112;Enrichr Queries,539;GTEx Coexpression,1284	LRRC36,STARD13,RRM2,EPAS1,ITGB4,LTBP4,ENO1,PIK3R1,MKI67,KLF4,LRP8,AURKB,SLC7A5,PODXL,PSMD2,ADAMTSL3,SDC1,ASPA,MCM2
gene_set_query	1175	ZBED5	979.0	ARCHS4 Coexpression,473;GTEx Coexpression,1485	MDH2,PSMD2,STMN1,TK1,PRPF19,RANGAP1,LMNB2,SRM
gene_set_query	1176	FOXK1	979.3	ARCHS4 Coexpression,1102;Enrichr Queries,1250;ReMap ChIP-seq,87;GTEx Coexpression,1478	HSPB6,MCM7,CDCA4,EPAS1,BUB1B,PIK3R1,BZW2,MKI67,ACACB,AURKB,LMNB2,KIF15,UNG,RAD51AP1,CNN1,EXO1,RAD54L,CEP55,HOXC6,ZBTB16,CAD,LSR,KLF4,RANGAP1,CKAP4,COX6B1,SLC7A5,CCNE1,APEX1,KIF20A
gene_set_query	1177	ZNF575	979.3	ARCHS4 Coexpression,1337;Enrichr Queries,453;GTEx Coexpression,1148	CFD,PTGER4,GPX3,ZBTB16,NR2F1,LTBP4,PIK3R1,ADRB2,KLF4,CORO2B,PAICS,AURKB,KLF2,SLC7A5,CXCL12,PLAU,PDK4,DPEP2,MYL9
gene_set_query	1178	ZNF674	980.0	ARCHS4 Coexpression,729;Enrichr Queries,860;GTEx Coexpression,1351	TOP2A,ITIH5,LRRC36,SHMT2,WFDC1,PRPF19,AURKB,SLC7A5,ASPM,RSRC1,MTHFD2,PSAT1,CHEK2,ADAMTSL3,ASPA,AARS
gene_set_query	1179	ZNF786	980.3	ARCHS4 Coexpression,1456;Enrichr Queries,1029;GTEx Coexpression,456	LRRC36,TFAP2C,MARCKSL1,CDCA4,CCNF,ABCA12,PRPF19,KLF4,AURKB,KLF2,SLC7A5,TMEM158,CHEK2,RAB38,ASPA,SOX4
gene_set_query	1180	ZNF781	980.3	ARCHS4 Coexpression,1517;Enrichr Queries,363;GTEx Coexpression,1061	ANGPT1,EPAS1,CAV1,ZBTB16,MAMDC2,ENO2,KLF4,CHRDL1,AURKB,MEIS1,CXCL12,NR4A3,MMRN1,FAM184A,GIPC2,ID4,S1PR1,AOX1,GPRASP1,ASPA,RBMS3
gene_set_query	1181	ZBTB20	980.7	ARCHS4 Coexpression,541;Enrichr Queries,806;GTEx Coexpression,1595	SEMA5A,GPM6A,ANGPT1,EPAS1,CAV1,ZBTB16,ADRB1,PIK3R1,KLF4,PRPF19,AURKB,RSRC1,ADAMTSL3,PDK4,PLCE1,ASPA,SOX4,RBMS3
gene_set_query	1182	ZNF230	981.3	ARCHS4 Coexpression,1446;Enrichr Queries,924;GTEx Coexpression,574	TOP2A,HBB,KIF11,PRPF19,AURKB,LMNB2,KIF15,FGR,TPX2,ASPM,CENPF,IL18RAP,CHEK2,DPEP2,MNDA,DLGAP5,E2F8
gene_set_query	1183	ZFPM1	981.7	ARCHS4 Coexpression,1382;Enrichr Queries,845;GTEx Coexpression,718	SSR4,EPAS1,ZBTB16,GMNN,LMO2,LTBP4,LSR,PIK3R1,KLF4,TMC5,AURKB,KLF2,SLC7A5,CA2,TAL1,CA9,SOX4
gene_set_query	1184	ZNF304	982.7	ARCHS4 Coexpression,590;Enrichr Queries,1041;GTEx Coexpression,1317	PCNA,PIK3R1,CDC6,KIF11,ENO2,KLF4,AURKB,AURKA,MEIS1,PODXL,CHEK2,PSMD2,APEX1,PDE8B,SOX4,DLGAP5
gene_set_query	1185	ZNF526	982.7	ARCHS4 Coexpression,1323;Enrichr Queries,430;GTEx Coexpression,1195	TOP2A,LRRC36,FEN1,RRM2,RFC2,CCNF,PLK1,LTBP4,BUB1B,WFDC1,LMNB2,AURKB,TPX2,SLC7A5,CENPE,CHAF1A,SERPINH1,MCM3,MYBL2,TK1
gene_set_query	1186	ZNF740	983.3	ARCHS4 Coexpression,1392;Enrichr Queries,1229;ReMap ChIP-seq,137;GTEx Coexpression,1175	CFD,TNXB,SHC1,LTBP4,CBLC,SPINT2,PIK3R1,PRPF19,AURKB,LMNB1,CNN1,SGCA,STMN1,PRX,PRAME,SOX4,HOXC6,MARCKSL1,NME4,LSR,RANGAP1,KLF4,FGR,KIFC1,FOLR1,ENG,MCM2
gene_set_query	1187	PAX7	983.3	ARCHS4 Coexpression,604;Enrichr Queries,792;GTEx Coexpression,1554	TFAP2C,DLX5,ACTN2,ZBTB16,NR2F1,LDB3,KLF4,TBX4,AURKB,NIPSNAP1,MEIS1,SGCA,TAL1,CASQ2,SLIT3,RSPO1,MYH10,PKNOX2
gene_set_query	1188	ZNF214	983.3	ARCHS4 Coexpression,613;Enrichr Queries,798;GTEx Coexpression,1539	SYT1,ZBTB16,NR2F1,PIK3R1,SULF1,AURKB,NIPSNAP1,ASPM,MEIS1,CHEK2,EFCAB1,STMN1,PDE5A,IFT57,CDO1,DNAI1,SOX4
gene_set_query	1189	BARHL2	983.7	ARCHS4 Coexpression,963;Enrichr Queries,687;GTEx Coexpression,1301	GPM6A,TFAP2C,RTN1,DLX5,ZBTB16,NR2F1,ENO2,KLF4,TBX4,AURKB,MEIS1,UCHL1,CXCL12,SOX17,TAL1,ID4
gene_set_query	1190	CUX2	984.0	ARCHS4 Coexpression,1258;Enrichr Queries,520;GTEx Coexpression,1174	GPM6A,RTN1,SYT1,EPAS1,ZBTB16,PDE2A,NR2F1,COBL,KLF4,CORO2B,NIPSNAP1,AURKB,MEIS1,PDZD2,CXCL12,CHEK2,SLIT3,SPTBN2
gene_set_query	1191	ZNF410	984.0	ARCHS4 Coexpression,1349;Enrichr Queries,827;GTEx Coexpression,776	RRM2,ACTL6A,PLOD2,ENO1,PIK3R1,KLF4,PRPF19,CORO2B,AURKB,SRPK1,AURKA,SLC7A5,SLC6A8,MTHFD2,PRC1,MCM2
gene_set_query	1192	ZNF671	984.7	ARCHS4 Coexpression,695;Enrichr Queries,911;GTEx Coexpression,1348	PTGER4,B4GALT2,WFDC1,ADRB2,ENO2,KLF4,GIMAP6,AURKB,KLF2,LMNB2,SLC7A5,CXCL12,C1QTNF7,CHEK2,LAMP3,DSG2,SOX4
gene_set_query	1193	FOXB2	985.3	ARCHS4 Coexpression,1235;Enrichr Queries,552;GTEx Coexpression,1169	TFAP2C,FOXF1,DLX5,ZBTB16,TCF21,ADRB1,KLF4,RANGAP1,TBX4,AURKB,LMNB2,GREM1,UCHL1,MEIS1,CHAF1A,SOX17,TAL1,HOXC6
gene_set_query	1194	ZNF830	985.7	ARCHS4 Coexpression,1384;Enrichr Queries,421;GTEx Coexpression,1152	TOP2A,FEN1,PCNA,RFC4,RRM2,MCM7,GMNN,PAICS,AURKB,LMNB1,AURKA,CCNA2,CHAF1A,MTHFD2,CHEK2,MCM3,MCM4,MCM6,MCM2,MAD2L1
gene_set_query	1195	FERD3L	986.7	ARCHS4 Coexpression,1420;Enrichr Queries,1030;GTEx Coexpression,510	PTGER4,MARCKSL1,SHC1,DLX5,ZBTB16,TCF21,THY1,SULF1,TBX4,AURKB,MMP14,SOX17,PSAT1,COL5A2,ID4
gene_set_query	1196	ZNF528	986.7	ARCHS4 Coexpression,877;Enrichr Queries,1063;GTEx Coexpression,1020	EPAS1,PIK3R1,ENO2,PRPF19,AURKB,LMNB2,LMNB1,TMEM47,ADAMTSL3,COL5A2,ID4,GPRASP1,MYL9,ASPA,SOX4
gene_set_query	1197	ZNF729	987.0	ARCHS4 Coexpression,1003;GTEx Coexpression,971	LRRC36,GINS3,PRAME,MYBL2,TTK,CENPA
gene_set_query	1198	ZNF23	989.0	ARCHS4 Coexpression,1400;Enrichr Queries,654;GTEx Coexpression,913	SEMA5A,PTGER4,EPAS1,CAV1,ZBTB16,PIK3R1,MKI67,KLF4,PRPF19,AURKB,SLC7A5,FAM184A,CA2,TCEAL2,CHEK2,PDK4,GPRASP1,MCM2
gene_set_query	1199	SPEN	990.0	ARCHS4 Coexpression,961;GTEx Coexpression,1019	ESPL1,ZBTB16,CAD,LMNB2,COX6B1,LMNB1
gene_set_query	1200	ZNF518B	992.0	ARCHS4 Coexpression,1139;Enrichr Queries,670;GTEx Coexpression,1167	GYPC,PIK3R1,NETO2,WDR12,AURKB,SLC7A5,CENPF,MEIS1,CA2,CHEK2,COL5A2,STMN1,ID4,CYC1,MYH10,SOX4
gene_set_query	1201	GPBP1L1	992.0	ARCHS4 Coexpression,1092;GTEx Coexpression,892	UCHL1,RFWD3,FEZ1,CBLC,LSR,DSG2,LMNB1
gene_set_query	1202	TIGD5	992.3	ARCHS4 Coexpression,1157;Enrichr Queries,837;GTEx Coexpression,983	MARCKSL1,MCM7,MDH2,CDCA4,TMEM132A,CCNF,WDR12,TMC5,FOXM1,AURKB,KLF2,CDC20,SLC7A5,EIF4EBP1,TK1,CYC1
gene_set_query	1203	IRF5	993.3	ARCHS4 Coexpression,1563;Enrichr Queries,933;GTEx Coexpression,484	PTGER4,LMO2,FGL2,SAMHD1,KLF4,AURKB,LMNB1,FGR,SEC14L3,PLAU,NUSAP1,CENPM,MYBL2,CD36,MCM2
gene_set_query	1204	ZSCAN9	993.5	ARCHS4 Coexpression,430;GTEx Coexpression,1557	UCHL1,MARCKSL1,RTN1,DLX5,STMN1,ENO2,SOX4,NIPSNAP1
gene_set_query	1205	ZNF808	994.0	ARCHS4 Coexpression,646;Enrichr Queries,1320;GTEx Coexpression,1016	B4GALT2,TCEAL2,ADAMTSL3,FAM107A,PIK3R1,CYC1,MKI67,KLF4,PRPF19,ASPA,AURKB,LMNB2
gene_set_query	1206	ZNF701	994.3	ARCHS4 Coexpression,1107;Enrichr Queries,1075;GTEx Coexpression,801	B4GALT2,EPAS1,CAV1,PIK3R1,SAMHD1,KLF4,PRPF19,AURKB,LMNB2,FGR,SLC7A5,ASPM,IL18RAP,MNDA
gene_set_query	1207	ZBTB37	994.7	ARCHS4 Coexpression,629;Enrichr Queries,1340;GTEx Coexpression,1015	FGR,ASPM,IL18RAP,MDH2,PSMD2,ADAMTSL3,PIK3R1,CYC1,ASPA,SOX4,AURKB,SRM
gene_set_query	1208	ZNF529	995.0	ARCHS4 Coexpression,1172;Enrichr Queries,1179;GTEx Coexpression,634	ENO2,PRPF19,CORO2B,AURKB,RAB11FIP1,TCEAL2,CHEK2,ADAMTSL3,ID4,ENPP4,GPRASP1,ASPA,SOX4,MCM2
gene_set_query	1209	ZNF559	995.3	ARCHS4 Coexpression,1077;Enrichr Queries,895;GTEx Coexpression,1014	SYT1,LTBP4,COBL,TTK,PIK3R1,KLF4,PRPF19,AURKB,LMNB2,CHEK1,SPARCL1,MYH10,ASPA,DLGAP5,SOX4,RBMS3
gene_set_query	1210	ZNF490	996.3	ARCHS4 Coexpression,1129;Enrichr Queries,753;GTEx Coexpression,1107	LRRC36,TFAP2C,RFC4,SYT1,RFC2,COBL,WFDC1,TTK,PIK3R1,AURKB,LMNB1,FGR,CCNB1,CHEK2,SPARCL1,MYH10,ASPA
gene_set_query	1211	ZNF221	996.3	ARCHS4 Coexpression,929;Enrichr Queries,1274;GTEx Coexpression,786	IGSF10,ASPM,CENPF,RSRC1,PPAT,CHEK1,MCM6,SKP2,MKI67,PRPF19,ASPA,AURKB
gene_set_query	1212	ZNF426	997.0	ARCHS4 Coexpression,942;Enrichr Queries,1156;GTEx Coexpression,893	LRRC36,MKI67,KLF4,PRPF19,AURKB,FUT3,SLC7A5,ESPL1,CA2,CHEK2,ADAMTSL3,SPRR1A,ASPA,SOX4
gene_set_query	1213	ZNF580	1000.0	ARCHS4 Coexpression,1171;Enrichr Queries,892;GTEx Coexpression,938	CFD,MARCKSL1,RRM2,LTBP4,NME4,KLF4,AURKB,SRM,SLC7A5,SERPINH1,GPRASP1,SOX4,DBN1
gene_set_query	1214	ZNF655	1001.0	ARCHS4 Coexpression,386;Enrichr Queries,1369;GTEx Coexpression,1249	CCT3,RRM2,MDH2,NME4,PIK3R1,AURKB,KLF2,COX6B1,MEIS1,APEX1,DPEP2,FKBP4,MCM2
gene_set_query	1215	DMRTB1	1002.0	ARCHS4 Coexpression,714;Enrichr Queries,873;GTEx Coexpression,1418	LRRC36,PCNA,GPX3,COL11A1,ZBTB16,MKI67,AURKB,AURKA,CXCL12,CHAF1A,PTTG1,CHEK2,CA4,RSPO1,PDE8B,DLGAP5,PKNOX2
gene_set_query	1216	ZNF763	1002.0	ARCHS4 Coexpression,1066;Enrichr Queries,1300;GTEx Coexpression,639	LRRC36,ZBTB16,KLF4,PRPF19,AURKB,LMNB2,FGR,MEIS1,IL18RAP,CHEK2,DPEP2,MNDA,FKBP4
gene_set_query	1217	NFKB2	1005.0	ARCHS4 Coexpression,1566;Enrichr Queries,976;ReMap ChIP-seq,19;GTEx Coexpression,1457	PTGER4,RNASEH2A,GYPC,SHMT2,SHC1,KIF14,CBLC,PLOD2,THY1,ENO2,LRRC32,LMNB2,AURKB,RAB11FIP1,CHAF1A,PLAU,LEPR,STXBP6,SOX4,HOXC6,MARCKSL1,CDC6,SULF1,KLF4,KLF2,FGR,TPX2,SLC7A5,MMP14,NR4A3,MTHFD2,ITGA8,CENPO
gene_set_query	1218	FEZF2	1005.0	ARCHS4 Coexpression,1226;Enrichr Queries,869;GTEx Coexpression,920	GPM6A,SYT1,EPAS1,DLX5,ZBTB16,FAM107A,NR2F1,AURKB,NIPSNAP1,MEIS1,NR4A3,ID4,RSPO1
gene_set_query	1219	ASCL4	1007.0	ARCHS4 Coexpression,1499;Enrichr Queries,626;GTEx Coexpression,895	LRRC15,TFAP2C,DLX5,ZBTB16,TCF21,PIK3R1,ABCA12,KLF4,TBX4,AURKB,GREM1,MEIS1,CXCL12,NR4A3,SOX17,SDC1,ASPA
gene_set_query	1220	ZSCAN5A	1007.0	ARCHS4 Coexpression,1375;Enrichr Queries,811;GTEx Coexpression,834	LRRC36,GINS2,FEN1,NR2F1,MCM10,TUBG1,KLF4,AURKB,CHEK2,LAMP3,ADAMTSL3,MCM3,KIF2C,DTL,CDKN3,E2F8
gene_set_query	1221	ZNF285	1008.0	ARCHS4 Coexpression,1147;GTEx Coexpression,869	ADAMTSL3,ENO2,GPRASP1,PRPF19,CORO2B,ASPA
gene_set_query	1222	ZNF7	1009.0	ARCHS4 Coexpression,753;Enrichr Queries,825;GTEx Coexpression,1448	LRRC36,RRM2,WFDC1,KIF11,KLF4,PRPF19,AURKB,KLF2,SLC7A5,MTHFD2,CHEK2,ADAMTSL3,BIRC5,ASPA,SOX4,MCM2
gene_set_query	1223	LHX5	1010.0	ARCHS4 Coexpression,873;Enrichr Queries,1116;GTEx Coexpression,1040	GPM6A,TFAP2C,MARCKSL1,RTN1,DLX5,ZBTB16,NR2F1,ENO2,AURKB,NIPSNAP1,MEIS1,UCHL1,RSPO1
gene_set_query	1224	GTF2IRD1	1012.0	ARCHS4 Coexpression,834;GTEx Coexpression,1190	FGR,MDH2,ADAMTSL3,DPEP2,MNDA,KLF2
gene_set_query	1225	ZNF276	1014.0	ARCHS4 Coexpression,992;Enrichr Queries,1098;GTEx Coexpression,953	FGR,SLC7A5,LTBP4,DPEP2,HBB,LSR,MNDA,PIK3R1,KLF4,AURKB,KLF2,MCM2
gene_set_query	1226	GPBP1	1015.0	ARCHS4 Coexpression,986;GTEx Coexpression,1043	SHC1,STMN1,PRAME,CYC1,PRPF19,CKAP4
gene_set_query	1227	IKZF5	1017.0	ARCHS4 Coexpression,373;Enrichr Queries,1243;GTEx Coexpression,1435	B4GALT2,SHC1,TMEM132A,NME4,PIK3R1,AURKB,LMNB2,CKAP4,MTHFD2,KIFC1,CHEK2,SERPINH1,SOX4,DBN1,MCM2
gene_set_query	1228	ZSCAN32	1018.0	ARCHS4 Coexpression,1225;GTEx Coexpression,810	CCT3,IL18RAP,APEX1,DPEP2,MNDA,CENPO
gene_set_query	1229	GMEB1	1023.0	ARCHS4 Coexpression,1008;Enrichr Queries,1155;GTEx Coexpression,906	LRRC36,MARCKSL1,RFC2,HBB,ENO1,KLF4,PRPF19,LRP8,AURKB,SRPK1,ADAMTSL3,RCC1,ASPA,SOX4
gene_set_query	1230	ZNF132	1024.0	ARCHS4 Coexpression,981;Enrichr Queries,679;GTEx Coexpression,1412	PTGER4,SEMA5A,EPAS1,ZBTB16,ADRB2,WDR12,KLF4,GIMAP6,CORO2B,AURKB,KLF2,TMEM47,CXCL12,CHEK2,EFCAB1,AOX1,MYL9,DNAI1
gene_set_query	1231	ZNF706	1024.0	ARCHS4 Coexpression,1204;Enrichr Queries,1293;GTEx Coexpression,576	MARCKSL1,PLLP,GMNN,CBLC,ENO1,LMNB2,COX6B1,LMNB1,SLC7A5,STMN1,PAK6,CYC1,SPTBN2
gene_set_query	1232	FOXD4L3	1025.0	ARCHS4 Coexpression,1541;Enrichr Queries,945;GTEx Coexpression,589	PTGER4,GPM6A,RTN1,SYT1,FOXF1,KLF4,CORO2B,TBX4,CIT,GREM1,MEIS1,NR4A3,SOX17,TAL1,APEX1
gene_set_query	1233	ZNF3	1026.0	ARCHS4 Coexpression,1295;Enrichr Queries,822;GTEx Coexpression,960	MARCKSL1,MCM7,GINS3,PIK3R1,KLF4,AURKB,CIT,SRM,SLC7A5,MTHFD2,APEX1,CHEK2,STMN1,BIRC5,CENPM,SOX4
gene_set_query	1234	CC2D1A	1026.0	ARCHS4 Coexpression,1136;GTEx Coexpression,916	TMEM132A,CBLC,LSR,SPINT2,RANGAP1
gene_set_query	1235	ZNF419	1027.0	ARCHS4 Coexpression,977;Enrichr Queries,883;GTEx Coexpression,1220	LRRC36,PIK3R1,ADRB2,KLF4,PRPF19,AURKB,KLF2,SLC7A5,MTHFD2,PSAT1,ADAMTSL3,GPRASP1,ASPA,SOX4,MCM2
gene_set_query	1236	NOBOX	1027.0	ARCHS4 Coexpression,851;Enrichr Queries,879;GTEx Coexpression,1352	TRPC6,COL11A1,ZBTB16,NR2F1,COBL,FOXM1,KLF4,AURKB,AURKA,MEIS1,SOX17,PTTG1,PRAME,PDE8B,DLGAP5,LIMS2
gene_set_query	1237	ZFP14	1029.0	ARCHS4 Coexpression,1005;Enrichr Queries,982;GTEx Coexpression,1099	SLC15A2,ZBTB16,PIK3R1,KLF4,PRPF19,AURKB,LMNB2,TTLL7,CHEK2,ADAMTSL3,PDK4,PDE5A,GPRASP1,ASPA,SOX4
gene_set_query	1238	ZNF254	1029.0	ARCHS4 Coexpression,1121;Enrichr Queries,1136;GTEx Coexpression,829	ASPM,MEIS1,PSMD2,STMN1,ID4,PIK3R1,PDE8B,MKI67,PRPF19,SLC12A8,SOX4,AURKB
gene_set_query	1239	SOX5	1032.0	ARCHS4 Coexpression,1023;Enrichr Queries,468;GTEx Coexpression,1606	SEMA5A,SYT1,ANGPT1,EPAS1,ZBTB16,NR2F1,COBL,PIK3R1,SULF1,KLF4,CORO2B,AURKB,MEIS1,PDZD2,STMN1,ID4,SOX4,PKNOX2,RBMS3
gene_set_query	1240	ZNF335	1033.0	ARCHS4 Coexpression,1168;Enrichr Queries,1095;ReMap ChIP-seq,297;GTEx Coexpression,1573	PTGER4,FGR,PLK1,DPEP2,ENO1,PIK3R1,SOX4,DBN1,AURKB,KLF2,MCM2
gene_set_query	1241	ZNF558	1033.0	ARCHS4 Coexpression,799;Enrichr Queries,969;GTEx Coexpression,1332	EPAS1,DENND2A,WFDC1,PIK3R1,ENO2,KLF4,PRPF19,AURKB,SLC7A5,MEIS1,MTHFD2,PSAT1,ADAMTSL3,ASPA,SOX4
gene_set_query	1242	ZNF644	1034.0	ARCHS4 Coexpression,1143;Enrichr Queries,1395;ReMap ChIP-seq,36;GTEx Coexpression,1561	ACVRL1,FEN1,SMARCB1,TNXB,GYPC,EPAS1,THY1,PIK3R1,PRPF19,CENPA,RASIP1,CHAF1A,IL18RAP,CHEK2,STMN1,CYC1,SOX4,EIF2AK1,LSR,MMP11,CDCP1,KIFC1,SCGB1A1,BIRC5,KIF2C,MNDA,CENPO,ENG,MCM2
gene_set_query	1243	ZNF155	1034.0	ARCHS4 Coexpression,365;Enrichr Queries,1261;GTEx Coexpression,1477	GINS2,PCNA,KLF4,AURKB,AURKA,CHAF1A,PTTG1,PODXL,CHEK1,SKP2,PDE8B,SOX4,DLGAP5
gene_set_query	1244	MLXIP	1036.0	ARCHS4 Coexpression,1361;Enrichr Queries,1083;GTEx Coexpression,664	CLIC5,SYNM,MARCKSL1,EPAS1,ZBTB16,LTBP4,PIK3R1,KLF4,AURKB,SLC7A5,PDZD2,DES,SGCA,SOX4
gene_set_query	1245	ZBTB11	1036.0	ARCHS4 Coexpression,1212;Enrichr Queries,1353;ReMap ChIP-seq,240;GTEx Coexpression,1339	B4GALT2,FEN1,MARCKSL1,CDCA3,HSPB6,MCM7,NME4,PIK3R1,KLF4,CENPA,RASIP1,AURKB,COX6B1,AURKA,CNN1,KIFC1,TAL1,PPAT,CA9,CYC1,CD33,MCM2
gene_set_query	1246	CREBL2	1036.0	ARCHS4 Coexpression,1324;Enrichr Queries,1000;GTEx Coexpression,785	PTGER4,EPAS1,ADH1B,FGL2,PIK3R1,TSPAN12,KLF4,AURKB,CHEK2,RGN,PDK4,S1PR1,AOX1,SOX4
gene_set_query	1247	ZNF774	1037.0	ARCHS4 Coexpression,921;Enrichr Queries,1167;GTEx Coexpression,1022	LRRC36,ACTN2,EPAS1,ZBTB16,WFDC1,PIK3R1,AURKB,SGCA,CHEK2,ADAMTSL3,PDK4,PDE5A,ASPA
gene_set_query	1248	CARF	1037.0	ARCHS4 Coexpression,534;GTEx Coexpression,1540	LRRC36,PSMD2,ADAMTSL3,WFDC1,PRPF19,ASPA,LMNB2
gene_set_query	1249	L3MBTL1	1037.0	ARCHS4 Coexpression,1199;GTEx Coexpression,875	TCEAL2,ADAMTSL3,WFDC1,ENO2,GPRASP1,ASPA
gene_set_query	1250	ZFP82	1037.0	ARCHS4 Coexpression,1484;Enrichr Queries,506;GTEx Coexpression,1122	ZBTB16,NR2F1,CBLC,LSR,MKI67,KLF4,PRPF19,AURKB,SLC7A5,CENPE,CENPF,MEIS1,MTHFD2,PSAT1,CHEK2,MYL9,MYH10,SOX4
gene_set_query	1251	AHDC1	1038.0	ARCHS4 Coexpression,1343;Enrichr Queries,1064;GTEx Coexpression,706	LAD1,TFAP2C,EPAS1,ZBTB16,TMEM132A,LTBP4,COBL,PIK3R1,AURKB,SDC1,RAB38,MYH10,DBN1,SPTBN2
gene_set_query	1252	ZNF287	1038.0	ARCHS4 Coexpression,1378;Enrichr Queries,737;GTEx Coexpression,999	RRM1,STARD13,TFAP2C,EPAS1,PIK3R1,WDR12,MKI67,KLF4,AURKB,CENPE,MEIS1,NR4A3,FEZ1,STMN1,ID4,SOX4
gene_set_query	1253	ZNF600	1042.0	ARCHS4 Coexpression,1273;Enrichr Queries,620;GTEx Coexpression,1233	B4GALT2,ADRB2,SAMHD1,KLF4,PRPF19,AURKB,KLF2,LMNB2,SLC7A5,CENPE,PODXL,CA2,LAMP3,PDK4,CD36,SOX4
gene_set_query	1254	ZNF84	1043.0	ARCHS4 Coexpression,991;Enrichr Queries,1315;GTEx Coexpression,823	RTN1,PPAT,FEZ1,CHEK1,STMN1,PIK3R1,WDR12,SOX4,AURKB,MCM2
gene_set_query	1255	ZNF579	1043.0	ARCHS4 Coexpression,883;Enrichr Queries,1032;GTEx Coexpression,1214	B4GALT2,MARCKSL1,UCHL1,SGCA,TMEM132A,SERPINH1,EIF4EBP1,NME4,SOX4,DBN1,AURKB,KLF2
gene_set_query	1256	ZBTB3	1044.0	ARCHS4 Coexpression,1435;Enrichr Queries,650;GTEx Coexpression,1046	TOP2A,LRRC36,CCNF,CDC6,ADRB2,KLF4,PRPF19,AURKB,KLF2,SRPK1,SLC7A5,CHEK2,MCM3,MCM4,MNDA,DTL,SOX4
gene_set_query	1257	NR1H4	1045.0	ARCHS4 Coexpression,1274;Enrichr Queries,396;GTEx Coexpression,1466	EPAS1,GPX3,SLC1A1,KLF4,AURKB,SELENBP1,FABP4,CXCL12,CA2,GPD1,PDK4,AGTR1,RGN,EIF4EBP1,AOX1,CD36,CDO1,ASPA
gene_set_query	1258	ZNF516	1046.0	ARCHS4 Coexpression,939;Enrichr Queries,1227;GTEx Coexpression,972	FGR,SLC7A5,MEIS1,UCHL1,FGL2,RFX2,PRAME,MNDA,PIK3R1,KLF4,SOX4,AURKB
gene_set_query	1259	ZNF775	1046.0	ARCHS4 Coexpression,1159;Enrichr Queries,724;GTEx Coexpression,1256	CFD,MARCKSL1,SMARCB1,TMEM132A,NR2F1,PIK3R1,AURKB,KLF2,SLC7A5,PALMD,CHEK2,SERPINH1,SOX4,CDKN3
gene_set_query	1260	ZNF679	1047.0	ARCHS4 Coexpression,771;Enrichr Queries,1198;GTEx Coexpression,1171	LRRC36,CFD,CCNB1,CCNE1,UBE2C,GINS3,FGL2,DPEP2,CD36,KLF4,CENPA,AURKB
gene_set_query	1261	NPAS4	1048.0	ARCHS4 Coexpression,872;Enrichr Queries,820;GTEx Coexpression,1453	EPAS1,GPX3,ZBTB16,PDE2A,FAM107A,KCNA5,KLF4,AURKB,KLF2,NR4A3,CA4,ID4,PDK4,PAK6,MYL9
gene_set_query	1262	ZNF341	1050.0	ARCHS4 Coexpression,1429;Enrichr Queries,1022;GTEx Coexpression,698	LRRC36,ITGB4,CAV1,ZBTB16,HBB,PIK3R1,KLF4,LRP8,AURKB,FGR,IL18RAP,CHEK2,DPEP2,MYBL2,ALDH18A1
gene_set_query	1263	HSF4	1051.0	ARCHS4 Coexpression,1481;Enrichr Queries,540;GTEx Coexpression,1132	TNXB,EPAS1,ITGB4,ZBTB16,LTBP4,ENO2,KLF4,AURKB,KLF2,SLC7A5,NR4A3,CA2,CHEK2,PDK4,GPRASP1,SOX4,SPTBN2
gene_set_query	1264	ZNF277	1051.0	ARCHS4 Coexpression,1132;Enrichr Queries,993;GTEx Coexpression,1029	TOP2A,PIK3R1,PRPF19,RANGAP1,AURKB,LMNB2,SLC7A5,MTHFD2,PSAT1,CHEK1,MCM6,SOX4,MAD2L1
gene_set_query	1265	BSX	1052.0	ARCHS4 Coexpression,1466;Enrichr Queries,690;GTEx Coexpression,1001	TFAP2C,DLX5,ZBTB16,PDE2A,NR2F1,TCF21,TBX4,UCHL1,MEIS1,SOX17,ACADL,TAL1,STMN1,CA4,ADAMTS8,PKNOX2
gene_set_query	1266	ZNF148	1053.0	ARCHS4 Coexpression,618;Enrichr Queries,1399;GTEx Coexpression,1141	SMARCB1,RSRC1,MDH2,NME4,PIK3R1,HPRT1,CYC1,DLGAP5,SRM
gene_set_query	1267	GLMP	1055.0	ARCHS4 Coexpression,1254;GTEx Coexpression,856	MMP14,EIF4EBP1,AOX1,CKAP4,ENG
gene_set_query	1268	ZNF780A	1056.0	ARCHS4 Coexpression,974;Enrichr Queries,1396;GTEx Coexpression,797	FGR,STARD8,ADAMTSL3,WFDC1,MNDA,PIK3R1,ASPA,AURKB,LMNB1
gene_set_query	1269	HIVEP2	1056.0	ARCHS4 Coexpression,1370;Enrichr Queries,1211;GTEx Coexpression,587	GPM6A,RTN1,NR4A3,SYT1,EPAS1,PIK3R1,ENO2,KLF4,SOX4,AURKB,PKNOX2
gene_set_query	1270	ZSCAN22	1056.0	ARCHS4 Coexpression,1379;Enrichr Queries,1131;GTEx Coexpression,659	LRRC36,MARCKSL1,CDCA4,SHMT2,RFC2,CCNF,PIK3R1,CDC6,KLF4,AURKB,KLF2,ASPA,SOX4
gene_set_query	1271	ZNF687	1057.0	ARCHS4 Coexpression,1604;Enrichr Queries,1025;GTEx Coexpression,541	MARCKSL1,MCM7,HBB,ENO1,MKI67,AURKB,SRPK1,LMNB1,FGR,SLC7A5,CENPF,IL18RAP,DPEP2,MCM3
gene_set_query	1272	BARHL1	1057.0	ARCHS4 Coexpression,747;Enrichr Queries,1033;GTEx Coexpression,1391	TFAP2C,MEIS1,RTN1,SOX17,ZBTB16,NR2F1,SLIT3,ENO2,TBX4,CORO2B,AURKB,SPTBN2
gene_set_query	1273	ZNF787	1057.0	ARCHS4 Coexpression,1088;Enrichr Queries,1209;GTEx Coexpression,874	FGR,SLC7A5,MARCKSL1,DPEP2,EIF4EBP1,HBB,RANGAP1,PRPF19,DBN1,AURKB,LMNB2,LMNB1
gene_set_query	1274	KCMF1	1057.0	ARCHS4 Coexpression,576;Enrichr Queries,1006;GTEx Coexpression,1590	SHC1,EIF2AK1,ENO1,PIK3R1,KLF4,AURKB,LMNB2,SLC7A5,MTHFD2,PSAT1,PODXL,CHEK2,DSG2,CEP55,MCM2
gene_set_query	1275	THAP7	1058.0	ARCHS4 Coexpression,342;Enrichr Queries,1380;GTEx Coexpression,1452	FEN1,SMARCB1,SSR4,MDH2,RFC2,EIF4EBP1,PRAME,TK1,CYC1,TUBG1,AURKB,SRM
gene_set_query	1276	SP140	1063.0	ARCHS4 Coexpression,1009;Enrichr Queries,1101;GTEx Coexpression,1080	PTGER4,FGR,SEC14L3,IL18RAP,FGL2,DPEP2,MYBL2,MNDA,SAMHD1,AURKB,KLF2,LMNB1
gene_set_query	1277	ZNF337	1065.0	ARCHS4 Coexpression,1064;Enrichr Queries,777;GTEx Coexpression,1354	SYNM,KIF14,HJURP,LMOD1,ENO2,MKI67,CORO2B,AURKB,TPX2,ASPM,PODXL,PRC1,CHEK2,PPAT,MCM3,SOX4,MCM2
gene_set_query	1278	ZNF672	1065.0	ARCHS4 Coexpression,1598;Enrichr Queries,833;GTEx Coexpression,765	MARCKSL1,MCM7,ACTN2,MDH2,RANGAP1,KLF4,AURKB,KLF2,CDC20,SLC7A5,SERPINH1,MCM3,CYC1,SOX4
gene_set_query	1279	ZNF226	1066.0	ARCHS4 Coexpression,1125;Enrichr Queries,849;GTEx Coexpression,1223	PDE2A,NR2F1,PIK3R1,PRPF19,AURKB,KLF2,LMNB2,ASPM,CENPF,CHEK2,GPRASP1,MYH10,SOX4,CDKN3,MCM2
gene_set_query	1280	ZNF816	1067.0	ARCHS4 Coexpression,1317;GTEx Coexpression,816	RFC4,SKP2,PRPF19,LMNB2,LMNB1
gene_set_query	1281	AKNA	1067.0	ARCHS4 Coexpression,1089;Enrichr Queries,1019;GTEx Coexpression,1092	HBB,PIK3R1,SAMHD1,KLF4,AURKB,KLF2,FGR,SLC7A5,MTHFD2,PSAT1,DPEP2,MNDA,CD33
gene_set_query	1282	BORCS8MEF2B	1067.0	ARCHS4 Coexpression,1067	FGR,DPEP2,MNDA,KLF2
gene_set_query	1283	ZNF595	1067.0	ARCHS4 Coexpression,1507;Enrichr Queries,627	RRM2,PIK3R1,MKI67,KLF4,AURKB,SLC7A5,ASPM,CA2,PSAT1,CHEK2,LAMP3,PRAME,CD36,DLGAP5
gene_set_query	1284	SPIC	1067.0	ARCHS4 Coexpression,1463;Enrichr Queries,841;GTEx Coexpression,898	GINS3,PDE2A,FGL2,GIMAP6,KLF4,AURKB,KLF2,FGR,MMP14,FABP4,SLPI,CA2,CHEK2,MYBL2,CD36,CD33
gene_set_query	1285	HIVEP1	1068.0	ARCHS4 Coexpression,776;Enrichr Queries,1140;GTEx Coexpression,1288	CCT3,CDCA4,EPAS1,MDH2,NME4,PIK3R1,KLF4,AURKB,COX6B1,SLC7A5,NR4A3,CYC1,SOX4
gene_set_query	1286	ZNF223	1068.0	ARCHS4 Coexpression,614;Enrichr Queries,1270;GTEx Coexpression,1321	TMEM158,RTN1,CHEK2,STMN1,SKP2,PRPF19,SOX4,AURKB,KLF2,LMNB2,LMNB1
gene_set_query	1287	TFEC	1069.0	ARCHS4 Coexpression,1445;Enrichr Queries,925;GTEx Coexpression,836	FGR,PLAU,FGL2,MNDA,CD36,GIMAP6,MKI67,SAMHD1,KLF4,CD33,AURKB
gene_set_query	1288	ZNF44	1069.0	ARCHS4 Coexpression,444;Enrichr Queries,1236;GTEx Coexpression,1527	LRRC36,STARD8,WFDC1,SAMHD1,KLF4,PRPF19,AURKB,KLF2,LMNB2,LMNB1,ADAMTSL3,ASPA,SOX4,MCM2
gene_set_query	1289	ZNF260	1070.0	ARCHS4 Coexpression,1115;Enrichr Queries,1330;GTEx Coexpression,764	PSAT1,PPAT,STMN1,PIK3R1,SKP2,KLF4,PRPF19,SOX4,AURKB
gene_set_query	1290	ZNF765	1071.0	ARCHS4 Coexpression,758;Enrichr Queries,1350;GTEx Coexpression,1104	LRRC36,ASPM,APEX1,CHEK2,ADAMTSL3,ACTL6A,WFDC1,PIK3R1,PRPF19,ASPA,AURKB
gene_set_query	1291	PRDM15	1071.0	ARCHS4 Coexpression,1185;Enrichr Queries,1187;GTEx Coexpression,842	ZBTB16,WFDC1,PIK3R1,MKI67,LRP8,AURKB,CIT,CHAF1A,CHEK2,ADAMTSL3,TIMELESS,ASPA,MCM2
gene_set_query	1292	ZSCAN21	1072.0	ARCHS4 Coexpression,1179;Enrichr Queries,603;GTEx Coexpression,1434	TOP2A,MARCKSL1,PCNA,RRM2,MCM7,ZBTB16,KLF4,AURKB,NIPSNAP1,SLC7A5,CHEK2,APEX1,STMN1,MCM3,TIMELESS,MCM6,SOX4
gene_set_query	1293	ZNF716	1072.0	ARCHS4 Coexpression,899;Enrichr Queries,1310;GTEx Coexpression,1007	LRRC36,ADAMTSL3,MAMDC2,PAK6,WFDC1,PRAME,CD36,MKI67,ASPA,AURKB
gene_set_query	1294	ZNF98	1075.0	ARCHS4 Coexpression,1519;Enrichr Queries,1238;GTEx Coexpression,467	CXCL12,SSR4,ANGPT1,CHEK2,GMNN,EIF4EBP1,STXBP6,PRPF19,TRHDE,CHRDL1,AURKB,SRM
gene_set_query	1295	ZNF615	1075.0	ARCHS4 Coexpression,973;Enrichr Queries,1143;GTEx Coexpression,1109	TROAP,PIK3R1,NETO2,PRPF19,ARHGAP6,AURKB,LMNB2,ASPM,CHEK2,MYH10,ASPA,SOX4,JAM2
gene_set_query	1296	ASCL5	1075.0	ARCHS4 Coexpression,1298;GTEx Coexpression,852	SYNM,SHC1,EIF4EBP1,RCC1,TRHDE,SRM
gene_set_query	1297	HSF5	1076.0	ARCHS4 Coexpression,1554;Enrichr Queries,726;GTEx Coexpression,948	LRRC36,CPA3,EPAS1,ZBTB16,KLF4,TBX4,AURKB,KLF2,NR4A3,FAM184A,CA2,CHEK2,CA4,ID4,CDKN3
gene_set_query	1298	ZNF793	1076.0	ARCHS4 Coexpression,907;Enrichr Queries,1342;GTEx Coexpression,979	LRRC36,CDCP1,CHEK2,ADAMTSL3,WFDC1,ENO2,GPRASP1,ASPA,SOX4,AURKB
gene_set_query	1299	MLX	1078.0	ARCHS4 Coexpression,1268;Enrichr Queries,1169;GTEx Coexpression,796	FAM184A,MDH2,PLK1,CYC1,ENO1,TUBG1,FKBP4,MYH10,SOX4,AURKB,SPTBN2
gene_set_query	1300	ZNF197	1078.0	ARCHS4 Coexpression,1338;Enrichr Queries,1366;ReMap ChIP-seq,110;GTEx Coexpression,1497	B4GALT2,SMARCB1,RNASEH2A,CDCA3,GYPC,PIK3R1,BZW2,RASIP1,AURKB,LAPTM4B,CHAF1A,RACGAP1,STMN1,PRAME,CYC1,DLGAP5,SOX4,EIF2AK1,LSR,MMP11,SLC7A5,CDCP1,TAL1,KIF2C,DBN1
gene_set_query	1301	ZNF33A	1078.0	ARCHS4 Coexpression,314;Enrichr Queries,1318;GTEx Coexpression,1602	MDH2,SHC1,PIK3R1,PRPF19,RANGAP1,AURKB,LMNB2,SRM,CENPF,CHEK2,PSMD2,STMN1,SERPINH1,CYC1
gene_set_query	1302	BHLHA9	1079.0	ARCHS4 Coexpression,1390;GTEx Coexpression,767	UCHL1,GPX2,RTN1,SYT1,SOX17
gene_set_query	1303	VSX1	1079.0	ARCHS4 Coexpression,1076;Enrichr Queries,867;GTEx Coexpression,1293	LRRC36,TFAP2C,TNXB,DLX5,NR2F1,WFDC1,ENO2,PRPF19,TBX4,AURKB,MEIS1,NR4A3,SOX17,TAL1,ASPA
gene_set_query	1304	ZKSCAN2	1079.0	ARCHS4 Coexpression,1044;Enrichr Queries,1256;GTEx Coexpression,937	SLC7A5,MARCKSL1,PSMD2,STMN1,OIP5,PIK3R1,KLF4,LRP8,MYH10,SOX4,AURKB
gene_set_query	1305	ZNF827	1079.0	ARCHS4 Coexpression,882;Enrichr Queries,1123;GTEx Coexpression,1232	FGR,SLC7A5,CAV1,ID4,PDE5A,PIK3R1,CYC1,GPRASP1,MYH10,SOX4,AURKB
gene_set_query	1306	ZNF569	1080.0	ARCHS4 Coexpression,730;Enrichr Queries,956;GTEx Coexpression,1555	RTN1,KIF11,AURKB,TMEM47,SLC7A5,CENPE,MTHFD2,CA2,CHEK2,STMN1,NUF2,ID4,NUSAP1,SOX4
gene_set_query	1307	ZNF585A	1083.0	ARCHS4 Coexpression,971;Enrichr Queries,1202;GTEx Coexpression,1076	ANGPT1,CHEK2,ADAMTSL3,LSR,PIK3R1,GPRASP1,KLF4,PRPF19,ASPA,AURKB,KLF2,LMNB2
gene_set_query	1308	ZNF543	1084.0	ARCHS4 Coexpression,1309;Enrichr Queries,1275;GTEx Coexpression,667	SLC7A5,RRM1,CHAF1A,CDCA4,CHEK2,OIP5,MKI67,KLF4,PRPF19,ASPA,AURKB
gene_set_query	1309	PROP1	1087.0	ARCHS4 Coexpression,1355;Enrichr Queries,694;GTEx Coexpression,1211	CFD,TNXB,EPAS1,FOXF1,ZBTB16,NR2F1,AQP4,SPINT2,KLF4,AURKB,NR4A3,SOX17,TAL1,PDK4,SPARCL1
gene_set_query	1310	ZBTB25	1087.0	ARCHS4 Coexpression,909;Enrichr Queries,901;GTEx Coexpression,1451	LRRC36,RRM2,WFDC1,PIK3R1,KLF4,AURKB,KLF2,SLC7A5,NR4A3,CHEK2,ADAMTSL3,ASPA,SOX4,MCM2
gene_set_query	1311	ATF5	1088.0	ARCHS4 Coexpression,1578;Enrichr Queries,241;GTEx Coexpression,1445	TOP2A,RRM2,EPAS1,SHMT2,UBE2C,GPX3,CAV1,ENO1,KLF4,AURKB,KLF2,CDC20,SLC7A5,MTHFD2,PSAT1,PDK4,SERPINH1,EIF4EBP1,BIRC5,AOX1,SOX4,AARS
gene_set_query	1312	ZNF549	1090.0	ARCHS4 Coexpression,885;Enrichr Queries,1313;GTEx Coexpression,1072	ITIH5,LRRC36,SLC7A5,CHEK2,ADAMTSL3,WFDC1,SPINT2,ENO2,GPRASP1,PRPF19,ASPA
gene_set_query	1313	ZNF709	1091.0	ARCHS4 Coexpression,970;Enrichr Queries,1104;GTEx Coexpression,1200	SEMA5A,MEIS1,TNXB,STMN1,LEPR,KIF2C,PIK3R1,PRPF19,SOX4,AURKB,JAM2,LMNB1
gene_set_query	1314	ZNF621	1092.0	ARCHS4 Coexpression,1224;Enrichr Queries,1404;GTEx Coexpression,647	MMP14,SHC1,ADAMTSL3,COL5A2,WFDC1,PIK3R1,ASPA,AURKB
gene_set_query	1315	NFATC2	1092.0	ARCHS4 Coexpression,1395;Enrichr Queries,583;GTEx Coexpression,1298	PTGER4,EPAS1,ZBTB16,PIK3R1,MKI67,KLF4,GIMAP6,AURKB,KLF2,SLC7A5,CXCL12,NR4A3,PLAU,CHEK2,S1PR1,CD36,SOX4
gene_set_query	1316	ZNF771	1092.0	ARCHS4 Coexpression,1589;Enrichr Queries,703;GTEx Coexpression,984	PTGER4,TMEM132A,PLK1,KIF11,PRPF19,TUBG1,RASIP1,AURKB,PLAU,TCEAL2,NUSAP1,SOX4,DBN1
gene_set_query	1317	ZNF264	1092.0	ARCHS4 Coexpression,969;Enrichr Queries,1341;GTEx Coexpression,967	SLC7A5,RFWD3,ADAMTSL3,ACTL6A,WFDC1,PIK3R1,PRPF19,ASPA,SOX4,AURKB
gene_set_query	1318	ZFP62	1093.0	ARCHS4 Coexpression,922;Enrichr Queries,909;GTEx Coexpression,1449	TOP2A,RRM2,PIK3R1,MKI67,PAICS,AURKB,CA2,PSAT1,CHEK2,STMN1,ASPA,SOX4,MCM2
gene_set_query	1319	ZNF707	1093.0	ARCHS4 Coexpression,1424;Enrichr Queries,1084;GTEx Coexpression,772	LRRC36,ZBTB16,LDB2,KLF4,AURKB,KLF2,SRPK1,SLC7A5,RFWD3,ADAMTSL3,PRAME,DBN1,MCM2
gene_set_query	1320	IRF7	1094.0	ARCHS4 Coexpression,1246;Enrichr Queries,915;GTEx Coexpression,1121	MARCKSL1,FGL2,HBB,SAMHD1,KLF4,AURKB,KLF2,LMNB1,FGR,SEC14L3,SLC7A5,SLPI,LAMP3,DPEP2,MNDA
gene_set_query	1321	SP3	1094.0	ARCHS4 Coexpression,1371;Enrichr Queries,1282;GTEx Coexpression,630	GPI,MMP14,TCEAL2,SLIT3,PIK3R1,KLF4,SOX4,AURKB,MCM2,COX6B1,LMNB1
gene_set_query	1322	NR2E3	1095.0	ARCHS4 Coexpression,1471;Enrichr Queries,719	LRRC36,EPAS1,FOXF1,ZBTB16,NR2F1,PIK3R1,KLF4,TBX4,AURKB,MEIS1,NR4A3,CHEK2,SOX4
gene_set_query	1323	ZNF157	1096.0	ARCHS4 Coexpression,1407;Enrichr Queries,838;GTEx Coexpression,1044	LRRC36,ENO2,GNG11,CHRDL1,AURKB,FERMT1,CHEK2,TCEAL2,LAMP3,PAK6,CD36,GPRASP1,ADAMTS8,ASPA,SOX4
gene_set_query	1324	ZNF804B	1099.0	ARCHS4 Coexpression,1415;Enrichr Queries,1203;GTEx Coexpression,678	SEMA5A,PDZD2,SYT1,ADAMTSL3,ID4,PDE8B,SULF1,LRP8,TRHDE,SLC12A8
gene_set_query	1325	ZNF487	1100.0	ARCHS4 Coexpression,644;Enrichr Queries,1059;GTEx Coexpression,1597	LRRC36,STARD13,WFDC1,PIK3R1,PRPF19,AURKB,LMNB2,LMNB1,SLC7A5,NR4A3,PLAU,PDK4,S1PR1,ASPA
gene_set_query	1326	FOXD4L1	1101.0	ARCHS4 Coexpression,1494;Enrichr Queries,450;GTEx Coexpression,1359	ITIH5,FOXF1,ZBTB16,PDE2A,ADRB2,ENO2,KLF4,TBX4,AURKB,KLF2,SLC7A5,NR4A3,TAL1,CHEK2,CHEK1,CD36,SOX4,MAD2L1
gene_set_query	1327	MECP2	1101.0	ARCHS4 Coexpression,1479;Enrichr Queries,1346;GTEx Coexpression,479	CAV1,ACTL6A,CBLC,RCC1,MCM4,PIK3R1,GPRASP1,MYH10,PDIA6,AURKB,UNG
gene_set_query	1328	ZNF846	1102.0	ARCHS4 Coexpression,648;Enrichr Queries,1220;GTEx Coexpression,1437	LRRC36,CHEK2,PIK3R1,KLF4,PRPF19,FKBP4,ASPA,SOX4,AURKB,KLF2,LMNB2,LMNB1
gene_set_query	1329	SOX30	1102.0	ARCHS4 Coexpression,1599;Enrichr Queries,786;GTEx Coexpression,921	LRRC36,TNXB,EPAS1,DLX5,ZBTB16,KLF4,TRHDE,AURKB,KLF2,NR4A3,SOX17,CHEK2,CDKN3
gene_set_query	1330	ZNF133	1102.0	ARCHS4 Coexpression,1244;Enrichr Queries,902;GTEx Coexpression,1161	EPAS1,PLOD2,PIK3R1,KLF4,PRPF19,AURKB,LMNB1,SLC7A5,MEIS1,CHEK2,FEZ1,GPRASP1,SOX4,AARS
gene_set_query	1331	ZKSCAN8	1103.0	ARCHS4 Coexpression,1304;GTEx Coexpression,901	MAMDC2,CAD,PRAME,ARHGAP6,RBMS3,COX6B1
gene_set_query	1332	POU5F2	1104.0	ARCHS4 Coexpression,979;GTEx Coexpression,1228	LRRC36,ADAMTSL3,WFDC1,PRPF19,ASPA
gene_set_query	1333	ZNF599	1104.0	ARCHS4 Coexpression,1072;Enrichr Queries,1076;GTEx Coexpression,1164	SEMA5A,LRRC36,WFDC1,PIK3R1,PRPF19,AURKB,MEIS1,PSAT1,CHEK2,PLCE1,IFT57,ASPA,SOX4
gene_set_query	1334	ZNF566	1108.0	ARCHS4 Coexpression,1217;Enrichr Queries,1061;GTEx Coexpression,1045	GINS1,LRRC36,PIK3R1,CDC6,ENO2,PRPF19,AURKB,RSRC1,MTHFD2,CA2,PSAT1,CHEK2,ASPA
gene_set_query	1335	ZFP30	1108.0	ARCHS4 Coexpression,1230;Enrichr Queries,743;GTEx Coexpression,1350	ZBTB16,NR2F1,PIK3R1,ENO2,KLF4,PRPF19,AURKB,KLF2,CA2,CHEK2,STMN1,ID4,MYH10,ASPA,SOX4
gene_set_query	1336	ZNF514	1109.0	ARCHS4 Coexpression,682;Enrichr Queries,1119;GTEx Coexpression,1525	LRRC36,PIK3R1,ENO2,KLF4,AURKB,SRM,SLC7A5,CHEK2,PSMD2,ADAMTSL3,CYC1,ASPA,MCM2
gene_set_query	1337	ESX1	1109.0	ARCHS4 Coexpression,1310;Enrichr Queries,1031;GTEx Coexpression,985	TFAP2C,MEIS1,SOX17,PRAME,TTK,TUBG1,KLF4,ARHGAP6,TBX4,AURKB,PKNOX2
gene_set_query	1338	MTF1	1109.0	ARCHS4 Coexpression,1550;GTEx Coexpression,668	FGR,IL18RAP,HBB,SRPK1
gene_set_query	1339	ZSCAN26	1110.0	ARCHS4 Coexpression,808;GTEx Coexpression,1411	RTN1,FEZ1,STMN1,GPRASP1,PRPF19,SOX4
gene_set_query	1340	ZNF561	1110.0	ARCHS4 Coexpression,1385;Enrichr Queries,1317;GTEx Coexpression,629	LAD1,TFAP2C,CDCP1,RAB38,PIK3R1,PRPF19,WDR12,SOX4,AURKB,MCM2
gene_set_query	1341	ZNF75D	1111.0	ARCHS4 Coexpression,1202;Enrichr Queries,1117;GTEx Coexpression,1013	TMEM47,SSR4,CHEK2,GIPC2,FGL2,AOX1,MNDA,PIK3R1,KLF4,SOX4,AURKB,COX6B1
gene_set_query	1342	ZNF517	1111.0	ARCHS4 Coexpression,940;Enrichr Queries,1397;GTEx Coexpression,995	LRRC36,TCEAL2,DENND2A,WFDC1,GPRASP1,ASPA,SOX4,AURKB
gene_set_query	1343	ZNF721	1113.0	ARCHS4 Coexpression,1476;Enrichr Queries,1125;GTEx Coexpression,737	GPM6A,SLC7A5,MARCKSL1,RTN1,CA2,ENO2,KLF4,CORO2B,MYH10,AURKB,SOX4,MCM2
gene_set_query	1344	LTF	1113.0	ARCHS4 Coexpression,1272;GTEx Coexpression,954	FGR,SLPI,HBB,MNDA
gene_set_query	1345	NFATC3	1115.0	ARCHS4 Coexpression,1151;Enrichr Queries,1235;GTEx Coexpression,958	CCNA2,UCHL1,SHC1,PSMD2,CHEK2,OIP5,MYBL2,PIK3R1,GIMAP6,AURKB,KLF2
gene_set_query	1346	ZIM3	1115.0	ARCHS4 Coexpression,1053;Enrichr Queries,1221;GTEx Coexpression,1071	LRRC36,ITIH5,IL33,NR4A3,CCNE1,COL11A1,GINS3,COBL,PRAME,CD36,PRPF19
[truncated: 286 more rows]
